# Supplementary material for: Small RNA sequencing and degradome analysis of developing fibers of short fiber mutants Ligon-lintles-1 (Li1) and −2 (Li2) revealed a role for miRNAs and their targets in cotton fiber elongation
Source: BMC Genomics. 2016 May 17;17:360. doi: 10.1186/s12864-016-2715-1 (PMC4869191; doi:10.1186/s12864-016-2715-1)
Supplement: Additional file 1: — miRPlan predicted miRNAs from all mappable reads in 3 small RNA libraries. (TXT 7525 kb) [file 12864_2016_2715_MOESM1_ESM.txt]

mature miR	score	chr	strand	hairPin_loci	expression(number of mature reads)	mature_loci	sequence	hairPin 2nd second RNA Structure	mature_loop_star_seq	reads_no
aaaagaggacacagacacatgg	-2.84	A01	-	10174491-10174676	8	10174501-10174522	taagggaaggatgagtatgttctcttaatagacccataacataaatatgttagagtgttataattacgagaacactcttgatgggatctgtctatgtgagtagaagtgtggctgcttctaggagcttaaggacttgactctgacagcactcatgaaaagaggacacagacacatggccataatagt	........(((((.((.(((((((((..................................................................................................................................)))))))))...)).)))..))........	atgagtatgttctcttaatagacccataacataaatatgttagagtgttataattacgagaacactcttgatgggatctgtctatgtgagtagaagtgtggctgcttctaggagcttaaggacttgactctgacagcactcatgaaaagaggacacagacacatgg	[t879246] A01-10174502-10174524|1;[t8645] A01-10174502-10174522|2;[t8646] A01-10174501-10174522|5;
gaaatagaaggcaagctcatact	-1.79	A01	-	10350108-10350225	6	10350118-10350140	tgccctaacgtactgggtttcgactttctgtttgatctaaatattcgaatatcctttttaaaatttaaatacatgagttttaaatgaaatagaaggcaagctcatactcgagggtcgg	.(((((...(((.(((((((.(.((((((((((.....................................................)))))))))))))))))))))...)))))...	tactgggtttcgactttctgtttgatctaaatattcgaatatcctttttaaaatttaaatacatgagttttaaatgaaatagaaggcaagctcatact	[t542437] A01-10350118-10350140|6;
gtaacgaggatggagcaaagact	-6.8	A01	+	10643884-10644005	5	10643894-10643916	tcattattgtgtaacgaggatggagcaaagacttcaaaaaggtccaattttgccctgtctcgtcgaatctcgacttttttggtgtccctcttcttcaagtagccttgttccaatccactgta	.......((.(.(((((((.(((((....(((.(((((((((((..((((.((........)).))))...))))))))))).)))......))))).....))))))))))..........	gtaacgaggatggagcaaagacttcaaaaaggtccaattttgccctgtctcgtcgaatctcgacttttttggtgtccctcttcttcaagtagccttgttcca	[t750788] A01+10643894-10643916|5;
agatgaggcaaagaaagtgactt	-9.25	A01	+	10911268-10911400	6	10911278-10911300	caaaagtgttagatgaggcaaagaaagtgacttgtcttatatacaatcacatttagactgttgatttgataaagaagtatacacaaaggaagcaaatacttcaacccgctcttactcgatttgcaactcattt	..........((((((((((((...(((((.................................................................................)))))...)))))..)))))))	agatgaggcaaagaaagtgacttgtcttatatacaatcacatttagactgttgatttgataaagaagtatacacaaaggaagcaaatacttcaacccgctcttactcgatttgcaactcattt	[t680267] A01+10911216-10911238|1;[t827478] A01+10911277-10911299|1;[t216630] A01+10911278-10911300|5;
acctgagataaacaaaagtgact	-3.17	A01	-	11214856-11215055	11	11215023-11215045	ctaaaatataacctgagataaacaaaagtgactattttaatagtttaccataaatcctattattattattattattgttgttgttgttattattattaaattctttctaaattttagtaattacatagctttttttttttttgaaatttctaataggaggaaaattaaactatttgagccggacataacgtttattttgg	............(..((((((((....(((.((.(((.(((((((((.......((((((((........................................................................................)))))))).......))))))))).)))..)).)))...))))))))..)	acctgagataaacaaaagtgactattttaatagtttaccataaatcctattattattattattattgttgttgttgttattattattaaattctttctaaattttagtaattacatagctttttttttttttgaaatttctaataggaggaaaattaaactatttgagccggacataacgtttattttgg	[t582915] A01-11215095-11215117|1;[t495034] A01-11215033-11215055|1;[t150410] A01-11215023-11215045|7;[t446452] A01-11215022-11215044|1;[t515114] A01-11215024-11215043|2;[t889640] A01-11215020-11215042|1;[t606042] A01-11215021-11215041|1;[t633336] A01-11215018-11215039|1;
ctgagtcggatatagttggcata	0.34	A01	+	11328546-11328768	12	11328556-11328578	actagtcgggctgagtcggatatagttggcataccacaggattggaagtgttcatggatacttcgatctcgaatcgatgagacactgggtgtcatactattacttcggatagattcgatgaggtactgggtaccactttacttcggctaggtcatcaactttgcttcgaactatccgatgaggcactggatgccaaactggtgtgtttggttggatccgtaca	....(((((..(.(..((((((((.(((((((.(((......................................................................................................................................................)))))))))).....))))))))..).)..))).)).	ctgagtcggatatagttggcataccacaggattggaagtgttcatggatacttcgatctcgaatcgatgagacactgggtgtcatactattacttcggatagattcgatgaggtactgggtaccactttacttcggctaggtcatcaactttgcttcgaactatccgatgaggcactggatgccaaactggtgtgtttggttggatc	[t515646] A01+11328556-11328578|10;[t629363] A01+11328558-11328578|1;[t868319] A01+11328561-11328578|1;
caaaacaggctgattgaaagacc	-6.02	A01	+	12054225-12054355	7	12054235-12054257	caaaaacagacaaaacaggctgattgaaagacccacaccgtcaagacgaattccacacaggctgagcacacgcccgtgtcgatatcgctccaggttttccaaatacgcggcccatgtggatattgctccag	.................(((((.(((.((((((...........................................................)))))).))).....)))))...................	caaaacaggctgattgaaagacccacaccgtcaagacgaattccacacaggctgagcacacgcccgtgtcgatatcgctccaggttttccaaatacgcggcccatgtggat	[t57870] A01+12054043-12054065|2;[t620789] A01+12054065-12054087|4;[t541656] A01+12054189-12054211|1;[t351926] A01+12054235-12054257|5;[t4879] A01+12054236-12054257|1;[t4880] A01+12054236-12054258|1;
gactcgaagatacatgtgacaca	-4.53	A01	+	12056517-12056739	6	12056527-12056549	atttgttgtagactcgaagatacatgtgacacaggtttagcctggactagtaacctgatgtcgttttcaaggtttagtatagactagtaaccttacatgtatatacaaccctagccaagctattatcatgtctttaaaggtttagcccggacgggtaaattgacacctctatacatgattagctcgaacgagcccctgatgtgttgcgttcctgtgtttgagc	............((((((.(((.(((..(((((......................................................................................................................................................................)))))..)))...))).)))))).	gactcgaagatacatgtgacacaggtttagcctggactagtaacctgatgtcgttttcaaggtttagtatagactagtaaccttacatgtatatacaaccctagccaagctattatcatgtctttaaaggtttagcccggacgggtaaattgacacctctatacatgattagctcgaacgagcccctgatgtgttgcgttcctgtgtttgagc	[t583700] A01+12056527-12056549|6;
caaagagaacaatactggtat	2.96	A01	+	12079810-12079997	54	12079967-12079987	tgagcacaatatcgatattgttctctttgggcatccattgacctctcaaggttttgtcacttgaaggtctcacctccccaaggaagagactcctatatgtaaaagttattgggtttgaagcacttctttaacaaaacttgagggaccaatgaacacccaaagagaacaatactggtattgtgctcaca	((((((((((((((.((((((((((((((((....(((((..((((((((.((((((.....(((((..(((....(((((.((....((........)).....)).)))))..)))..).))))....))))))))))))))..)))))....)))))))))))))))).))))))))))))))..	atcgatattgttctctttgggcatccattgacctctcaaggttttgtcacttgaaggtctcacctccccaaggaagagactcctatatgtaaaagttattgggtttgaagcacttctttaacaaaacttgagggaccaatgaacacccaaagagaacaatactggtat	[t355655] A01+12079967-12079987|46;[t24429] A01+12079968-12079987|2;[t24430] A01+12079968-12079988|6;
atgacccaagtagaatagatcct	-4.89	A01	+	12264058-12264190	6	12264068-12264090	aacatcaaacatgacccaagtagaatagatcctatatccgtttatggatttatccacttgtgacattcataatgtggcatacattaatcttgagtggatgatggactatgtatgtgatcgtgtgatatgatac	........((((((..((.(((..((((.(((..((((((((((.(((((((((((((((((.....))))).)))).)))....)))))))))))))))..))))))).))).)).))))))..........	atgacccaagtagaatagatcctatatccgtttatggatttatccacttgtgacattcataatgtggcatacattaatcttgagtggatgatggactatgtatgtgatcgtgt	[t404465] A01+12264067-12264089|1;[t312289] A01+12264068-12264090|5;
aaagaatactcaagaaaacaact	-6.88	A01	-	12590478-12590583	11	12590488-12590510	atgtgatttttaggttttttgaccattctaagacgtataaatgacaaaaataaaaagatataagagggtcgtcaaagaatactcaagaaaacaactcaaaaaacaa	.(((..((((.((.((((((((..(((((..((((..................................))))..)))))..))))))))....)).)))).))).	taggttttttgaccattctaagacgtataaatgacaaaaataaaaagatataagagggtcgtcaaagaatactcaagaaaacaact	[t23287] A01-12590488-12590510|11;
gagaagaagaagaagaagagctt	-1.38	A01	-	1300489-1300690	8	1300499-1300521	ttattcgaaagtttttatttaagttacttggctattaagttttttaaagtttgactagtgagcttcaagcaacgattcgtgccgaagatcgaagaaaaaaattgtttagattttggttcacaaatttgtaatgttcaaaactgtttcataaaaaaaatgaaccgtaaaagagaagaagaagaagaagagctttcgactggta	(...((((((((((((.(((...((.(((...............................................................................................................................................))).))..))).))))))))))))..)...	gtttttatttaagttacttggctattaagttttttaaagtttgactagtgagcttcaagcaacgattcgtgccgaagatcgaagaaaaaaattgtttagattttggttcacaaatttgtaatgttcaaaactgtttcataaaaaaaatgaaccgtaaaagagaagaagaagaagaagagctt	[t68876] A01-1300501-1300523|1;[t589408] A01-1300499-1300521|7;
cacacccattagagattagaact	-3.62	A01	-	13340180-13340314	9	13340282-13340304	ttagaagaaacacacccattagagattagaacttataacacatttagatacttttatgtttacgttttgagggttctttgttttcgggttttcaaggtttagtttttatctctatcttttgtactcttcgttctt	.......(...(((.....(((((((.((((((...(((.........................................................))).)))))).))))))).....)))..)..........	cacacccattagagattagaacttataacacatttagatacttttatgtttacgttttgagggttctttgttttcgggttttcaaggtttagtttttatctctatcttttgtact	[t374920] A01-13340282-13340304|8;[t125782] A01-13340281-13340303|1;
gtaacgagaacggagcaaagact	-7.29	A01	-	13395378-13395475	7	13395443-13395465	tcattgttgtgtaacgagaacggagcaaagacttctaaaggcccaaaattgcctggacctgtcgagtcttgctttcttttggccacttcaagcagctt	..........((..(.((((..((((((.(((((....(((.(((........))).)))...)))))))))))..)))).)..))............	gtaacgagaacggagcaaagacttctaaaggcccaaaattgcctggacctgtcgagtcttgctttcttttggccactt	[t750737] A01-13395443-13395465|5;[t53923] A01-13395443-13395463|1;[t153853] A01-13395442-13395462|1;
tatacccattagagattagaact	-2.73	A01	+	13688072-13688183	14	13688082-13688104	ccttagaaaatatacccattagagattagaactcataacacttttggagaattttgtgtttatgttttgagggttttttgttttcaggtttcagggtttagtttttatctcc	........(.((.((((....(((((..(((..((.((.(((((..(((.((.........)).)))..))))).)).))..)))..))))).)))).)).)..........	tatacccattagagattagaactcataacacttttggagaattttgtgtttatgttttgagggttttttgttttcaggtttcagggtttagt	[t835120] A01+13688082-13688104|11;[t279945] A01+13688083-13688105|3;
aaacaagaattcttgaacagc	-2.18	A01	+	13710947-13711094	818	13710957-13710977	tgaactgcctaaacaagaattcttgaacagcgaacaaccagagctattactcactacatcaaaaaatttccattaatgaaagatgtaaatccattggaaaataaacattccagttgaccgagcctaattctattctaatttttttgtt	...............((((((((((..((((.................................................................................))))..))))...)))))).................	aaacaagaattcttgaacagcgaacaaccagagctattactcactacatcaaaaaatttccattaatgaaagatgtaaatccattggaaaataaacattccagttgaccgagcctaattctattctaa	[t963546] A01+13710710-13710730|1;[t938407] A01+13710711-13710733|1;[t704085] A01+13710716-13710735|1;[t641590] A01+13710717-13710735|2;[t880239] A01+13710789-13710809|1;[t705441] A01+13710797-13710817|1;[t266250] A01+13710803-13710822|1;[t838911] A01+13710884-13710901|1;[t340983] A01+13710909-13710931|1;[t916339] A01+13710934-13710955|1;[t761367] A01+13710944-13710961|1;[t549960] A01+13710948-13…
ctatctcaagatatcgggcac	-5.88	A01	+	14154044-14154145	5	14154054-14154074	aaggtaagtcctatctcaagatatcgggcactgtattaatatttcatcttcagacaaaaatagtaacttgtaagtgatatcttgatgtagtaatcaaacact	..........((((.(((((((((((.(((...(((((...(((..((....))..))).)))))...)))...))))))))))).))))............	ctatctcaagatatcgggcactgtattaatatttcatcttcagacaaaaatagtaacttgtaagtgatatcttgatgtagta	[t540351] A01+14153979-14154001|1;[t503503] A01+14154054-14154074|5;
ggaattcgaggaaacgtgccct	-5.16	A01	+	14614034-14614138	15	14614107-14614128	taacttactgggtatgacactttgaaacttcgaaacaagatcttttacaagtaaaggcaatgttcggtgttcgggaattcgaggaaacgtgccctaacttactgg	.........(((((((...(((((((..((((((((..(((((((((....))))))....)))..)).))))))..)))))))...)))))))...........	ggtatgacactttgaaacttcgaaacaagatcttttacaagtaaaggcaatgttcggtgttcgggaattcgaggaaacgtgccct	[t717523] A01+14614106-14614127|1;[t691047] A01+14614107-14614127|1;[t691048] A01+14614107-14614128|11;[t570240] A01+14614108-14614127|1;[t570241] A01+14614108-14614128|1;
aacttcccacagatcgaaggcct	-1.7	A01	-	14749715-14749894	14	14749725-14749747	agtttcacaagccatgttctggtgaagatgatatcagagacacaattttggatgcaaaacatggttttatgcctcttagtcctctcatctgcgtgctgcctgatttgagccattgtggagttggctctgagcggtattagtgttcacaacttcccacagatcgaaggcctgcaagtaagt	..........(((.((.(((((.((((..........................................................................................................................)))).).)))).))..)))............	gccatgttctggtgaagatgatatcagagacacaattttggatgcaaaacatggttttatgcctcttagtcctctcatctgcgtgctgcctgatttgagccattgtggagttggctctgagcggtattagtgttcacaacttcccacagatcgaaggcct	[t61529] A01-14749725-14749747|13;[t174398] A01-14749725-14749746|1;
aacttcccacagatcgaaggcct	1.03	A01	-	14797668-14797790	14	14797678-14797700	gtgccttttggtcctctcatctgcatgttgtctgatttgagccactgttgggttggccctgagtggagctggctcagcatctgtgttgacaacttcccacagatcgaaggcctgcaggtaagt	.(((((...((.(((.(((((((...((((((.......(((((.((((((((..((((.....)).))..))))))))..)).)))))))))......))))).)))))))...)))))...	gtcctctcatctgcatgttgtctgatttgagccactgttgggttggccctgagtggagctggctcagcatctgtgttgacaacttcccacagatcgaaggcct	[t61529] A01-14797678-14797700|13;[t174398] A01-14797678-14797699|1;
taacgtagacctaaactcggcct	-5.89	A01	-	15564322-15564471	5	15564439-15564461	tctctgattttaacgtagacctaaactcggccttcttttgtttttaaaaataaatttattaggtgtctgatcacacctataaaaaggatcggtgacgactcccctctttatttccgtttttcagtttatgtttaaaaaaaatcaaacttt	........((((((((((((..(((..(((...................................................................................)))..)))..))))))))).....)))..........	taacgtagacctaaactcggccttcttttgtttttaaaaataaatttattaggtgtctgatcacacctataaaaaggatcggtgacgactcccctctttatttccgtttttcagtttatgtttaaaaaaa	[t808478] A01-15564439-15564461|5;
caataggagaatgacaaataaga	-1.91	A01	+	16685783-16685909	32	16685793-16685815	tatctcattccaataggagaatgacaaataagatttttcttcttgaaaaaaatttaaatccaactaaaaatgataaaagtcaggacgaaaaatcttacttgtcattaatctattgaaaaaggatgaa	..........(((((((..((((((((.(((((((((((.((((((.....(((.................))).....)))))).))))))))))).))))))))..)))))))............	caataggagaatgacaaataagatttttcttcttgaaaaaaatttaaatccaactaaaaatgataaaagtcaggacgaaaaatcttacttgtcattaatctattgaa	[t825713] A01+16685731-16685753|1;[t590950] A01+16685733-16685753|3;[t185069] A01+16685734-16685753|1;[t80990] A01+16685736-16685753|1;[t413588] A01+16685792-16685811|4;[t370345] A01+16685793-16685815|16;[t98823] A01+16685794-16685814|1;[t98824] A01+16685794-16685815|3;[t98825] A01+16685794-16685816|4;[t286473] A01+16685795-16685817|3;[t235355] A01+16685797-16685815|1;[t235358] A01+16685797-16685…
gagtagatctagcataattgagc	-1.62	A01	+	16981757-16981892	10	16981860-16981882	tgacttgttcttaattatgtgttcttaattcttactttaatattccaggatattgattcaagtattgatgtgcttattcagaggagcaaaagtccctgtctaagagtagatctagcataattgagcaaagttgatt	..((((...(((((((((((..(((..(((((((..................................................................))))))))))....)))))))))))..)))).....	ttaattatgtgttcttaattcttactttaatattccaggatattgattcaagtattgatgtgcttattcagaggagcaaaagtccctgtctaagagtagatctagcataattgagc	[t628193] A01+16981860-16981882|10;
gtgggagacaagatcgaaatgct	-4.29	A01	+	17130632-17130747	8	17130642-17130664	ctcattgttcgtgggagacaagatcgaaatgctgatgatgatcgtggaaggacacaggaacgaaatccttgcggtaaatctaagggtagatcgaagtcttcaaacagaggtaaaac	.............((((((..((((...((.((...(((.(((((..(((((.............))))))))))..)))..)).)).))))...))))))...............	gtgggagacaagatcgaaatgctgatgatgatcgtggaaggacacaggaacgaaatccttgcggtaaatctaagggtagatcgaagtcttcaaaca	[t781182] A01+17130642-17130664|7;[t695269] A01+17130645-17130664|1;
gagggatgcatcacataaggtga	-6.23	A01	-	1728582-1728676	20	1728644-1728666	tggtttcagcgagggatgcatcacataaggtgagttgtgaatcatctgtagattaattcgctgagggtcatgcaatctaacacgtatctgattct	.........((..((((((((.((....(((((((((...(((.......))))))))))))....)).)))).))))....))...........	gagggatgcatcacataaggtgagttgtgaatcatctgtagattaattcgctgagggtcatgcaatctaacacgt	[t217572] A01-1728658-1728679|1;[t225864] A01-1728647-1728669|1;[t623305] A01-1728644-1728666|16;[t249248] A01-1728647-1728665|4;
gagggatgcatcacataaggtga	-0.14	A01	-	1728634-1728782	20	1728644-1728666	gtcagttgtcatcatggtgtgtattatgtggtccttgccaacatcaaaggttattttgtttcaacatttgtgtttttaaaattgtatgatacaattaaagcttagatggtttcagcgagggatgcatcacataaggtgagttgtgaatc	.(((....(((((...(((((....(((((..((((((...((((.(((.((...((((.((((((((((......))))..))).))).))))...)).))).))))......))))))..))))))))))..)))))....)))...	atcatggtgtgtattatgtggtccttgccaacatcaaaggttattttgtttcaacatttgtgtttttaaaattgtatgatacaattaaagcttagatggtttcagcgagggatgcatcacataaggtga	[t217572] A01-1728658-1728679|1;[t225864] A01-1728647-1728669|1;[t623305] A01-1728644-1728666|16;[t249248] A01-1728647-1728665|4;
tgtggcccaatgaatgtctgaca	-3.81	A01	-	17805123-17805341	8	17805133-17805155	tatacatttgttagttcatttagattgctgaagctgcaaatactttgtcagctgccttggaatctgcaacctggagagttaattgatttagggttaccataatatttggtacttgagtctgacttcaatattcaatttggtatctgaggtttttttttaatttggtacccagaccaaatggtatcatgtggcccaatgaatgtctgacacagctgctct	........((((((..((((((....(((................................................................................................................................................................)))....)))))).))))))..........	ttagttcatttagattgctgaagctgcaaatactttgtcagctgccttggaatctgcaacctggagagttaattgatttagggttaccataatatttggtacttgagtctgacttcaatattcaatttggtatctgaggtttttttttaatttggtacccagaccaaatggtatcatgtggcccaatgaatgtctgaca	[t919163] A01-17805133-17805155|5;[t907517] A01-17805131-17805153|1;[t666097] A01-17805133-17805151|2;
agtgcttcttgtgccgtggtccg	-4.96	A01	-	1799860-1799965	5	1799933-1799955	aagcgagtaaagtgcttcttgtgccgtggtccgcatgagttgcggaactgtccaaagcaagccgtagtcaaaggaaaggcaacgtccgagcatagagagtcggagg	...........((((((..((((((....(((...(((.((((((...(((.....)))..)))))))))..)))..))).)))...)))))).............	agtgcttcttgtgccgtggtccgcatgagttgcggaactgtccaaagcaagccgtagtcaaaggaaaggcaacgtccgagcataga	[t475864] A01-1800060-1800082|2;[t266163] A01-1799933-1799955|5;[t744292] A01-1799806-1799828|1;
agaggaccagttggaaatagaca	-3.12	A01	-	18051557-18051734	9	18051702-18051724	ttaagtttaaagaggaccagttggaaatagacatatttagatcatattgcatgtaatttccatgctacacattcatacttgatctatgtcactcggttgtattaatatacgtgatcatggatggatttagttacaatatatgtaatgaaagtctcattggttctatgttaacataatt	............(((((((((.(((.....(((((((((((((................................................................................))))))).......))))))........))).)))))))))..............	agaggaccagttggaaatagacatatttagatcatattgcatgtaatttccatgctacacattcatacttgatctatgtcactcggttgtattaatatacgtgatcatggatggatttagttacaatatatgtaatgaaagtctcattggttctatgt	[t207746] A01-18051703-18051724|2;[t207747] A01-18051702-18051724|7;[t691992] A01-18051699-18051721|1;
agagaccactgtagcaaaag	-1.78	A01	+	18166964-18167093	13	18166974-18166993	ttattttttcagagaccactgtagcaaaagagcatccacgtgggagcttcttccagtaattttgctgaaaatgcatcatgcttgaagcatttttaccactatttgcgcagacacgtcttctcaaaattat	.....((((.((((((..((((.(((((.........................................................................)))))))))....))).))).))))....	agagaccactgtagcaaaagagcatccacgtgggagcttcttccagtaattttgctgaaaatgcatcatgcttgaagcatttttaccactatttgcgcagacacgtcttctca	[t752272] A01+18166793-18166814|1;[t177853] A01+18166848-18166869|1;[t200133] A01+18166974-18166993|8;[t200134] A01+18166974-18166995|1;[t200135] A01+18166974-18166996|2;[t596697] A01+18166975-18166995|4;[t200133] A01+18167100-18167119|8;[t200134] A01+18167100-18167121|1;[t200135] A01+18167100-18167122|2;[t596697] A01+18167101-18167121|4;[t200578] A01+18167226-18167245|1;[t200579] A01+18167226-18…
cggaggaaaagaaacttacc	-1.49	A01	+	18202626-18202791	179	18202636-18202655	aaatagaaatcggaggaaaagaaacttacctgggttcgccatggatcagcatcggaggcgatggcatggaagtgccaatgaccctccatttgtggtgcaccaagatagggttgaaaccctaacagagatttgtggtgttagttttttttccccttaaaagacagca	...........((.((((((((((((..........(((((..((((...............................................................................))))..)))))..)))))))))))))).............	cggaggaaaagaaacttacctgggttcgccatggatcagcatcggaggcgatggcatggaagtgccaatgaccctccatttgtggtgcaccaagatagggttgaaaccctaacagagatttgtggtgttagttttttttcccctta	[t304871] A01+18202634-18202655|1;[t478004] A01+18202636-18202653|64;[t478005] A01+18202636-18202654|2;[t478006] A01+18202636-18202655|69;[t698514] A01+18202637-18202654|4;[t698515] A01+18202637-18202655|11;[t613566] A01+18202638-18202655|28;
ggggagtgatagagtgtgaatc	-2.09	A01	-	18307090-18307185	23	18307154-18307175	tgtatacttgggggagtgatagagtgtgaatcatttgtatttttaaacaaagataatgaaattactcactgagctaagctccacggatgtaggaaa	........(.(.(((((..(((...((((.(.((((.(((((((....)))))))...)))).).))))....))).))))).).)..........	ggggagtgatagagtgtgaatcatttgtatttttaaacaaagataatgaaattactcactgagctaagctccacgg	[t730042] A01-18307154-18307175|18;[t730043] A01-18307153-18307175|2;[t702162] A01-18307154-18307173|2;[t265506] A01-18307154-18307171|1;
gtgatatctgtcaatgtaagcct	-3.36	A01	+	1834272-1834453	9	1834282-1834304	aatgtcaattgtgatatctgtcaatgtaagcctcttgaagttcatttggcctcttaccatatccggggcatcaacaagtgcctgccatataaaagatacagtcacttcttacacgcacatctccaaataacacctatagaacttcaactagactcattggcagataaaactccacatttatc	..........((..((((((((((((..((.((.(((((((((...............................................................................................)))))))))..)).))))))))))))))..))............	gtgatatctgtcaatgtaagcctcttgaagttcatttggcctcttaccatatccggggcatcaacaagtgcctgccatataaaagatacagtcacttcttacacgcacatctccaaataacacctatagaacttcaactagactcattggcagataaaactc	[t774821] A01+1834282-1834304|6;[t637616] A01+1834284-1834304|3;
aagaatgacttggctagagctt	-1.64	A01	-	18722953-18723174	40	18722963-18722984	cacacaaagggattggccaaagttgttggatgtagcccaattttcgtacaacttgcagcgaagtggggacacgaatcaaatcccactcgagatagtgacaggccaacagccactcacacctaacgctgttgtgacctgctatacaggaccaaatcctgcagcatactgattttcgaaggattggcaagaaaagaatgacttggctagagcttatttacacaa	.......(((..((((((((.(((............................................................................................................................................................................)))))))))))..)))..........	ggattggccaaagttgttggatgtagcccaattttcgtacaacttgcagcgaagtggggacacgaatcaaatcccactcgagatagtgacaggccaacagccactcacacctaacgctgttgtgacctgctatacaggaccaaatcctgcagcatactgattttcgaaggattggcaagaaaagaatgacttggctagagctt	[t66081] A01-18722964-18722984|3;[t66082] A01-18722963-18722984|24;[t188141] A01-18722964-18722983|2;[t188142] A01-18722963-18722983|9;[t566658] A01-18722965-18722982|2;
cctaataaagatcggtggcgact	-3.44	A01	-	18874038-18874237	26	18874205-18874227	tccgatcacacctaataaagatcggtggcgactcccgttttaattttcattttcaaacaaagtcaattcccgttttcaaaaaatggtttcggcattaagtaattcacttgcacgcctaagaggatttagatttccagaatgtaagaattaacattaattatacaaaatagttcaattaagctcataatttattagtaata	...........((((((((.....(((((......................................................................................................................................................)).)))..)))))))).....	cctaataaagatcggtggcgactcccgttttaattttcattttcaaacaaagtcaattcccgttttcaaaaaatggtttcggcattaagtaattcacttgcacgcctaagaggatttagatttccagaatgtaagaattaacattaattatacaaaatagttcaattaagctcataatttattagtaa	[t862646] A01-18874317-18874339|1;[t443035] A01-18874205-18874227|26;[t799595] A01-18874130-18874152|1;
cgtgggttcgagtgtgctaaagc	-5.13	A01	+	1901473-1901579	6	1901483-1901505	tacaggagaacgtgggttcgagtgtgctaaagcatacatcctcctatttatgagttggggatggactattagtagttttagacattgtgcccaaaaaaaaaagatat	............(((((.(.(((((.(((((((.........................................))))))))))))).)))))..............	cgtgggttcgagtgtgctaaagcatacatcctcctatttatgagttggggatggactattagtagttttagacattgtgcccaaaaa	[t491675] A01+1901483-1901505|6;
aaaagggtatgcaagtttgaact	-3.01	A01	-	19348743-19348924	11	19348892-19348914	ttgcactcttaaaagggtatgcaagtttgaactttaaaaataatattattagaagacataattaaaaacttctaacatggatcataaaacatagatatagaataaaaaaagaacatgattttatgttttatgtatacattataatgtttaaatgcactataaacccaagttgagaatgttta	..............((((.((((..(((((((.(((.........................................................................................................))).)))))))))))......))))................	aaaagggtatgcaagtttgaactttaaaaataatattattagaagacataattaaaaacttctaacatggatcataaaacatagatatagaataaaaaaagaacatgattttatgttttatgtatacattataatgtttaaatgcactataaacccaagttg	[t10774] A01-19348893-19348914|1;[t10775] A01-19348892-19348914|8;[t31737] A01-19348892-19348913|2;
gaaattcgaagaaccgtgccct	-2.8	A01	-	1938897-1939001	9	1938970-1938991	tcaacgtttagaaattcgaagaaccgtgccctaccgtgttgggtttcgatcctctcgttggactaaataattgggcatccttttgcggttttcaacatataaatt	..........((((..((.((((..((((((.....((((.((((.(((.....)))...)))).))))...))))))..)))).))..))))............	gaaattcgaagaaccgtgccctaccgtgttgggtttcgatcctctcgttggactaaataattgggcatccttttgcggttttcaa	[t597291] A01-1939242-1939263|1;[t940539] A01-1939102-1939122|1;[t789992] A01-1938983-1939003|1;[t179745] A01-1938971-1938992|2;[t544337] A01-1938970-1938991|7;[t623914] A01-1938847-1938869|2;[t250909] A01-1938847-1938868|1;[t523156] A01-1938797-1938818|1;[t830780] A01-1938795-1938816|2;[t830781] A01-1938794-1938816|2;[t242181] A01-1938793-1938815|1;[t364690] A01-1938790-1938812|1;[t69751] A01-19…
gaaaccgagcccatgattgtagt	-8.41	A01	-	19433953-19434061	6	19434029-19434051	agtagaaagcgaaaccgagcccatgattgtagtagtgataggcaacctccacttttggctttatttggtggcatcgccctgcacatctctcggtacaatattgtcaaca	.............((((((.....((((((((..(((((.................................))))).))))).))).))))))...............	gaaaccgagcccatgattgtagtagtgataggcaacctccacttttggctttatttggtggcatcgccctgcacatctctcggtacaat	[t537940] A01-19434029-19434051|5;[t50919] A01-19434027-19434049|1;[t145632] A01-19434026-19434048|2;[t141404] A01-19433928-19433946|2;
gtattccggctcggaacagagta	-3.67	A01	+	19496435-19496538	10	19496445-19496467	ccccttactcgtattccggctcggaacagagtatgaggtattactaagtttttcgttaccagcgaacatacctggctcgcgagctattttcggtcgtaattcct	.................((((((((.(((.(((((...............................))))))))..)).))))))...................	gtattccggctcggaacagagtatgaggtattactaagtttttcgttaccagcgaacatacctggctcgcgagctattttcggt	[t378242] A01+19496433-19496453|1;[t488625] A01+19496444-19496466|2;[t762310] A01+19496445-19496466|1;[t762311] A01+19496445-19496467|7;
gaggttcgtgggagtgtgctctc	-5.77	A01	+	19746410-19746517	6	19746485-19746507	tggtaatcccgacaatactctatgagtttatgttgcaggggatttagcctggactggtaatcccactgcaaggttgaggttcgtgggagtgtgctctctgaaatggaa	..........((..((((((((((((..(((.((((((((((((..(((......))))))))).)))))).))..)..))))).)))))))..))............	gacaatactctatgagtttatgttgcaggggatttagcctggactggtaatcccactgcaaggttgaggttcgtgggagtgtgctctc	[t892324] A01+19746484-19746504|1;[t627072] A01+19746485-19746507|5;
catccaagttggcatttaaaact	2.59	A01	+	19787446-19787572	22	19787540-19787562	tccaaatggattttaaatgccaacttggatgtccagttgctagatgaaaataagtttttaatttaataaagttaatttagactgccacataggacatccaagttggcatttaaaactcatttggact	((((((((..((((((((((((((((((((((((.((.((...........................................)).))...))))))))))))))))))))))))..))))))))..	ttttaaatgccaacttggatgtccagttgctagatgaaaataagtttttaatttaataaagttaatttagactgccacataggacatccaagttggcatttaaaact	[t267251] A01+19787389-19787411|1;[t847609] A01+19787394-19787416|1;[t492390] A01+19787403-19787425|1;[t430667] A01+19787421-19787443|1;[t402219] A01+19787540-19787562|22;
aaccgagaactagtgatctaacc	-3.02	A01	-	1981292-1981484	13	1981452-1981474	gaaccgattgaaccgagaactagtgatctaaccatttcgaccatcggtctaattattaaaacgttataatatagtataaattgcaaataaaacgtgttcgaactacacgaactaaaatcgaatcaatacaaagcataatagactaaacactaaaatatatcagaactattgtttttgagatcgattggtggtc	........(((.((((((((((((..(((....................................................................................................................................)))))))..))))))).).)))..........	aaccgagaactagtgatctaaccatttcgaccatcggtctaattattaaaacgttataatatagtataaattgcaaataaaacgtgttcgaactacacgaactaaaatcgaatcaatacaaagcataatagactaaacactaaaatatatcagaactattgtttttgagatcg	[t881137] A01-1981457-1981476|1;[t547501] A01-1981454-1981475|1;[t547502] A01-1981453-1981475|1;[t50805] A01-1981452-1981474|6;[t145246] A01-1981451-1981473|2;[t434370] A01-1981452-1981472|1;[t588860] A01-1981452-1981470|1;[t58773] A01-1981445-1981467|1;
ataggagggaaaaaggtatgact	-0.36	A01	+	19823694-19823799	21	19823767-19823789	accggtgaaatcggacgtccctcgtctgttacggagttgaagtcaacttgtttggagcagaggcaacttggtcataggagggaaaaaggtatgactatttcgttga	..(..((((((((..(.((((((..((((.((.((((((...((..(((.....)))..))..)))))).)).))))))))))....)...)))...)))))..).	tcggacgtccctcgtctgttacggagttgaagtcaacttgtttggagcagaggcaacttggtcataggagggaaaaaggtatgact	[t209384] A01+19823752-19823774|1;[t286686] A01+19823767-19823789|20;[t237942] A01+19823769-19823789|1;[t700623] A01+19823770-19823792|2;
cacgatcactgaaacttagaagg	-4.59	A01	-	1993536-1993619	7	1993587-1993609	taaaaaaaatcacgatcactgaaacttagaagggctatttcttcaacatgtcagatctaaacagttgttgcgacaagtatacac	.........((.((((.((((....(((((..(((..............)))...))))).)))).)))).))...........	cacgatcactgaaacttagaagggctatttcttcaacatgtcagatctaaacagttgttgcgac	[t381385] A01-1993587-1993609|6;[t156737] A01-1993586-1993608|1;[t638643] A01-1993584-1993606|1;
ggagaagcctgtcagattaaagc	1.87	A01	-	20190904-20191126	21	20190914-20190936	agaccaaggcgaatcaagtcagtgccattctgaaggcacaatgatggtgttacaagaatgggtaggggagaatgtcatgagccgcagttcaatgctcatgaccattgcaccaaatgcatcccaaagaggtctatcaattagatgaggctcatttgacccactagagttggcccgattcaaagagttgtttggagaagcctgtcagattaaagcctgggtggcc	..(((.((((.((((..(.(((.((..(((..(...........................................................................................................................................................)..)))..))))).).))))...)))).)))....	gcgaatcaagtcagtgccattctgaaggcacaatgatggtgttacaagaatgggtaggggagaatgtcatgagccgcagttcaatgctcatgaccattgcaccaaatgcatcccaaagaggtctatcaattagatgaggctcatttgacccactagagttggcccgattcaaagagttgtttggagaagcctgtcagattaaagc	[t694438] A01-20190914-20190936|17;[t184784] A01-20190914-20190934|1;[t184785] A01-20190912-20190934|3;[t671504] A01-20190910-20190930|1;
agagaaggataagatggattgct	-1.65	A01	+	2030674-2030802	11	2030684-2030706	gctgaggtcaagagaaggataagatggattgctaaggttgctacgtagggtttttagggggaaggagtttatccttagttccttatgcactcaggcttatacatggagtcattctttgtcctatagtgc	........((.(((((.(((...(((....(((..(((.((...((((((...(((((((...........)))))))..)))))))))))..))).....)))...))).)))))))...........	agagaaggataagatggattgctaaggttgctacgtagggtttttagggggaaggagtttatccttagttccttatgcactcaggcttatacatggagtcattctttgt	[t844364] A01+2030681-2030703|1;[t197713] A01+2030684-2030706|10;[t185272] A01+2030686-2030706|1;
ttggcattctgtccacctcc	-2.17	A01	-	20556987-20557102	11	20557073-20557092	actgagtttattggcattctgtccacctccaatcatggaaacaaaaaaacccttttctttttgctctctgatctcatctttcatggaggtgggcatactgccaactgggctctgtt	.........(((((((.(.((((((((((((((((.(((..((((((..........)))))).))).))))...........)))))))))))).).)))))).)..........	ttggcattctgtccacctccaatcatggaaacaaaaaaacccttttctttttgctctctgatctcatctttcatggaggtgggcatactgccaact	[t954216] A01-20557073-20557092|11;
gagagagagagagagagagagct	-2.15	A01	+	20670093-20670213	14	20670103-20670125	gtcaaagagagagagagagagagagagagagcttgggatatatatatatataattatggatggtgtaaatgtccgccaaacttggaagttttcacattttgtatcgaagtcatttgagctt	........((....((.(.((((.(.((((((((...................................................)))))))).).)))).).))....))..........	gagagagagagagagagagagcttgggatatatatatatataattatggatggtgtaaatgtccgccaaacttggaagttttcacattttgtatcgaagtc	[t601185] A01+20670103-20670125|11;[t202161] A01+20670104-20670126|2;[t601190] A01+20670105-20670126|1;
gggaaccagatgcgacgtattgt	-4.18	A01	-	21056338-21056451	6	21056419-21056441	atctttggtcgggaaccagatgcgacgtattgtgatacacaataatcttgggccacacatgtcgctcatagaccccgacgcgatgcatgcagctgagtttccagaacaccctga	..........(((((((((.((((..((((((((...........((((((((.((....)).))))).)))......)))))))).)))).))).))))))............	gggaaccagatgcgacgtattgtgatacacaataatcttgggccacacatgtcgctcatagaccccgacgcgatgcatgcagctgagtttccag	[t715732] A01-21056421-21056441|1;[t715733] A01-21056419-21056441|5;[t390886] A01-21056414-21056435|1;
gacagagaatagaatgagaaaat	-5.89	A01	+	21128168-21128283	7	21128178-21128200	ttaagaatgcgacagagaatagaatgagaaaatacttgaatacaaccaaagagaaagacaataccaaggaaagaatccaccaagacttcatttattattctgaatctaaattagac	............(((((((((((.((((..........................................................)))))))))).)))))..............	gacagagaatagaatgagaaaatacttgaatacaaccaaagagaaagacaataccaaggaaagaatccaccaagacttcatttattattctgaatc	[t573919] A01+21128178-21128200|6;[t388840] A01+21128180-21128200|1;
atatgtaaataggcgtttattc	-5.89	A01	+	21170170-21170332	5	21170180-21170201	gcagttagagatatgtaaataggcgtttattctggattcggatttcatattttcttgtgacgtttgttctttttatgtctgcgctggaaaccggcccaatataattttttttcttttttttttcaaatctgaataaagtttataattgtactttaaatttata	.......(((.((((...((((((.(((((((.(((((.......................................................................................))))))))))))))))))...)))))))..........	atatgtaaataggcgtttattctggattcggatttcatattttcttgtgacgtttgttctttttatgtctgcgctggaaaccggcccaatataattttttttcttttttttttcaaatctgaataaagtttataattgtactt	[t292250] A01+21170180-21170201|5;
acagaaagagatacagagaacc	-1.22	A01	+	21184649-21184744	11	21184713-21184734	ataaatgtggggctactgatcatcttattcgagattgtccccggctgcaaaaagatgaagtggaacagaaagagatacagagaaccattcctcaaa	......((((..((.(((...(((((.(((.......(((...(((.((......)).))))))...))).))))).)))))..))))........	ggctactgatcatcttattcgagattgtccccggctgcaaaaagatgaagtggaacagaaagagatacagagaacc	[t22468] A01+21183755-21183777|1;[t63349] A01+21183756-21183773|1;[t513382] A01+21183767-21183787|3;[t507300] A01+21183854-21183876|1;[t823672] A01+21183870-21183889|2;[t453501] A01+21183885-21183906|1;[t189916] A01+21183888-21183905|1;[t716428] A01+21183897-21183917|1;[t558438] A01+21183899-21183921|1;[t428756] A01+21183916-21183938|1;[t110282] A01+21183966-21183988|1;[t467508] A01+21184043-2118…
aatagaatagagctgtaa	-2.63	A01	+	21204070-21204268	16	21204080-21204097	gggtggggtgaatagaatagagctgtaatggaatataactatatttagtaattcaattatttggttcaattgaatgaaatagagatgtaatagtattcttgtgcttggttgaatgtaatagatgttgtaataacataaggaaaaagacttaaatgattaaagtaccattagcataatttgttttaggtttgttattgtt	............(((((((((..((((((((.....................................................................................................................................))))).)))...)))))))))..............	aatagaatagagctgtaatggaatataactatatttagtaattcaattatttggttcaattgaatgaaatagagatgtaatagtattcttgtgcttggttgaatgtaatagatgttgtaataacataaggaaaaagacttaaatgattaaagtaccattagcataatttgttttaggtt	[t563705] A01+21204079-21204101|2;[t98013] A01+21204080-21204097|16;[t98015] A01+21204080-21204100|1;[t98016] A01+21204080-21204101|1;
gcacgatgaggatattttca	-2.19	A01	-	21334802-21335021	572	21334812-21334831	tgagagacaccttaaaagtgtctgattgatgcatcaatccaatgtttctgatggtttcaggtttcctttccatccttttttatttttcaaaacaagaatttatgttgctttaacatcacgaaatttgtagtaaaaagaaagtctcatttttatgagactggaattttctattttttttttcatttatttggcacgatgaggatattttcagcataaagat	((((((...(((((...(((((.......................................................................................................................................................................)))))..)))))...))))))..........	agagacaccttaaaagtgtctgattgatgcatcaatccaatgtttctgatggtttcaggtttcctttccatccttttttatttttcaaaacaagaatttatgttgctttaacatcacgaaatttgtagtaaaaagaaagtctcatttttatgagactggaattttctattttttttttcatttatttggcacgatgaggatattttca	[t906775] A01-21334816-21334833|1;[t906776] A01-21334815-21334833|1;[t906777] A01-21334813-21334833|2;[t906778] A01-21334812-21334833|41;[t906779] A01-21334811-21334833|1;[t707879] A01-21334815-21334832|3;[t707880] A01-21334814-21334832|4;[t707881] A01-21334813-21334832|6;[t707882] A01-21334812-21334832|14;[t707884] A01-21334811-21334832|1;[t707885] A01-21334810-21334832|2;[t658139] A01-21334814-…
ggggctccgattttgtacagatt	-9.6	A01	-	21427559-21427663	5	21427569-21427591	aaggtacgttttagttcaaaattctcatcattaatagttccatcatgatgatgttggaaaaattaatcttttggggctccgattttgtacagatttaattgctga	.............((.(((((((((((..((((((..(((((.(((....))).)))))..))))))....)))).....))))))).))...............	ttagttcaaaattctcatcattaatagttccatcatgatgatgttggaaaaattaatcttttggggctccgattttgtacagatt	[t732466] A01-21427569-21427591|5;
tagaaaagggagatagtatagct	-4.59	A01	-	21631520-21631726	5	21631530-21631552	tgatatcatgtgatactgactatctcttttcttttgcttgcatgtcattttgcatttacaaagatatcagttcacagtcagtttctaagttaggaagttttattatggagaacggacttcttgataaagtggaaagcaacgttaatgtccacagatggtccgagcaaactcaactagaaaagggagatagtatagctgagggataca	.....(((.((.((((((....((((((((((((((((((..((((.....(((((.((.................................................................................)).))))).....))))...)))))))).......))))))))))..)))))).)))))........	tgatactgactatctcttttcttttgcttgcatgtcattttgcatttacaaagatatcagttcacagtcagtttctaagttaggaagttttattatggagaacggacttcttgataaagtggaaagcaacgttaatgtccacagatggtccgagcaaactcaactagaaaagggagatagtatagct	[t823695] A01-21631530-21631552|5;
ggaggataaagatgattcagcat	-2.92	A01	+	21685476-21685583	17	21685486-21685508	ctcttaaataggaggataaagatgattcagcatgctcgacactgacaacaatattaatatcaatcaagttaagattcaatcatcaatttatttttatattttatctaa	........((.((((((((((((((((.......((..((..(((..................))).))..))....)))))))..))))))))).))..........	ggaggataaagatgattcagcatgctcgacactgacaacaatattaatatcaatcaagttaagattcaatcatcaatttatttttata	[t237222] A01+21685485-21685506|3;[t699504] A01+21685486-21685508|13;[t617987] A01+21685487-21685504|1;[t99727] A01+21685531-21685550|1;
gtaacgaggaagatgtagctagt	-2.83	A01	+	21879366-21879466	7	21879434-21879456	ctattgtaagaagttaggtcacgtcaaagtacattattatgaactgtaaaataaaagggctgttgagtgtaacgaggaagatgtagctagtgctaatttgg	...........(((((.(((...((...(((((((.....(..((..........))..).....))))).))...)).))).))))).............	aagttaggtcacgtcaaagtacattattatgaactgtaaaataaaagggctgttgagtgtaacgaggaagatgtagctagt	[t750783] A01+21879434-21879456|6;[t54709] A01+21879436-21879458|1;[t463524] A01+21879438-21879460|4;[t963219] A01+21879555-21879577|1;
tagaaaagggagatagtatagct	-2.08	A01	-	21985131-21985337	5	21985141-21985163	tgatatcatatgatactgactatctcttttcttttgcttgcatgtcattttgcatttagaaagatatcggttcacgatcagtttctaagttaggaagttttattatagagaacggacctcttgatagagtggaaggcaacgctaacgtccatagatggtccaagcaaactcaactagaaaagggagatagtatagctgagggatatg	..(((((.....((((((....((((((((((.(((.((((..........................................................................................................................))))...)))..))))))))))..))))))........))))).	tgatactgactatctcttttcttttgcttgcatgtcattttgcatttagaaagatatcggttcacgatcagtttctaagttaggaagttttattatagagaacggacctcttgatagagtggaaggcaacgctaacgtccatagatggtccaagcaaactcaactagaaaagggagatagtatagct	[t823695] A01-21985141-21985163|5;
agtacatgttgagctgttgaca	-2.26	A01	+	21988711-21988856	16	21988825-21988846	gctattttctttagcagttctgcagattcttcgtctcttgttttctgaactactccagtgtcatcagctactattctttttccatcagtggataatttatatgtttgttgatgaagtacatgttgagctgttgacattaaatcaat	..........((((((((((.(((....(((((((..........................................................................)))))))....))).))))))))))............	ttagcagttctgcagattcttcgtctcttgttttctgaactactccagtgtcatcagctactattctttttccatcagtggataatttatatgtttgttgatgaagtacatgttgagctgttgaca	[t894536] A01+21988819-21988839|1;[t90908] A01+21988824-21988846|3;[t259486] A01+21988825-21988846|7;[t753847] A01+21988826-21988846|4;[t135336] A01+21988828-21988846|2;
aattccaagacagttgctca	-4.8	A01	-	21998314-21998455	8	21998426-21998445	attgctttgcaattccaagacagttgctcacattttgaaaacctttgaaaactaagaagggtacttgattattcgaacttaacgagaaaagtcacaacccaataagttagggcactactttctcgaaatttccaaacaccaa	..........((((.(.(((.((((((((................................................................................)))))..))).))).).))))............	aattccaagacagttgctcacattttgaaaacctttgaaaactaagaagggtacttgattattcgaacttaacgagaaaagtcacaacccaataagttagggcactactttctcgaaatttc	[t113781] A01-21998426-21998445|7;[t113782] A01-21998425-21998445|1;
tataccgtgcccatgactgtag	185.53	A01	-	2204131-2204234	362	2204141-2204162	aagcgaagttacgttatgggcatggtatggattgctgtttttgatgatttgttgctttcattaacagcaaattataccgtgcccatgactgtagcatcactcgg	.......(((((((((((((((((((((((.((((((((..(((.............)))..)))))))).)))))))))))))))))).))))).........	acgttatgggcatggtatggattgctgtttttgatgatttgttgctttcattaacagcaaattataccgtgcccatgactgtag	[t264499] A01-2204567-2204589|1;[t771267] A01-2204566-2204588|1;[t563019] A01-2204567-2204586|1;[t563020] A01-2204566-2204586|2;[t275814] A01-2204566-2204584|6;[t936514] A01-2204490-2204507|1;[t936515] A01-2204488-2204507|6;[t936516] A01-2204487-2204507|3;[t936518] A01-2204486-2204507|58;[t936519] A01-2204485-2204507|12;[t853389] A01-2204486-2204506|9;[t371909] A01-2204486-2204504|1;[t192762] A01…
agaaagacagtaattactagtac	-3.03	A01	-	22452441-22452605	9	22452451-22452473	tttcttgggtattgttttgcttcttgattgttaatcgtttaattttctcatttggtctttatcgcattcgtatttaattaatttagttattttagtgttcaatcaatcactcaaatttatcgattaaacaatagaaagacagtaattactagtactcttagtctt	......(((((((((.(((((((((.(((((((((((...(((((......(((((......(((....(((.((((.....)))).)))....)))....)))))......)))))...))))).))))))...)))).)))))..)).)))))))........	attgttttgcttcttgattgttaatcgtttaattttctcatttggtctttatcgcattcgtatttaattaatttagttattttagtgttcaatcaatcactcaaatttatcgattaaacaatagaaagacagtaattactagtac	[t178392] A01-22452451-22452473|5;[t539299] A01-22452451-22452472|4;
aagggagttgtaaggttaaacct	-2.79	A01	+	22925213-22925322	17	22925290-22925312	gtaaggattaattatcagttcgtttatttgtttcactctttgagagggttatatcttaaggtttgggtagaaaccttaagggagttgtaaggttaaaccttatactcaaa	((((((.((((((..((..((.((((...((((((((((((((((........))))))))....))).)))))..)))).))..))...)))))).)))))).......	gattaattatcagttcgtttatttgtttcactctttgagagggttatatcttaaggtttgggtagaaaccttaagggagttgtaaggttaaacct	[t811943] A01+22925289-22925311|2;[t86792] A01+22925290-22925311|3;[t86793] A01+22925290-22925312|11;[t248575] A01+22925291-22925312|1;[t260436] A01+22925376-22925396|1;
gatgatatatccgggctaagacc	-1.58	A01	-	22927155-22927365	12	22927165-22927187	ggaatgaacgtcgaggccgaacggaatgtcgacattgcggtaaatggcatttggggagttgtagattccatgaccgctcctgttacaagtgcggatcagtggaccacttcattaaaaattgcccgaggctgtccgaacagaatgtaaatcagagtgggaaaaaaaggcaattatgcgagatgatatatccgggctaagacccgaaggcaat	((........((..((((...((((((((((...(((((.(((.((.(.....................................................................................................................).)).))))))))..)))))).))))))))..))))..........	tcgaggccgaacggaatgtcgacattgcggtaaatggcatttggggagttgtagattccatgaccgctcctgttacaagtgcggatcagtggaccacttcattaaaaattgcccgaggctgtccgaacagaatgtaaatcagagtgggaaaaaaaggcaattatgcgagatgatatatccgggctaagacc	[t900128] A01-22927171-22927192|1;[t608296] A01-22927170-22927189|1;[t608297] A01-22927167-22927189|4;[t643924] A01-22927165-22927187|7;
tatacccattagagattagaact	-2.48	A01	-	23310709-23310812	14	23310780-23310802	ccttagaaaatatacccattagagattagaactcataacacatttagagaattttgtgtttacgttttgtgggttctttgttttcgggtttttgaggtttagtt	...(((((.....((((....(((((.(((((((((((((((............)))))........))))))))))..))))).)))))))))..........	tatacccattagagattagaactcataacacatttagagaattttgtgtttacgttttgtgggttctttgttttcgggtttttg	[t835120] A01-23310780-23310802|11;[t279945] A01-23310779-23310801|3;
tatacccattagagattagaact	-2.33	A01	-	23312659-23312762	14	23312730-23312752	ccttagaaaatatacccattagagattagaactcataacacatttagaaaattttgtgtttacgttttgtgggttctttattttcgggtttttgaggtttagtt	...(((((.....((((....((((..(((((((((((((((............)))))........))))))))))....)))))))))))))..........	tatacccattagagattagaactcataacacatttagaaaattttgtgtttacgttttgtgggttctttattttcgggtttttg	[t835120] A01-23312730-23312752|11;[t279945] A01-23312729-23312751|3;
aagagaatggattgtagcaaact	-2.8	A01	+	23434060-23434248	12	23434216-23434238	ggggatcccaaacgctcaaggctcattttcttttttgatagttgaattcaattcactaatttttttttaaagtagcatttatgctaattttttaatacgatgtatttaataatcttgaaaacttttgcccaaaaaaaattttcaaaaactaaaataaagagaatggattgtagcaaactgtgatttcaa	.............((((((...(((((((((((.((..(((((.......................................................................................................))))).)).))))))))))).))).)))...............	aacgctcaaggctcattttcttttttgatagttgaattcaattcactaatttttttttaaagtagcatttatgctaattttttaatacgatgtatttaataatcttgaaaacttttgcccaaaaaaaattttcaaaaactaaaataaagagaatggattgtagcaaact	[t24938] A01+23434215-23434233|2;[t24939] A01+23434215-23434235|3;[t24940] A01+23434215-23434236|1;[t69612] A01+23434216-23434238|6;
cgtagattcatgacattcaaagt	0.12	A01	+	24097378-24097465	8	24097433-24097455	tggatttgatagccagtgtcagagatcgaagaaaagggttgtttaaattttgattcgtagattcatgacattcaaagttgtttgatac	...(((.((((((.(((((((..((((...(((.((((((.....))))))..)))...))))..)))))))....)))))).)))..	agccagtgtcagagatcgaagaaaagggttgtttaaattttgattcgtagattcatgacattcaaagt	[t267652] A01+24097392-24097410|1;[t942328] A01+24097431-24097451|2;[t488051] A01+24097433-24097455|6;[t942328] A01+24097504-24097524|2;[t488051] A01+24097506-24097528|6;[t7066] A01+24097554-24097576|4;
tagaaaagggagatagtatagct	-5.26	A01	+	24127442-24127641	5	24127609-24127631	atgtgatactgactatctcttttcttttgtttgcatgttattttgcatttacaaagatatcggttcacgatcaatttctaagttaggaagttttattatggagaatggacttcttgatagagtggaaggcaacgccaacgtccatagatggtctgagcaaactcaactagaaaagggagatagtatagctgaaggatacg	..((.((((((....((((((((((...............................................................................................................................................))))))))))..)))))).))...........	tgatactgactatctcttttcttttgtttgcatgttattttgcatttacaaagatatcggttcacgatcaatttctaagttaggaagttttattatggagaatggacttcttgatagagtggaaggcaacgccaacgtccatagatggtctgagcaaactcaactagaaaagggagatagtatagct	[t823695] A01+24127609-24127631|5;[t267633] A01+24127671-24127693|1;
gggggatccatagatcgagtta	-1.85	A01	+	24224674-24224822	17	24224684-24224705	aaacctaatagggggatccatagatcgagttaatgcaaccctagagtgttaattagagaaaagtattggttattcaatttagggattagacgttgttagtcttgaatagggataatagcataacttagggatctctacagaacaagttg	...........((((((((.......((((((.(((.................................................................................)))))))))..)))))))).............	gggggatccatagatcgagttaatgcaaccctagagtgttaattagagaaaagtattggttattcaatttagggattagacgttgttagtcttgaatagggataatagcataacttagggatctctaca	[t99096] A01+24224680-24224701|1;[t252454] A01+24224683-24224705|6;[t733207] A01+24224684-24224705|11;
cgcacccaatcgtccatccaaac	1.7	A01	+	2425275-2425410	16	2425378-2425400	aagagttggtttggatagacagtgcgtttaatgatggttagtgtaaaaataataattatgatgagattaactattgtaatgtgagacaaaaaaaaaagttaaacgcacccaatcgtccatccaaacccactctaat	.(((((.(((((((((.(((.(((((((((((.................................................................)))))))))))......))).))))))))).)))))...	ttggatagacagtgcgtttaatgatggttagtgtaaaaataataattatgatgagattaactattgtaatgtgagacaaaaaaaaaagttaaacgcacccaatcgtccatccaaac	[t469911] A01+2425378-2425399|1;[t469912] A01+2425378-2425400|9;[t657143] A01+2425379-2425396|1;[t657144] A01+2425379-2425401|4;[t377811] A01+2425380-2425400|1;[t140319] A01+2425381-2425403|3;
gtctaggaacaagctgcaaatct	-2.61	A01	-	24522339-24522538	14	24522506-24522528	atcacacattgtctaggaacaagctgcaaatctatttatgagtctatatatacacatatttcacatcccacattgcttaagaaaataaggaaaacgagactttaggtctatataaaaacctattttgtaagttttatttccacattaattagtggcaccaaaaaaaaatagtgttgccgttttgggtctatataaaggct	......(.((((.((((..(((((.((((..((((((................................................................................................................................))))))..)))).).))))..)))).)))).)...	gtctaggaacaagctgcaaatctatttatgagtctatatatacacatatttcacatcccacattgcttaagaaaataaggaaaacgagactttaggtctatataaaaacctattttgtaagttttatttccacattaattagtggcaccaaaaaaaaatagtgttgccgttttgggtctatataa	[t135834] A01-24522511-24522533|1;[t768660] A01-24522509-24522528|2;[t768662] A01-24522508-24522528|1;[t768663] A01-24522506-24522528|10;[t230615] A01-24522506-24522524|1;[t230616] A01-24522503-24522524|1;
tagaaaagggagatagtatagct	-1.49	A01	-	24662664-24662865	5	24662674-24662696	tcatgtgatactgactatttctcttcttttgtttgcatgacattttgcatttacaaaggtatcgattcacggtcagtgtctaaattagagagttttattatggagaacggacttcttgatagagtggagggcaacgccaacgtccatagatggtctgagcaaactcagttagaaaagggagatagtatagctgcgtgatata	(((((((...(((((((((((((((.....................................................................................................................................................)))))))))))).))).)))))))....	ctgactatttctcttcttttgtttgcatgacattttgcatttacaaaggtatcgattcacggtcagtgtctaaattagagagttttattatggagaacggacttcttgatagagtggagggcaacgccaacgtccatagatggtctgagcaaactcagttagaaaagggagatagtatagct	[t823695] A01-24662674-24662696|5;
agacagcttgtagtgaacttga	-9.13	A01	-	24714605-24714714	11	24714683-24714704	ctgctcaggaagacagcttgtagtgaacttgagaatatgttgtaaacattgataaaacaagttaatgagttgcttattgttttcatatgaacttactaagtgaaagctta	..............(((((.((((((...((((((((....((((.(((((((.......)))))))..))))....)))))))).......)))))).....)))))..	agacagcttgtagtgaacttgagaatatgttgtaaacattgataaaacaagttaatgagttgcttattgttttcatatgaacttactaagtgaaagctta	[t191011] A01-24714683-24714704|6;[t574262] A01-24714683-24714703|3;[t574263] A01-24714681-24714703|2;[t130644] A01-24714680-24714702|1;[t393236] A01-24714680-24714701|3;
agacagcttgtagtgaacttga	1.07	A01	-	24714673-24714865	11	24714683-24714704	gagcaaacttaaggaataaactgtactaattggctaagtcaaaaattcttgaaattttatggaagaaagataaatgagtctagtttcagggaaaattaacggaacttaatttggagttttgtagctctagatataaacaatttagtgactgctgctcaggaagacagcttgtagtgaacttgagaatatgttg	.((((..((((((..((((.((((.((..(((((..(((((........................................................................................................)))))...)).)))..)))))).))))......))))))....)))).	aaggaataaactgtactaattggctaagtcaaaaattcttgaaattttatggaagaaagataaatgagtctagtttcagggaaaattaacggaacttaatttggagttttgtagctctagatataaacaatttagtgactgctgctcaggaagacagcttgtagtgaacttga	[t191011] A01-24714683-24714704|6;[t574262] A01-24714683-24714703|3;[t574263] A01-24714681-24714703|2;[t130644] A01-24714680-24714702|1;[t393236] A01-24714680-24714701|3;
acatagtaaggattgaca	-4.01	A01	-	25295129-25295216	58	25295189-25295206	cacataatgaacatagtaaggattgacaataaatctccttgaatatcatacttatcttgctctttcctactcatgctaaatttcccat	...........(((((((.(((..(((((..........((.....))........))).))..))))))).))).............	acatagtaaggattgacaataaatctccttgaatatcatacttatcttgctctttcctactcatgcta	[t46293] A01-25295189-25295207|1;[t133410] A01-25295189-25295206|57;
agaatgggcctgttggtttgg	-2.05	A01	-	25401336-25401466	11	25401346-25401366	ctcaagtccaagccatgacttgggtaaattttggtatgtttatgaataaagccaatctttggtcaatagacttttatttatttagtggtagaatcataacagaatgggcctgttggtttggtgggtaagtg	((((...((((((((.....(((((..((((((.(((((((((.(.((((..........((((....))))........)))).).)))))..)))).))))))..))))).))))))))))))......	aagccatgacttgggtaaattttggtatgtttatgaataaagccaatctttggtcaatagacttttatttatttagtggtagaatcataacagaatgggcctgttggtttgg	[t188894] A01-25401346-25401366|7;[t568288] A01-25401346-25401365|2;[t325485] A01-25401346-25401363|1;[t325486] A01-25401345-25401363|1;
gaacaggattacggagtattacc	-4.46	A01	+	25479957-25480156	6	25480124-25480146	ggtgatatgtgtgctagtgtaagactatatttgggtgatatcggccacattatgagagccagtgtaagaccatgtttggaacatggcattggcaatattatgagagccagtgtaagaccatgtttggaacatggcatgtaacaccccttaaccctatctcgtagtcggaacaggattacggagtattaccggtcactaca	((((((((.((((.(..(((..((((((....((((..................................................................................................................))))......))))))...)))..).))))..))))))))..........	tgatatgtgtgctagtgtaagactatatttgggtgatatcggccacattatgagagccagtgtaagaccatgtttggaacatggcattggcaatattatgagagccagtgtaagaccatgtttggaacatggcatgtaacaccccttaaccctatctcgtagtcggaacaggattacggagtattacc	[t545915] A01+25480124-25480146|6;[t325437] A01+25480224-25480243|1;[t445075] A01+25480230-25480252|1;
tatacccattagagattagaact	-5.62	A01	+	2565786-2565889	14	2565796-2565818	ttagaaaatatatacccattagagattagaactcataacacatttagagaattttgtgtttacgttttgtgggttctttattttcgggttttcggggtttagtt	.............((((....((((..(((((((((((((((............)))))........))))))))))....))))))))...............	tatacccattagagattagaactcataacacatttagagaattttgtgtttacgttttgtgggttctttattttcgggttttcg	[t835120] A01+2565796-2565818|11;[t279945] A01+2565797-2565819|3;
ggaagagaataaaagtgcagact	-5.06	A01	-	26134317-26134501	6	26134469-26134491	atattctcaaggaagagaataaaagtgcagactatcttgctaaaatggctcttggaagagggagggattttcacctgattgactcccctctagatgaaatgctaatttatcttgaggcagataaagagaggatttttatatctatcagaacttcactgtaatttatctctgtcttgttttttttt	........(((..(((((.((((..(((((.............................................................................................................................))))).)))))))))..)))..........	ggaagagaataaaagtgcagactatcttgctaaaatggctcttggaagagggagggattttcacctgattgactcccctctagatgaaatgctaatttatcttgaggcagataaagagaggatttttatatctatcagaacttcactgtaatttatctctgtctt	[t803122] A01-26134513-26134535|1;[t688207] A01-26134469-26134491|5;[t554007] A01-26134470-26134490|1;
cagtgagaggtgcgagtagttct	-4.69	A01	-	2670444-2670554	7	2670522-2670544	gtactttccgcagtgagaggtgcgagtagttcttcctttagtgcaaggtctatgttcatatagccaagcactataagtaagtgccttttccattcattgaaattagccccc	..........(((((((.((...(((..((.(((.(((((((((..((.(((((....)))))))..)))))).))).))).)))))..)).)))))))............	cagtgagaggtgcgagtagttcttcctttagtgcaaggtctatgttcatatagccaagcactataagtaagtgccttttccattcattgaa	[t397967] A01-2670522-2670544|5;[t773358] A01-2670522-2670542|1;[t604436] A01-2670522-2670540|1;
cagtgagaggtgcgagtagttct	-4.34	A01	-	2670512-2670602	7	2670522-2670544	atgcaattttaattattccacctctcaaaatcccttttaacatagggggtactttccgcagtgagaggtgcgagtagttcttcctttagtg	..........(((((((((((((((((..(((((((.......)))))))...........))))))))).))))))))............	aattattccacctctcaaaatcccttttaacatagggggtactttccgcagtgagaggtgcgagtagttct	[t397967] A01-2670522-2670544|5;[t773358] A01-2670522-2670542|1;[t604436] A01-2670522-2670540|1;
ggacgagattgtacggaatgcct	-1.74	A01	+	2672234-2672390	15	2672358-2672380	ttccatgctacacatccatacttgatctatgtcatttggttgtgttaatatacgtgatcatggatggatttagttacgatatttgtaacgaaagtcgcattggttctatgttaacataattaatggacgagattgtacggaatgccttttggatatg	..............(((.(((..(((((.((((..(((((((((((((((((.(.(((((...((((((((.(((((((...)))))))..))))).))))))))))))))))))))))))))..)))))))))))).)))................	cacatccatacttgatctatgtcatttggttgtgttaatatacgtgatcatggatggatttagttacgatatttgtaacgaaagtcgcattggttctatgttaacataattaatggacgagattgtacggaatgcct	[t109470] A01+2672355-2672376|1;[t903818] A01+2672357-2672378|3;[t692652] A01+2672358-2672380|12;[t909660] A01+2672468-2672490|1;[t911677] A01+2672613-2672635|1;
tagaaaagggagatagtatagct	-2.11	A01	-	2710667-2710873	5	2710677-2710699	tgatattatgtgatactgactatctcttttcttttgcttgcatgtcattttgcatttacaaagatatcggtttatggtcagtttctaagttaggaagtcttattatggagaacggacttcttgataaagtggaaggcaacgttaacgtccacagatggtccgagcaaactcaactagaaaagggagatagtatagctataggatatg	..(((((..((.((((((....((((((((((((((((((........................................................................................................................)))))))).......))))))))))..)))))).)).....))))).	tgatactgactatctcttttcttttgcttgcatgtcattttgcatttacaaagatatcggtttatggtcagtttctaagttaggaagtcttattatggagaacggacttcttgataaagtggaaggcaacgttaacgtccacagatggtccgagcaaactcaactagaaaagggagatagtatagct	[t823695] A01-2710677-2710699|5;
ttactttgaagaaattaga	-5.3	A01	-	2750391-2750590	76	2750562-2750580	atcaatttttttactttgaagaaattagattgaataacttgataacatatactgtagatttaaagatttatcttgatcatattaaaaatattatccatattgattattaggaagatatattgaaatgttagcataagtaaaaggggtgaaaaatgttagcacttattctattatttagaacttatttttttaaaatgtat	...........((((((((((((((.((.(((((((.......................................................................................................................................)))))))..)).)))))))))))..))).	ttactttgaagaaattagattgaataacttgataacatatactgtagatttaaagatttatcttgatcatattaaaaatattatccatattgattattaggaagatatattgaaatgttagcataagtaaaaggggtgaaaaatgttagcacttattctattatttagaacttatttttttaaaatgtat	[t927698] A01-2750563-2750580|11;[t927699] A01-2750562-2750580|59;[t823593] A01-2750562-2750579|6;
atgagaagggattgtatgaaact	-8.9	A01	-	27525860-27525969	13	27525937-27525959	ctttctcgttatgagaagggattgtatgaaactatgatttcacgtcatccctatccctttctaataagagaatgacaaattgaaaacatgaaaatatacacactttttca	...........((((((((...((((((....((((.(((((.(((((.....((.(((......))).)))))))....))))).))))....))))))..))))))))	atgagaagggattgtatgaaactatgatttcacgtcatccctatccctttctaataagagaatgacaaattgaaaacatgaaaatatacacactttttca	[t313498] A01-27525937-27525959|10;[t887898] A01-27525937-27525958|1;[t591517] A01-27525937-27525957|2;[t497587] A01-27525890-27525909|1;
ccccgagtggctagataagtact	-4.99	A01	+	27547897-27548075	35	27548043-27548065	cactagcaagtatttacacatcattcattattcatattataccaaaagtagctaagtttctatacatgccatacacaaaacaaaacgtctaattataccgagttatttctttgatagtgtgatcggcctccgacgtttccttcgatccccgagtggctagataagtactataagaagaa	........(((((((((...((((((............................................................................................................................))))))...).))))))))..........	tatttacacatcattcattattcatattataccaaaagtagctaagtttctatacatgccatacacaaaacaaaacgtctaattataccgagttatttctttgatagtgtgatcggcctccgacgtttccttcgatccccgagtggctagataagtact	[t665439] A01+27547964-27547986|1;[t424828] A01+27548043-27548064|1;[t424830] A01+27548043-27548065|9;[t426950] A01+27548044-27548064|4;[t426951] A01+27548044-27548065|6;[t426952] A01+27548044-27548066|9;[t435837] A01+27548045-27548065|5;[t630725] A01+27548047-27548065|1;
gagacacgggctgtcacatggcc	-4.38	A01	+	27760148-27760370	5	27760158-27760180	gacacgacctgagacacgggctgtcacatggccgtgtgtcatcttattttcaagtacaggtttcacactgtctgacacacagcctacaacacggccgtgtgacctaagtaagtgaatttcacaatttgacacgcgagctaggacacggtcatatgtcccattgttcgaaagcccatacggcctgggctatgtcacacggccgtgtgacccctgttttgcaaat	..........((((((.(((..((((((((((((((((.((....................................................................................................................................................)).)))))))))))))))))))))))))......	gagacacgggctgtcacatggccgtgtgtcatcttattttcaagtacaggtttcacactgtctgacacacagcctacaacacggccgtgtgacctaagtaagtgaatttcacaatttgacacgcgagctaggacacggtcatatgtcccattgttcgaaagcccatacggcctgggctatgtcacacggccgtgtgacccctgttttgc	[t596106] A01+27760158-27760180|5;
agaatgggcctgttggtttgg	-3.35	A01	-	28145390-28145516	10	28145400-28145420	tgtaacaccccgatttttagggttagaagtttgagattctcagtaagggtcagtgagtaggtcacgcacttgggatagattctacgttttaatgtcagaatgggcctgttggtttggcggttgagtg	..((((..((.((((..((((.(((....(((((.(((....(((.(((((((((.((.....)).)))).......)))))))).....))).))))).))).))))..)))).))..))))....	cgatttttagggttagaagtttgagattctcagtaagggtcagtgagtaggtcacgcacttgggatagattctacgttttaatgtcagaatgggcctgttggtttgg	[t188894] A01-28145400-28145420|7;[t568288] A01-28145400-28145419|2;[t325485] A01-28145400-28145417|1;
acgcacgaggaaggattagtacc	-3.4	A01	+	28160676-28160845	9	28160813-28160835	atggagtcaccaccaatcctttttgtttaggtgtgatcgggtcaccttgtgatcgatcattttaataaagcattttgatttattaaaacaatatttttggtctacgaaattctagaaaatgaattctggagtcggttacgcacgaggaaggattagtaccttcgtagcgc	...........((.((((((((((......(((((((((.............................................................................................)))))))))...)))))))))).)).............	caccaatcctttttgtttaggtgtgatcgggtcaccttgtgatcgatcattttaataaagcattttgatttattaaaacaatatttttggtctacgaaattctagaaaatgaattctggagtcggttacgcacgaggaaggattagtacc	[t158455] A01+28160813-28160835|7;[t470113] A01+28160814-28160835|1;[t658040] A01+28160815-28160834|1;[t570932] A01+28160943-28160960|1;[t383021] A01+28160995-28161017|1;[t50356] A01+28161017-28161039|1;[t658523] A01+28161114-28161136|1;
agggtacgaggcattactgaact	-5.99	A01	-	28806269-28806403	5	28806371-28806393	atgctaggacagggtacgaggcattactgaacttaaacatacataactatgtaaaaccgggccataaaaaaatttgttcaaattaaaaacattcgttcatattcataatgtcccttgtacaggcttacgaggccc	.............(((((((((((((.((((..(.(((........................................................))).)..)))))))))..))))))))...............	agggtacgaggcattactgaacttaaacatacataactatgtaaaaccgggccataaaaaaatttgttcaaattaaaaacattcgttcatattcataatgtcccttgtacaggct	[t253353] A01-28806371-28806393|5;
acgggctagctagattacgaagc	-9.33	A01	-	29517152-29517353	7	29517162-29517184	attttacaatttcataatttaatccctattttgcatttttgtcaaaaatcactgtacaaaactagtttatctatcatcaagcttccataatctatcattaaacatcaaagaactcaaatattcaacaatggtacttctcaaaatcctgaaaaaaatcaaaaatcaaggtacgggctagctagattacgaagcaatgatatca	.........((((.(((((((..((((((((((.(((((((...................................................................................................................)))))))))))))).))).....))))))).))))...........	ttcataatttaatccctattttgcatttttgtcaaaaatcactgtacaaaactagtttatctatcatcaagcttccataatctatcattaaacatcaaagaactcaaatattcaacaatggtacttctcaaaatcctgaaaaaaatcaaaaatcaaggtacgggctagctagattacgaagc	[t162425] A01-29517162-29517184|7;
atggcaaatgtgggatgatgaga	-2.1	A01	+	2988888-2989020	24	2988898-2988920	taagtagagaatggcaaatgtgggatgatgagaatgagcaatggttggcctatttatagttgagattcaagggccaccttgcaaagtccctattcacttagggaccaaaaattgctattatcccatgcccaac	............((((....((((((((((..(((...........................................................................)))..))))))))))))))....	atggcaaatgtgggatgatgagaatgagcaatggttggcctatttatagttgagattcaagggccaccttgcaaagtccctattcacttagggaccaaaaattgctattatcccatgcccaac	[t323250] A01+2988898-2988918|2;[t323251] A01+2988898-2988920|11;[t906314] A01+2988899-2988921|1;[t706625] A01+2988900-2988920|1;[t706626] A01+2988900-2988921|1;[t706627] A01+2988900-2988922|4;[t654107] A01+2988901-2988923|3;[t358398] A01+2988902-2988922|4;[t358399] A01+2988902-2988923|2;[t358400] A01+2988902-2988924|1;[t4203] A01+2988994-2989016|1;[t932051] A01+2989005-2989027|1;
tacattagatcaaagagtaaact	-2.15	A01	+	30895434-30895523	8	30895491-30895513	catgagttagattatattttgccctctctactaaaagagtaaataaattagttcttgtacattagatcaaagagtaaactagcctggtcc	((.(.(((((.((((.(((((...(((.......((((((((.....))).))))).......))).))))).)))).))))))))....	attatattttgccctctctactaaaagagtaaataaattagttcttgtacattagatcaaagagtaaact	[t817938] A01+30895491-30895513|6;[t135453] A01+30895492-30895513|1;[t333774] A01+30895494-30895513|1;[t107490] A01+30895564-30895586|2;[t315684] A01+30895565-30895586|1;
gagaagaaggcggagtatgaagc	-1.65	A01	-	31540525-31540724	32	31540692-31540714	gaaactaaatgagaagaaggcggagtatgaagcggttgcttcgactgatagttctgttaatcttgaggacattgatgacagaattattactaaagttttgggtcctgaacggtatggtcgggttcgatttcaaggatatggtgttacctcgacccgatattttggatccagctcccagcaatacatgccttctggaagtc	..............((((((((..((((...((((..(((.................................................................................................................................)))..)).)).)))).)))))))).......	gagaagaaggcggagtatgaagcggttgcttcgactgatagttctgttaatcttgaggacattgatgacagaattattactaaagttttgggtcctgaacggtatggtcgggttcgatttcaaggatatggtgttacctcgacccgatattttggatccagctcccagcaatacatgccttctggaagt	[t589507] A01-31540692-31540714|31;[t182796] A01-31540692-31540713|1;
atggcaaatgtgggatgatgaga	-1.46	A01	-	317285-317427	24	317395-317417	taagtagagaatggcaaatgtgggatgatgagaatgagcaatggttggcctatttatagttgagattcaaaggccaccttgcaaagtccctattcacttagggaccaaaaattgctattatctcatgccttgcccataccttt	............((((....((((((((((..(((...........................................................................)))..))))))))))))))..............	atggcaaatgtgggatgatgagaatgagcaatggttggcctatttatagttgagattcaaaggccaccttgcaaagtccctattcacttagggaccaaaaattgctattatctcatgccttgc	[t323250] A01-317397-317417|2;[t323251] A01-317395-317417|11;[t906314] A01-317394-317416|1;[t706625] A01-317395-317415|1;[t706626] A01-317394-317415|1;[t706627] A01-317393-317415|4;[t654107] A01-317392-317414|3;[t358398] A01-317393-317413|4;[t358399] A01-317392-317413|2;[t358400] A01-317391-317413|1;[t794925] A01-317348-317369|1;
cgcgagagaatgaggagaactca	-0.33	A01	-	32933653-32933852	16	32933820-32933842	tacaaagtatcgcgagagaatgaggagaactcaaaattgtggagttgttgttaattcttcaattacaagttatactagtgctagggacagtaatccgattgagggtaatgtggagtattacggacttcttaccgacattattgagttggattactatggcagatggaaagttgtcttatttcggtgtgattgggctgatg	.....(((((((((.((((...((((.((((.........................................................................................................................................)))).)))).))))..))))))...)))....	cgcgagagaatgaggagaactcaaaattgtggagttgttgttaattcttcaattacaagttatactagtgctagggacagtaatccgattgagggtaatgtggagtattacggacttcttaccgacattattgagttggattactatggcagatggaaagttgtcttatttcggtgtgat	[t304419] A01-32933824-32933844|1;[t304421] A01-32933822-32933844|3;[t472987] A01-32933820-32933842|8;[t673522] A01-32933820-32933841|1;[t460923] A01-32933820-32933840|3;
cgaaaaagtgagttatagggcct	-2.14	A01	+	32992587-32992683	12	32992651-32992673	ttctgttgcttctctgaattcacctgccaattaaggtttgtaatgacccaaaattcaggggcatcgaaaaagtgagttatagggcctccgtcttagt	...........((((((((((((................................................))))))).))))).............	tctctgaattcacctgccaattaaggtttgtaatgacccaaaattcaggggcatcgaaaaagtgagttatagggcct	[t450704] A01+32992651-32992673|7;[t533971] A01+32992652-32992673|4;[t3451] A01+32992653-32992673|1;
aaacatggattgtaaaacggaca	-9.5	A01	+	3299722-3299854	6	3299732-3299754	cgtgaactctaaacatggattgtaaaacggacatctaagaaaaaaaaggttgtaatattaatcatgtttaaatatgtcataatgtattaattggagaatatttgacgcaatatctgtgtaaaagtcccatgta	............(((((((((.....(((((.................................................................................))))).....))).)))))).	aaacatggattgtaaaacggacatctaagaaaaaaaaggttgtaatattaatcatgtttaaatatgtcataatgtattaattggagaatatttgacgcaatatctgtgtaaaagtcccatgta	[t16418] A01+3299732-3299754|6;
agaggaccagttggaaatagaca	-3.05	A01	+	33574275-33574462	9	33574430-33574452	tgctcacatgggtgttacattgtttgaggatatcatgatttagtgagagtttatattttagaaattgatgtatttggttattttctgatcagaaatgaagtattcagttcattcactctgtttattattttgaaattgacctcacttaagtttaaagaggaccagttggaaatagacatgtttagatc	......((((..((((.((....(((.(....((..(((((((((((.(((...(((((((((..(((((.((..(((......(((((((....))).....)))).......)))..)).)))))))))))))).)))))))).))))))....))...)))).))..))))..))))........	ggtgttacattgtttgaggatatcatgatttagtgagagtttatattttagaaattgatgtatttggttattttctgatcagaaatgaagtattcagttcattcactctgtttattattttgaaattgacctcacttaagtttaaagaggaccagttggaaatagaca	[t207746] A01+33574430-33574451|2;[t207747] A01+33574430-33574452|7;[t52772] A01+33574563-33574583|2;[t52773] A01+33574563-33574585|1;
gaacaaggttacggagcattact	-2.69	A01	-	33768974-33769164	13	33769132-33769154	actgtcgctggaacaaggttacggagcattactagacctatcggacaatttacaattaattcaaaataaatgacatgaatatcttgatttaattataaagtctctattatggaccctcgaggtcctaatcacacgttagaatcgaatcgatacttgttcggatactctgaatttttttttatatgcgaact	........(((((.((((((.(((((.(((...........(((((((.........................................................................................................)))))))))).))))))))))).)))))..........	gaacaaggttacggagcattactagacctatcggacaatttacaattaattcaaaataaatgacatgaatatcttgatttaattataaagtctctattatggaccctcgaggtcctaatcacacgttagaatcgaatcgatacttgttcggatactctgaattttttttta	[t355152] A01-33769145-33769167|1;[t545129] A01-33769132-33769154|13;
ctaatgaataatgaactg	1.16	A01	-	33829402-33829551	10	33829412-33829429	gtcattcgcagaacttcgttaccttattgttcgctatatcagagaaagacatagaatagagtaattgactcaactcccacaggtgtagcatccaattgaggagctttatccgttgactcacactaatgaataatgaactgtggaataccg	((..(((((((...(((((((..((((((..............................................................................................)))))).))))))))))))))..))..	gaacttcgttaccttattgttcgctatatcagagaaagacatagaatagagtaattgactcaactcccacaggtgtagcatccaattgaggagctttatccgttgactcacactaatgaataatgaactg	[t939314] A01-33829677-33829697|1;[t639190] A01-33829658-33829679|1;[t200082] A01-33829573-33829595|3;[t297146] A01-33829550-33829570|1;[t497917] A01-33829412-33829429|10;[t837816] A01-33829364-33829381|2;[t39335] A01-33829276-33829293|1;
aagatgaacactttgaccgag	-2.27	A01	-	34239960-34240059	6	34239970-34239990	aataagaacttggttgtgatatctaaagtaataaacactgaatcaaaattgtacattttcaattcgtctaagatgaacactttgaccgagtagtcttttc	...(((((((((((((((.(((((..............................................)))))..)))...))))))))..))))...	tggttgtgatatctaaagtaataaacactgaatcaaaattgtacattttcaattcgtctaagatgaacactttgaccgag	[t74936] A01-34239970-34239990|6;
agaaacgatgtaagcaatgaaat	-3.95	A01	-	34245287-34245465	10	34245433-34245455	ttttcatagaagaaacgatgtaagcaatgaaattgtaaatggtgagatataacaaatttagttagataaggtcagaatgatttcaggttcccctgttttgactttggaaaatcatcaaaaattagataaaaataattatgggcttaaatttatatgcttagaattctgaatgagtctgt	..........((((....(.(((((((((((.....................................................................................................................))))).)))))).).))))............	agaaacgatgtaagcaatgaaattgtaaatggtgagatataacaaatttagttagataaggtcagaatgatttcaggttcccctgttttgactttggaaaatcatcaaaaattagataaaaataattatgggcttaaatttatatgcttagaattctga	[t178023] A01-34245433-34245455|9;[t538268] A01-34245432-34245454|1;
agagaaacgaggaagatgtaact	-1.65	A01	+	34673220-34673382	7	34673350-34673372	gatagcaaggtagataggcaagtttctgttttggtagcattaaagaagggagacaaaatgtgtcaccattgtaaaaagttatgtcacgtcaaagtaaattattataaactacgaaataaaagagctactgagagaaacgaggaagatgtaactggtgctaatt	..(((((.((((.((...(..((((((..((..(((((.....................................................................................)))))..))))))))...)...)).).)))..)))))...	tagataggcaagtttctgttttggtagcattaaagaagggagacaaaatgtgtcaccattgtaaaaagttatgtcacgtcaaagtaaattattataaactacgaaataaaagagctactgagagaaacgaggaagatgtaact	[t598290] A01+34673349-34673366|1;[t195564] A01+34673350-34673372|6;
ggaggaagtatgaagctcagtct	-8.17	A01	-	3528652-3528749	10	3528662-3528684	ttacctcacctttgagttttatattatttataagaatttgttaaggtttgtgactaattttatctggaggaagtatgaagctcagtctggaacttaag	........((.((((((((((((((.((((..((((((.((((.......)))).))))))...))))...))))))))))))))...))........	tttgagttttatattatttataagaatttgttaaggtttgtgactaattttatctggaggaagtatgaagctcagtct	[t698729] A01-3528662-3528684|9;[t689362] A01-3528663-3528681|1;
agtatagggaccaagaatgatct	1.2	A01	-	35680523-35680745	37	35680533-35680555	taattttgttatttttagtcattgtaattttcgaattttgaaattgtagtattaattaaatggtagctattaaattcattaagttttgctatttctaaaatctaatgtaacaaacatattactcacaaaaagccaattacggatttaacgattgtcatttgtgtcaaaattaaaatttcaaaattcgaaaagtatagggaccaagaatgatctaattggataa	(((((..(((((((((.(((.(((((.((((((((((((((((((................................................................................................................................)))))))))))))))))).))))).))).)))))))))..))))).....	gttatttttagtcattgtaattttcgaattttgaaattgtagtattaattaaatggtagctattaaattcattaagttttgctatttctaaaatctaatgtaacaaacatattactcacaaaaagccaattacggatttaacgattgtcatttgtgtcaaaattaaaatttcaaaattcgaaaagtatagggaccaagaatgatct	[t450966] A01-35680539-35680560|1;[t536104] A01-35680539-35680559|1;[t261365] A01-35680533-35680555|17;[t760675] A01-35680533-35680554|6;[t760676] A01-35680532-35680554|2;[t287191] A01-35680535-35680552|1;[t287192] A01-35680533-35680552|6;[t287193] A01-35680531-35680552|2;[t287194] A01-35680530-35680552|3;[t831330] A01-35680529-35680551|1;[t247085] A01-35680533-35680550|3;[t821188] A01-35680482-3…
taaacaggaaactgagcgtct	-4.93	A01	+	3659016-3659223	6	3659026-3659046	atctttgatctaaacaggaaactgagcgtctcctcagtttaccaggtgaatactctgctttgttttttttaatttgaaatccttgttgaatattgtttgctatcgtttttcggtttaaatcttatgagctgaaaaaaagttaaaatttctgggtttcttctcctggtaaataaaagagttcattgttttttctttttcccttaaagag	...........(((.((((((((((((.(((.....((((((((((.((.............................................................................................................)).))))))))))...))))))))..))))))).))).............	taaacaggaaactgagcgtctcctcagtttaccaggtgaatactctgctttgttttttttaatttgaaatccttgttgaatattgtttgctatcgtttttcggtttaaatcttatgagctgaaaaaaagttaaaatttctgggtttcttctcctggtaaataaaagagttcattgttttttctttttc	[t803487] A01+3659026-3659046|5;[t15822] A01+3659027-3659048|1;
cccggttaaagtgtgttgaaact	-3.55	A01	-	3687555-3687663	17	3687565-3687587	tccaagcatttttctttcatattttatccgggtataatacgttgctgctagtgctctgtttaaaattcttactttacccggttaaagtgtgttgaaactccaacaataa	..........((((...(((((((((.(((((((....(((..((.......))..)))...............))))))).)))))))))..))))............	tttctttcatattttatccgggtataatacgttgctgctagtgctctgtttaaaattcttactttacccggttaaagtgtgttgaaact	[t143161] A01-3687566-3687588|4;[t428553] A01-3687565-3687587|10;[t440273] A01-3687565-3687586|3;
gaaaacccgaaaacaaagaacct	-6.29	A01	-	3700911-3701016	10	3700984-3701006	actaaaccccgaaaacccgaaaacaaagaacctacaaaacgtaaacacaaaattctctaaatgtgttatgagttctaatttctaatgggtgtattttctaaggttg	..............((((((((....(((((........................................)))))..))))....))))................	gaaaacccgaaaacaaagaacctacaaaacgtaaacacaaaattctctaaatgtgttatgagttctaatttctaatgggtgtattt	[t648433] A01-3701154-3701173|1;[t73676] A01-3701021-3701041|1;[t834550] A01-3701014-3701036|1;[t534546] A01-3700984-3701006|6;[t5326] A01-3700984-3701005|1;[t5327] A01-3700983-3701005|1;[t49530] A01-3700984-3701003|2;
gtgacgcgggtagttagaaagct	-3.63	A01	+	37731465-37731687	6	37731475-37731497	tcttgtaactgtgacgcgggtagttagaaagctgtgaatgtagaaacaaatgatttgaagttcttaatttgataaattatgttcggtaacccctcaagctcgactccggcgacggtttcgggcgtgggggcgttacaggtagcttattcttcgagacagttaaaaccgcatgagaagaactatcctacacatgatttggaattggccgctattgtctttgcct	....((((....(((((((.(((((...(((..(((..(((((.............................................................................................................................................))))))))..)))..))))).))))....))).))))..	gtgacgcgggtagttagaaagctgtgaatgtagaaacaaatgatttgaagttcttaatttgataaattatgttcggtaacccctcaagctcgactccggcgacggtttcgggcgtgggggcgttacaggtagcttattcttcgagacagttaaaaccgcatgagaagaactatcctacacatgatttggaattggccgctattgtctttg	[t772355] A01+37731475-37731497|6;
gtgatttaggcctcgaggg	-5.09	A01	-	37813953-37814152	6	37814124-37814142	tttctaacacgtgatttaggcctcgagggctcaataaagggagattatgattaaattatgatgtgtatgttatattattatatgattgttcgtatttgttttgaaatgttcgataatactccgtaaccctgttctagcgacgaattagggttaaatggtgttacaataagagttaaattcgtttggctaaattcaaccac	...........(((.((.((((.((((.((((.........................................................................................................................................))))....))))...)))).)).))).....	gtgatttaggcctcgagggctcaataaagggagattatgattaaattatgatgtgtatgttatattattatatgattgttcgtatttgttttgaaatgttcgataatactccgtaaccctgttctagcgacgaattagggttaaatggtgttacaataagagttaaattcgtttggctaaattcaacc	[t775756] A01-37814124-37814142|6;
aacttcccacagatcgaaggcct	1.14	A01	-	3832816-3832938	14	3832826-3832848	gtgccttttggtcctctcatctgcatgttgtctgatttgagccactgttgggttggctctgagtggagctggctcagcatctgtgttgacaacttcccacagatcgaaggcctgcaggtaagt	.(((((...((.(((.(((((((...((((((.......(((((.((((((((..(((((....)))))..))))))))..)).)))))))))......))))).)))))))...)))))...	gtcctctcatctgcatgttgtctgatttgagccactgttgggttggctctgagtggagctggctcagcatctgtgttgacaacttcccacagatcgaaggcct	[t61529] A01-3832826-3832848|13;[t174398] A01-3832826-3832847|1;
aatggaggagcatggatgaaaca	-5.22	A01	-	38467736-38467865	5	38467746-38467768	tttatggaataatcatcaaacatacctcttcctaaacatcaaccaaccgaacatgaagcaagagaatcctcttcttcttccttcctcaagtcacggcaatggaggagcatggatgaaacaactttgtttt	............(((((...(((..(((((((....................................................................))))))).))))))))..............	aatcatcaaacatacctcttcctaaacatcaaccaaccgaacatgaagcaagagaatcctcttcttcttccttcctcaagtcacggcaatggaggagcatggatgaaaca	[t109639] A01-38467746-38467768|5;[t699293] A01-38467743-38467765|1;
atgacagacttgggaatcatgac	-1.27	A01	-	3865571-3865660	5	3865581-3865603	ggaagtaaaactgatttgatcaatgacttcaagactcaaatgcagtaagtgtttgatatgacagacttgggaatcatgacttacttcctt	((((((((..(((((((..((((.(.(((((....((((((((.....))))))))..))).)).))))))))))).)..))))))))..	ctgatttgatcaatgacttcaagactcaaatgcagtaagtgtttgatatgacagacttgggaatcatgac	[t311963] A01-3865581-3865603|5;
taagaccatggttgaaagataca	-4.88	A01	-	39249469-39249601	5	39249479-39249501	gaaatgtgtaagaccatggttgaacgacaccatggcaacatgatatgaaatgtataagaccatggttgaaagataccatggcaatagaatataaaatgtgtaagaccatggttgaaagatacaatggcaacat	....(((((..((((((((((.....((((...................................................................))))..)))))))))).....)))))..........	tgtaagaccatggttgaacgacaccatggcaacatgatatgaaatgtataagaccatggttgaaagataccatggcaatagaatataaaatgtgtaagaccatggttgaaagataca	[t809759] A01-39249479-39249501|5;
aatccccaagatccggtaaaact	-7.3	A01	+	39545729-39545851	5	39545739-39545761	tggaagatcaaatccccaagatccggtaaaacttcaagaaagtcatggattcaggtacgcttccgcatccagttttgttcttgatttgttcttaatttattcttgatgatttgacatgataga	........((((((..(((((.....((((((.(((((((.....(((((...((.......))..)))))......)))))))...))).)))......)))))..))))))..........	aatccccaagatccggtaaaacttcaagaaagtcatggattcaggtacgcttccgcatccagttttgttcttgatttgttcttaatttattcttgatgatttg	[t230218] A01+39545684-39545704|1;[t102247] A01+39545739-39545761|5;
gagaaggaggagtggagcaaact	-2.6	A01	-	39553826-39553984	8	39553836-39553858	tccatttttcattgtttcctttccctattcccttgttaatttcgcctcttgaaaaagtgtcaatcaaccaccatttggagcaacattcaagtgttcgtagaagcctttgtttgacaagaacaagtggagaaggaggagtggagcaaactagtctgttag	..((..((...((((((((((..(((.((((((((((.................................................................................)))))).)))).)))..))).)))))))...))..))....	attgtttcctttccctattcccttgttaatttcgcctcttgaaaaagtgtcaatcaaccaccatttggagcaacattcaagtgttcgtagaagcctttgtttgacaagaacaagtggagaaggaggagtggagcaaact	[t591142] A01-39553836-39553858|8;[t272570] A01-39553773-39553795|1;[t688721] A01-39553703-39553725|1;[t227155] A01-39553700-39553722|2;[t487648] A01-39553698-39553720|2;[t754438] A01-39553698-39553719|1;[t754439] A01-39553697-39553719|1;[t446121] A01-39553694-39553716|3;[t565096] A01-39553693-39553713|2;
gagaaggaggagcagagcaaact	-1.2	A01	+	40472199-40472395	6	40472363-40472385	ttcttcacttctctctcatttttctctcttcattcccttccattattcttcattttcttcctttattcctttgtcgatttcacctcttgaaaaagattcattaaagcaccatttggagcagcattcaagtgttcgtagaagtcttggttcaacaagaacaggcggagaaggaggagcagagcaaactagtcaagcct	..(((.(((.....(((...((((((.((((.((((((.........................................................................................................................))).)))))))))))))..)))......))).)))...	ctctctcatttttctctcttcattcccttccattattcttcattttcttcctttattcctttgtcgatttcacctcttgaaaaagattcattaaagcaccatttggagcagcattcaagtgttcgtagaagtcttggttcaacaagaacaggcggagaaggaggagcagagcaaact	[t591133] A01+40472363-40472385|6;[t82719] A01+40472366-40472388|1;
gagaaggaggagcagagcaaact	-4.25	A01	+	40472353-40472448	6	40472363-40472385	agaacaggcggagaaggaggagcagagcaaactagtcaagcctctgagaaacaccagatttgattcttgttccctatccttttaattttgttgttg	...........(((((((..((..((((((...(((((((..((((........))))))))))).)))))).)).))))))).............	gagaaggaggagcagagcaaactagtcaagcctctgagaaacaccagatttgattcttgttccctatccttttaat	[t591133] A01+40472363-40472385|6;[t82719] A01+40472366-40472388|1;
gagtagatctagcataattgagc	-1.21	A01	-	41237601-41237800	10	41237768-41237790	ccctatttaagagtagatctagcataattgagcggagttgattgcaatcctagaaataagacgacataaatctgtcggattagggtcaaatctaatagggaaatccatagatcaagttaatgcgacaatagaggttttaattagaaagatatttcaattaataaacttagagttagttgttcttagtctcgaaatagata	..((((((....(.((((..((.((((((((.............................................................................................................................................)))))))).))..))))).))))))...	gagtagatctagcataattgagcggagttgattgcaatcctagaaataagacgacataaatctgtcggattagggtcaaatctaatagggaaatccatagatcaagttaatgcgacaatagaggttttaattagaaagatatttcaattaataaacttagagttagttgttcttagtctcgaaa	[t628193] A01-41237768-41237790|10;[t828103] A01-41237759-41237781|1;
gaagagtacaaaagatggagatt	-2.82	A01	-	41713267-41713413	26	41713381-41713403	gcaaaagaatgaagagtacaaaagatggagattaagactaaaccccgaaaacccgaaaacaaagaaccctcaaaacgtaaacacaaaattctataaatgtgttatgagttctaatctctaatgggtgtattttctaaggttgtaaaa	............((((((((.....(((((((((..(((...................................................................)))..))))))))).....))))))))..............	gaagagtacaaaagatggagattaagactaaaccccgaaaacccgaaaacaaagaaccctcaaaacgtaaacacaaaattctataaatgtgttatgagttctaatctctaatgggtgtattttctaa	[t142597] A01-41713517-41713539|3;[t225244] A01-41713510-41713527|7;[t122902] A01-41713500-41713522|2;[t555466] A01-41713381-41713403|23;[t211488] A01-41713381-41713401|3;[t352580] A01-41713376-41713395|1;[t352581] A01-41713375-41713395|1;[t217897] A01-41713364-41713385|1;
gaaaatgagaaatggttaggcct	-4.9	A01	-	4212334-4212524	6	4212492-4212514	atgggatgaagaaaatgagaaatggttaggcctatttatagttgaggttcaagggtcaacttgcaaagtccctatacaattagggaccaaaatttcaaaccaaatttcgatgccataaattctcttattttcgggcaattattccatgccaaatttcggtgccataaattctcttatttttggttccaact	........(((((...((((((((((...(((.............................................................................................................................))))))))...)))))...)))))..........	gaaaatgagaaatggttaggcctatttatagttgaggttcaagggtcaacttgcaaagtccctatacaattagggaccaaaatttcaaaccaaatttcgatgccataaattctcttattttcgggcaattattccatgccaaatttcggtgccataaattctcttattttt	[t855964] A01-4212777-4212799|1;[t230230] A01-4212775-4212795|1;[t385188] A01-4212747-4212769|1;[t36373] A01-4212686-4212708|1;[t571643] A01-4212632-4212653|1;[t177468] A01-4212493-4212515|1;[t536705] A01-4212492-4212514|5;
gaggttcgtgggagtgtgctctc	-3.78	A01	+	42138404-42138603	6	42138571-42138593	cttgacggacatgccgctaaaactcatgaaggttgcatctaatctactggaccttaagaaggctgtttggatccggttcgacagcagtaagttcgttcctgagaggggctacaatttggtgcgagagtaagacagcgaaaatcaagtcaggtcagcgctgtaaggatgaggttcgtgggagtgtgctctctgaaatggaa	.....((((...((((((....((((((((.....(((((...........................................................................................................................)))))...)))))))))))).))..))))........	atgccgctaaaactcatgaaggttgcatctaatctactggaccttaagaaggctgtttggatccggttcgacagcagtaagttcgttcctgagaggggctacaatttggtgcgagagtaagacagcgaaaatcaagtcaggtcagcgctgtaaggatgaggttcgtgggagtgtgctctc	[t892324] A01+42138570-42138590|1;[t627072] A01+42138571-42138593|5;[t754420] A01+42138655-42138677|1;
aaccaagctaaagtctgactct	-2.03	A01	+	4220772-4220993	11	4220782-4220803	ttgccatgccaaccaagctaaagtctgactctccatcatgctctgctacacatgcattagaaatagtcttgcccttttgtaacttaggacaattctttttccaatgccgttttcaccgcaaaaagcacattcatttttggcgggtctccctttggacttccccttctaccagatttgttgctgtgtgaacgacctcttactgttaagacttctgcagttgta	.........((((...((..(((((((((............................................................................................................................................................................))).))))))..)).))))..	aaccaagctaaagtctgactctccatcatgctctgctacacatgcattagaaatagtcttgcccttttgtaacttaggacaattctttttccaatgccgttttcaccgcaaaaagcacattcatttttggcgggtctccctttggacttccccttctaccagatttgttgctgtgtgaacgacctcttactgttaagacttctgcagttgt	[t360154] A01+4220781-4220803|1;[t47564] A01+4220782-4220803|8;[t136816] A01+4220783-4220803|1;[t412777] A01+4220784-4220803|1;[t927795] A01+4220828-4220850|1;
gagaaggaggagtggagcaaact	-4.21	A01	+	42250138-42250244	8	42250148-42250170	agaacaaacggagaaggaggagtggagcaaactagtcaagcttcagagaaacaccgaatttgattctagtttcttatcctttaattttatttctcatgttatgaaca	..........(((((((((((...(((.((((((((((((.(((...........))))))))..)))))))))).)))))........))))))............	gagaaggaggagtggagcaaactagtcaagcttcagagaaacaccgaatttgattctagtttcttatcctttaattttatttctcat	[t591142] A01+42250148-42250170|8;
atggcaaatgtgggatgatgaga	-2.42	A01	+	4236736-4236868	24	4236746-4236768	taagtagagaatggcaaatgtgggatgatgagaatgagcaatggttggcttatttatagttgaggttcgagggccaccttgcaaagtctctattcacttagggaccaaaaattgctattatcccatgcccaac	............((((....((((((((((..(((...........................................................................)))..))))))))))))))....	atggcaaatgtgggatgatgagaatgagcaatggttggcttatttatagttgaggttcgagggccaccttgcaaagtctctattcacttagggaccaaaaattgctattatcccatgcccaac	[t571643] A01+4236626-4236647|1;[t323250] A01+4236746-4236766|2;[t323251] A01+4236746-4236768|11;[t906314] A01+4236747-4236769|1;[t706625] A01+4236748-4236768|1;[t706626] A01+4236748-4236769|1;[t706627] A01+4236748-4236770|4;[t654107] A01+4236749-4236771|3;[t358398] A01+4236750-4236770|4;[t358399] A01+4236750-4236771|2;[t358400] A01+4236750-4236772|1;[t4203] A01+4236842-4236864|1;[t932051] A01+42…
atggcaaatgtgggatgatgaga	-2.1	A01	+	4240351-4240483	24	4240361-4240383	taagtagagaatggcaaatgtgggatgatgagaatgagcaatggttggcctatttatagttgagattcaagggccaccttgcaaagtccctattcacttagggaccaaaaattgctattatcccatgcccaac	............((((....((((((((((..(((...........................................................................)))..))))))))))))))....	atggcaaatgtgggatgatgagaatgagcaatggttggcctatttatagttgagattcaagggccaccttgcaaagtccctattcacttagggaccaaaaattgctattatcccatgcccaac	[t571643] A01+4240240-4240261|1;[t323250] A01+4240361-4240381|2;[t323251] A01+4240361-4240383|11;[t906314] A01+4240362-4240384|1;[t706625] A01+4240363-4240383|1;[t706626] A01+4240363-4240384|1;[t706627] A01+4240363-4240385|4;[t654107] A01+4240364-4240386|3;[t358398] A01+4240365-4240385|4;[t358399] A01+4240365-4240386|2;[t358400] A01+4240365-4240387|1;[t4203] A01+4240457-4240479|1;[t932051] A01+42…
gagaatgaaagaaaaacgacgcc	-2.12	A01	-	4252567-4252766	11	4252734-4252756	tggggataaagagaatgaaagaaaaacgacgccgtttaacctattaaaactcaaatatttgcggtgtttttatttaaaacgccggtataggtcaacttttagtggcgttttttattataaacgccactatagctcattttttgtggcgtttttgaaaaaacaccactaattcacaattttaattttttttcatttttaac	..........(((((((((((((((.............................................................................................................................................................)))))))))))))))...	gagaatgaaagaaaaacgacgccgtttaacctattaaaactcaaatatttgcggtgtttttatttaaaacgccggtataggtcaacttttagtggcgttttttattataaacgccactatagctcattttttgtggcgtttttgaaaaaacaccactaattcacaattttaattttttttcatttttaa	[t593555] A01-4252735-4252756|4;[t593556] A01-4252734-4252756|7;
cgcacaggaaaaaagatggaact	-3.53	A01	+	4256316-4256515	7	4256483-4256505	cactgcaggatcgagaagttttgcttgtgtagctcaggccgcggtactatagatttattaattctatcaagtattaatgactttttactattaaataatatttactactatattgtaggaagcctcgtctggtcaaaaagttggacgccttcagctttttgacattacgcacaggaaaaaagatggaactccgatgacat	.......(((((.(....((((.(((((((..........................................................................................................................................)))))))))))....).))..)))........	atcgagaagttttgcttgtgtagctcaggccgcggtactatagatttattaattctatcaagtattaatgactttttactattaaataatatttactactatattgtaggaagcctcgtctggtcaaaaagttggacgccttcagctttttgacattacgcacaggaaaaaagatggaact	[t158384] A01+4256482-4256504|1;[t469842] A01+4256483-4256505|6;[t875612] A01+4256515-4256533|1;
aagaaaataagggaaatgagact	-5.67	A01	+	42665480-42665566	28	42665490-42665512	aacattgcttaagaaaataagggaaatgagacttggagtttatataaagacatgttttgtaagtattattttcataagaggtggcac	........(((.((((((((.....(..((((.((...((.....))...)).))))..).....)))))))).)))..........	aagaaaataagggaaatgagacttggagtttatataaagacatgttttgtaagtattattttcataa	[t120676] A01+42665299-42665321|1;[t467830] A01+42665344-42665366|1;[t521883] A01+42665487-42665509|2;[t923866] A01+42665488-42665510|3;[t62642] A01+42665490-42665512|13;[t177344] A01+42665491-42665512|1;[t177346] A01+42665491-42665513|4;[t536354] A01+42665492-42665512|2;[t11821] A01+42665493-42665512|2;[t11822] A01+42665493-42665513|1;[t34469] A01+42665494-42665512|2;
cttccggaagtcaagctcaagct	-6.49	A01	+	4272899-4273008	6	4272976-4272998	gtacggtcgggttcgatttcaaggatctggtgttaccccaacccaatattttggatctggctcccagcaatacatgccttccggaagtcaagctcaagctgaagttcaga	...((((.(((((.((((((..(((...(((((........................................))))).))).)))))).)))))..)))).........	tcgggttcgatttcaaggatctggtgttaccccaacccaatattttggatctggctcccagcaatacatgccttccggaagtcaagctcaagct	[t448766] A01+4272975-4272997|1;[t525010] A01+4272976-4272998|5;[t896474] A01+4273033-4273053|1;[t465366] A01+4273061-4273083|1;[t11079] A01+4273180-4273200|1;
cagagagatcagtcccaagaact	-5.65	A01	-	4273833-4273934	5	4273902-4273924	agtctagaatcagagagatcagtcccaagaactcttaccttgttggcaatatctatcagcttgtctgagtattctttgattgactcagactacttcatttgt	..............(((.((((((..((((((((..((...((((..(.....)..))))..))..))))..)))).)))))))))................	cagagagatcagtcccaagaactcttaccttgttggcaatatctatcagcttgtctgagtattctttgattgactcagacta	[t242440] A01-4273942-4273962|1;[t389151] A01-4273902-4273924|5;
tagaaaagggagatagtatagct	-5.42	A01	-	4358506-4358711	5	4358516-4358538	tgatatcatgtgatactgactatctcttttcttttgctgcatgtcattttgcatttacaaagatattggttcacggtcagtttctaagttaagaagttttattatggagaacggacttcttgataaagtggaaggcaacgttaacgtccacagatggtccgaaaaaactcaactagaaaagggagatagtatagctgagggataca	.........((.((((((....((((((((((.(((.....................................................................................................................................)))..))))))))))..)))))).))...........	tgatactgactatctcttttcttttgctgcatgtcattttgcatttacaaagatattggttcacggtcagtttctaagttaagaagttttattatggagaacggacttcttgataaagtggaaggcaacgttaacgtccacagatggtccgaaaaaactcaactagaaaagggagatagtatagct	[t823695] A01-4358516-4358538|5;
aatggaggagcatggatgaaaca	-5.29	A01	-	43644219-43644348	5	43644229-43644251	tttatggaataatcatcaaacatacctcttcctaaacatcaaccaaccgaacatgaagcaagagaatcctcttcttcttccttcctcaagtcacggcaatggaggagcatggatgaaacaactttgtttt	............(((((...(((..(((((((....................................................................))))))).))))))))..............	aatcatcaaacatacctcttcctaaacatcaaccaaccgaacatgaagcaagagaatcctcttcttcttccttcctcaagtcacggcaatggaggagcatggatgaaaca	[t109639] A01-43644229-43644251|5;[t699293] A01-43644226-43644248|1;
agaggaccagttgaaaatagaca	-2.19	A01	-	45526980-45527089	13	45527057-45527079	cagaggttaaagaggaccagttgaaaatagacatgtttggatcatattgcatgtaattttcatgctacagatccatacttgatctatgtcatttggttgtgttaatacac	.....(((((..(.((((((.(((..(((((((.((.((((((.....(((((.......)))))....)))))).)).)).))))).))).)))))).).)))))....	agaggaccagttgaaaatagacatgtttggatcatattgcatgtaattttcatgctacagatccatacttgatctatgtcatttggttgtgtta	[t207745] A01-45527057-45527079|9;[t615647] A01-45527060-45527078|3;[t233506] A01-45527058-45527077|1;[t52772] A01-45526926-45526946|2;[t52773] A01-45526924-45526946|1;[t109471] A01-45526889-45526911|1;[t290128] A01-45526792-45526812|1;[t796064] A01-45526768-45526789|1;[t951825] A01-45526768-45526788|1;
ggggagtgatagagtgtgaatc	-2.18	A01	+	45590662-45590869	23	45590672-45590693	ctctatacttggggagtgatagagtgtgaatcaattgttgtattgtggattaaagataataaaattactcattgagctaggcttcgtaaacatagggaaactaaattgcataaacaaaccttaatattctttatgtttttgttgcacagtgttcgcaatgtcaagtcatagtggggcactacaatctagcactaccattaactgtttt	.........(((..((((.((((.((((.......................................................................................................................................................)))).)))).)))).)))...........	ggggagtgatagagtgtgaatcaattgttgtattgtggattaaagataataaaattactcattgagctaggcttcgtaaacatagggaaactaaattgcataaacaaaccttaatattctttatgtttttgttgcacagtgttcgcaatgtcaagtcatagtggggcactacaatctagcactaccat	[t614225] A01+45590542-45590562|2;[t730042] A01+45590672-45590693|18;[t730043] A01+45590672-45590694|2;[t702162] A01+45590674-45590693|2;[t265506] A01+45590676-45590693|1;[t245546] A01+45590740-45590760|1;
atggcaaatgtgggatgatgaga	-2.27	A01	+	4578493-4578625	24	4578503-4578525	taagtagagaatggcaaatgtgggatgatgagaatgagcaatggttggcctatttatagttgaggttcaagggccaccttgcaaagtccctattcacttagggaccaaaaattgctattattccgtgcccaac	............((((....((((((((((..(((...........................................................................)))..))))))))))))))....	atggcaaatgtgggatgatgagaatgagcaatggttggcctatttatagttgaggttcaagggccaccttgcaaagtccctattcacttagggaccaaaaattgctattattccgtgcccaac	[t99029] A01+4578470-4578492|2;[t720528] A01+4578474-4578491|1;[t323250] A01+4578503-4578523|2;[t323251] A01+4578503-4578525|11;[t906314] A01+4578504-4578526|1;[t706625] A01+4578505-4578525|1;[t706626] A01+4578505-4578526|1;[t706627] A01+4578505-4578527|4;[t654107] A01+4578506-4578528|3;[t358398] A01+4578507-4578527|4;[t358399] A01+4578507-4578528|2;[t358400] A01+4578507-4578529|1;[t835755] A01+4…
aggggaatccatagattgagtta	-2.36	A01	-	46402853-46403002	12	46402970-46402992	taaatctaataggggaatccatagattgagttaatgtgacaataagggttttaattagaaagagatttcaattaatcaacctagagttagttgtttttactcttgaaagagatattaacataatttagggatttctatggatcaaggtgc	.....(((....((((((((.(((((((.((((((((..........................................................................)))))))).))))))).)))))))).)))..........	aggggaatccatagattgagttaatgtgacaataagggttttaattagaaagagatttcaattaatcaacctagagttagttgtttttactcttgaaagagatattaacataatttagggatttctatgg	[t497671] A01-46402976-46402997|1;[t251221] A01-46402971-46402992|1;[t251222] A01-46402970-46402992|7;[t728527] A01-46402970-46402991|2;[t728528] A01-46402969-46402991|2;
accgggactccagaaaacagcct	-0.84	A01	-	47175302-47175501	9	47175469-47175491	tttttttaacaccgggactccagaaaacagcctgtcctgaatatgtgtaattgtacaattatagtgttttatcttgaaaagcatggtagtaattgcttattattttcatatgaacttactaagcgtaaagcttacccatcctctccatttctttagtattggcaggtcggctcggggttggagatcgtcggaggcaaaat	...((((..(.((((((((((((.....((((.(.((((...........................................................................................................................)))).))))).....)))))).)).)))).)..)))).	accgggactccagaaaacagcctgtcctgaatatgtgtaattgtacaattatagtgttttatcttgaaaagcatggtagtaattgcttattattttcatatgaacttactaagcgtaaagcttacccatcctctccatttctttagtattggcaggtcggctcggggttggagatcgtcggagg	[t44062] A01-47175472-47175494|1;[t147670] A01-47175472-47175491|1;[t147671] A01-47175469-47175491|7;[t719473] A01-47175470-47175488|1;[t719474] A01-47175466-47175488|1;
catattagaaacaagttgggact	-1.25	A01	+	47623083-47623179	15	47623093-47623115	gcctaatttacatattagaaacaagttgggactaattcgaaatctcagagaaattttcgcaaaagttttaaaatttctttatatgtaggggacacag	........(((((((.(((((....((((((((....(((((............)))))....))))))))..)))))..)))))))..........	catattagaaacaagttgggactaattcgaaatctcagagaaattttcgcaaaagttttaaaatttctttatatgta	[t401250] A01+47623093-47623115|11;[t292625] A01+47623094-47623115|4;[t537221] A01+47623100-47623118|1;
accgggactccagaaaacagcct	-3.75	A01	+	47692066-47692271	9	47692076-47692098	tttttttaaaaccgggactccagaaaacagcctgttctgaatatgtgattatatactagtatgattgttttactttgataaattgtatatatcaatttcgtacttacttacttactaagctatatgcttatcttcttttctttttcttgtcttatagagttactaagccagctcaggatttggagatcgtcggagacccatccaca	...........(((((((((((((......((((..(((.....((((((.((((.................................................................................................)))).)))))).....)))..)))).))))))).)).)))).............	accgggactccagaaaacagcctgttctgaatatgtgattatatactagtatgattgttttactttgataaattgtatatatcaatttcgtacttacttacttactaagctatatgcttatcttcttttctttttcttgtcttatagagttactaagccagctcaggatttggagatcgtcggaga	[t147670] A01+47692076-47692095|1;[t147671] A01+47692076-47692098|7;[t719473] A01+47692079-47692097|1;
tatacccattagagattagaact	-5.91	A01	+	4835552-4835655	14	4835562-4835584	ccttagaaaatatacccattagagattagaactcataacacatttagagaattttgtgtttacgttttgtgggttctttgttttcgggttttcggggtttagtt	.............((((....(((((.(((((((((((((((............)))))........))))))))))..))))).))))...............	tatacccattagagattagaactcataacacatttagagaattttgtgtttacgttttgtgggttctttgttttcgggttttcg	[t769800] A01+4835443-4835462|1;[t835120] A01+4835562-4835584|11;[t279945] A01+4835563-4835585|3;
acgggccagctagattacgaagc	-1.24	A01	-	49424508-49424707	10	49424675-49424697	aattagaggtacgggccagctagattacgaagcaacgatctcaaaaacgtaaaaattattaaaaactgagacgacatggacttacatgcatgaacaaccatggccgaaccttcaaagctttgagaaccttattttctttctcacattcggctattgaggaagatgatagcatgtaatttggcttttgttttattttattt	.....((((((.((((.((((((((((((..((.......................................................................................................................................)).))))))))))))...))))))))))....	acgggccagctagattacgaagcaacgatctcaaaaacgtaaaaattattaaaaactgagacgacatggacttacatgcatgaacaaccatggccgaaccttcaaagctttgagaaccttattttctttctcacattcggctattgaggaagatgatagcatgtaatttggcttttgttttat	[t821661] A01-49424676-49424698|1;[t162339] A01-49424675-49424697|9;[t597126] A01-49424619-49424640|1;
aggatgataatgtatttcggcgt	-4.43	A01	-	49996228-49996360	18	49996238-49996260	gattagttactcaacattacatcttgcaccacccaaggtggttgtgagagaataaaacttggtgtgtatagtatcagcagctcatttctaactcataaataggatgataatgtatttcggcgtacttaaacct	.....(((.....(((((((((((((.........................................................................))))))).)))))).....)))............	gttactcaacattacatcttgcaccacccaaggtggttgtgagagaataaaacttggtgtgtatagtatcagcagctcatttctaactcataaataggatgataatgtatttcggcgt	[t240521] A01-49996238-49996260|17;[t704523] A01-49996238-49996259|1;
gaaaatgagaaatggttaggcct	-5.26	A01	-	5089736-5089901	6	5089869-5089891	atgagatgaagaaaatgagaaatggttaggcctatttatagttgaggttcagggatcaacttgcaaaaatccctatacaattagggaccaaaattacaattatcccatgccaaatttcaaaccaaatttcagtgccataaatactcttattttcggttccaacatt	..........((((((((((.....((((((((((((....(((((((((((((((.............((((((......))))))..............))))).))...))))))))...))))...)).))).)))....))))))))))............	gaaaatgagaaatggttaggcctatttatagttgaggttcagggatcaacttgcaaaaatccctatacaattagggaccaaaattacaattatcccatgccaaatttcaaaccaaatttcagtgccataaatactcttattttcgg	[t177468] A01-5089870-5089892|1;[t536705] A01-5089869-5089891|5;
gtaccggaataaagtgtgcagac	-5.27	A01	-	51018681-51018880	5	51018848-51018870	aaattcatatgtaccggaataaagtgtgcagacttagtcaacctatcaacaattacccaaatggcatctttcttctttggagacaggggtagccccaatacaaagtccatagtaattctttctcatttccattctagtatcgtaactggatgtaatagtctagaaggtaactgatgtttaacttttacttgctaacatat	......((((((..(((...(((((....(((((((((..((((.((.((.(((((...............................................................................................))))).))...)))))).))))).)))).)))))...)))...))))))	gtaccggaataaagtgtgcagacttagtcaacctatcaacaattacccaaatggcatctttcttctttggagacaggggtagccccaatacaaagtccatagtaattctttctcatttccattctagtatcgtaactggatgtaatagtctagaaggtaactgatgtttaacttttacttgctaacat	[t754276] A01-51018848-51018870|5;
ggcgtgtagaagtcctaagaagc	-4.38	A01	+	5106797-5106996	38	5106964-5106986	tgacttaaggatttagacgttcggaaagaaacttggattttttgataaaacctaaaacgaaattaaatccaagttagataaaacaattaaaaacaaataactaaaataaaataataaatccaagattaaggaagtgaataaaaaagataaatggaaagatagaatgtggcgtgtagaagtcctaagaagccttggaaaca	...((((.(((((((.(((((..................................................................................................................................................))))).))..)))))))))..............	gacttaaggatttagacgttcggaaagaaacttggattttttgataaaacctaaaacgaaattaaatccaagttagataaaacaattaaaaacaaataactaaaataaaataataaatccaagattaaggaagtgaataaaaaagataaatggaaagatagaatgtggcgtgtagaagtcctaagaagc	[t780698] A01+5106962-5106983|3;[t780699] A01+5106962-5106984|10;[t908389] A01+5106963-5106985|1;[t713040] A01+5106964-5106986|19;[t491994] A01+5106966-5106988|5;[t496703] A01+5106978-5107000|2;[t74177] A01+5107041-5107063|1;[t587489] A01+5107175-5107197|4;
gaggcattaccgaacatatcaga	-2.07	A01	+	51103862-51104018	32	51103986-51104008	ccccttcctttcccatgttttagaatgccgtcaagctagcttgggctggagattgccggagatcctatcacactatcaagcttgtaacacccctaactcgtatccgttgccggactagggttaagaggcattaccgaacatatcagaacatttcacg	..............((((((...((((((.((............................................................................................))))))))...))))))................	tcccatgttttagaatgccgtcaagctagcttgggctggagattgccggagatcctatcacactatcaagcttgtaacacccctaactcgtatccgttgccggactagggttaagaggcattaccgaacatatcaga	[t621505] A01+51103986-51104008|32;
caagaggttcatagagtgagagt	1.49	A01	+	512405-512584	80	512552-512574	ttgaggagattttcattgctgtgaaagaagaatgcaaagtgttggagtcaaggcttgacatacactttcgacaaatttggtattgggtttagtatgttgtattcgattttaccactaagttttatcctccacttaaactgaaagcttcaagaggttcatagagtgagagtacctttagtc	((((((..(((((((((.(((((((.((((....(((((((..(((...(((((((............................................................))))))).)))..)))))....))....))))......))))))))))))))))..))))))..	tttcattgctgtgaaagaagaatgcaaagtgttggagtcaaggcttgacatacactttcgacaaatttggtattgggtttagtatgttgtattcgattttaccactaagttttatcctccacttaaactgaaagcttcaagaggttcatagagtgagagt	[t934050] A01+512550-512572|1;[t844435] A01+512551-512573|1;[t365198] A01+512552-512573|5;[t365199] A01+512552-512574|44;[t73527] A01+512553-512574|3;[t73528] A01+512553-512575|18;[t211237] A01+512554-512574|4;[t211238] A01+512554-512575|1;[t626949] A01+512555-512574|2;[t626950] A01+512555-512575|1;
accgggactccagaaaacagcct	-0.73	A01	-	52611159-52611358	9	52611326-52611348	tttttttaacaccgggactccagaaaacagcctgtcctgaatttgtgtaattgtacaattatagtgttttatcttgaaaagcattgtagaatttgcttattatgttcatatgaacttactaagcgtaaagcttacccatcctctccatttctttagtattggcaggtcggctcggggttggagatcgtcggaggcaaaat	...((((..(.((((((((((((.....((((.(.((((...........................................................................................................................)))).))))).....)))))).)).)))).)..)))).	accgggactccagaaaacagcctgtcctgaatttgtgtaattgtacaattatagtgttttatcttgaaaagcattgtagaatttgcttattatgttcatatgaacttactaagcgtaaagcttacccatcctctccatttctttagtattggcaggtcggctcggggttggagatcgtcggagg	[t44062] A01-52611329-52611351|1;[t147670] A01-52611329-52611348|1;[t147671] A01-52611326-52611348|7;[t719473] A01-52611327-52611345|1;[t719474] A01-52611323-52611345|1;
gggggggaaacatggatgagaca	-5.15	A01	-	52650250-52650375	12	52650260-52650282	cataccttagtctagcaattcttctctttcttctattcggccaagaacaaccaaagaatgaagcctttttttttcttctagtttcggcaaaatgggggggaaacatggatgagacaattttttttt	.........((((....((((.....(..((((((((..(((..((((.....(((((.((((....)))).)))))...)))).)))..))))))))..).....)))).))))...........	tctagcaattcttctctttcttctattcggccaagaacaaccaaagaatgaagcctttttttttcttctagtttcggcaaaatgggggggaaacatggatgagaca	[t733895] A01-52650260-52650282|9;[t732670] A01-52650260-52650280|3;
gaggagcagtgtaacgagtaagc	-2.29	A01	+	52769329-52769517	158	52769485-52769507	taatgtcatcttatttcatcatcatccccaaatttcctatggaaaccctaggaaagagaaagaaaaccaagcaagcttaattaggtaggtaattatgtcccgtttgaagtaatttttatatttttgagatcgaaataaccaaaaatctataaaacagaggagcagtgtaacgagtaagcaatttatgct	(((......(((((((...(((..(((.(...............................................................................................................................).)))...)))....)))))))....)))....	ttatttcatcatcatccccaaatttcctatggaaaccctaggaaagagaaagaaaaccaagcaagcttaattaggtaggtaattatgtcccgtttgaagtaatttttatatttttgagatcgaaataaccaaaaatctataaaacagaggagcagtgtaacgagtaagc	[t502695] A01+52769475-52769496|2;[t272022] A01+52769477-52769499|2;[t4788] A01+52769479-52769501|2;[t208167] A01+52769484-52769504|1;[t617018] A01+52769485-52769507|154;[t236576] A01+52769486-52769507|2;[t236577] A01+52769486-52769508|1;[t610789] A01+52769529-52769551|2;[t366937] A01+52769532-52769552|2;
cgcacaggaaaaaagatggaact	-2.83	A01	+	53295117-53295316	7	53295284-53295306	cggcagggtcgagaagttttgcttgtgtagctcaggccgcggtactatggatttattaattctatcaagtattaatgactttttactattaaataatatttttactactatattgtaggaagcctcgtctggtcaaaaagttggacgccttcagctttttgacattacgcacaggaaaaaagatggaactccgatgacat	(((.((..(((.....((((.(((((((............................................................................................................................................)))))))))))....)))..))))).......	ggtcgagaagttttgcttgtgtagctcaggccgcggtactatggatttattaattctatcaagtattaatgactttttactattaaataatatttttactactatattgtaggaagcctcgtctggtcaaaaagttggacgccttcagctttttgacattacgcacaggaaaaaagatggaact	[t158384] A01+53295283-53295305|1;[t469842] A01+53295284-53295306|6;[t875612] A01+53295316-53295334|1;[t760897] A01+53295457-53295478|1;[t693672] A01+53295493-53295515|1;[t633955] A01+53295506-53295528|3;[t185415] A01+53295510-53295532|4;[t618897] A01+53295560-53295578|1;[t326983] A01+53295609-53295631|1;[t482696] A01+53295688-53295706|1;[t676234] A01+53295779-53295801|1;[t478144] A01+53295780-53…
aaggaagcatgtggcctag	-1.56	A01	+	53402363-53402568	105	53402373-53402391	aatctaacacaaggaagcatgtggcctagtggaaaaaggcatgggtagtaagcaggaggtccagggttcaagtcctgcccttggcaaattttttttattgcgcataagattagtagggaagctagcgtttaggctttataattaagttaggtggaaatttgacaaaaaggatgcacttggccccatggtttgatggcgttaggagt	.........((..(((.((((.((((.((((.(..........................................................................................................................................).)))).)))).)))).)))..))...........	aaggaagcatgtggcctagtggaaaaaggcatgggtagtaagcaggaggtccagggttcaagtcctgcccttggcaaattttttttattgcgcataagattagtagggaagctagcgtttaggctttataattaagttaggtggaaatttgacaaaaaggatgcacttggccccatggtttgatgg	[t124687] A01+53402369-53402391|1;[t122406] A01+53402371-53402388|2;[t122407] A01+53402371-53402391|27;[t366828] A01+53402372-53402391|1;[t80459] A01+53402373-53402391|97;[t80460] A01+53402373-53402393|1;[t231448] A01+53402374-53402391|7;[t77063] A01+53402377-53402395|1;[t751683] A01+53402410-53402432|1;[t528898] A01+53402538-53402560|1;[t492554] A01+53402559-53402579|2;[t211044] A01+53402573-534…
gtgacgcgggtagttagaaagct	-5.16	A01	-	53809899-53810071	6	53810039-53810061	tcttgtaactgtgacgcgggtagttagaaagctgtgaatgtagaaacaaatgatttgaagttcttaatttgataaattatgttcggtaacccctcaagctcgactccggatagtagatacgaagaagcttttctcacgcacgatctagcggcaagcgtggttgacaaggtgat	.............((((..((.((((((..(.((((....................................................................................................)))))..)))))).))..))))...............	gtgacgcgggtagttagaaagctgtgaatgtagaaacaaatgatttgaagttcttaatttgataaattatgttcggtaacccctcaagctcgactccggatagtagatacgaagaagcttttctcacgcacgatctagcggcaagcgtggttg	[t772355] A01-53810039-53810061|6;
ttttagtcgaggattccggtaca	-4.7	A01	-	54255802-54255889	14	54255812-54255834	tagaaatacaaaccaggaattctgagctattcgatgtcgactttatctttcccctttttagtcgaggattccggtacaatgttagcta	...........(((.((((((((..((((.(((....)))..................))))..))))))))))).............	aaccaggaattctgagctattcgatgtcgactttatctttcccctttttagtcgaggattccggtaca	[t970075] A01-54255812-54255834|9;[t961670] A01-54255812-54255833|1;[t931018] A01-54255812-54255832|1;[t833419] A01-54255812-54255831|2;[t767625] A01-54255811-54255829|1;
gttggccaggtatgtgatatata	-5.46	A01	+	54808804-54808942	5	54808814-54808836	aatacattaagttggccaggtatgtgatatatacttatacatgttagatcgattggaattgaatcatgaatgtgaaatgagaagcataggtgaagatgtcatatgtgtatgtgtgtatttggtcatggtgaaaggttat	.....((((...((((((((((..(.((((((((.(((((((.....................................................)))).))).)))))))))..))))))))))))))..........	gttggccaggtatgtgatatatacttatacatgttagatcgattggaattgaatcatgaatgtgaaatgagaagcataggtgaagatgtcatatgtgtatgtgtgtatttggtcatggt	[t796601] A01+54808814-54808836|5;
gataaggacaatgggacatcat	-7.24	A01	+	55031293-55031457	5	55031303-55031324	accttattatgataaggacaatgggacatcattcatctatcatacatgtatatcatggcattttaagttaaataccaaattcaattactcaaaacttacttatgttatacccttctcaatattgacacatcataagcatgtctcagtcctctcaataccatctgc	.........(((..(((((..(((((((((.........................................................................................................).))))))))))))).)))...........	gataaggacaatgggacatcattcatctatcatacatgtatatcatggcattttaagttaaataccaaattcaattactcaaaacttacttatgttatacccttctcaatattgacacatcataagcatgtctcagtcctctcaa	[t634145] A01+55031303-55031324|5;
gacgactaatcgacaactttggt	-1.98	A01	-	55110971-55111190	5	55110981-55111003	acgggggtttcagacgtcgtaactcggtcgaatctaactcgtaaacatagttcccaagtaaatacatattcatctatcatatatacaagctcataaaatttaaattagcattttacattcacatatattcaaaatttacagcatatatttgcttataaacttacctggacaatgatagtcgggacgagacgactaatcgacaactttggttttcccccga	.((((((..(((((.((((......(((((..((.......................................................................................................................................................))..)))))...))))...)))))....)))))).	cagacgtcgtaactcggtcgaatctaactcgtaaacatagttcccaagtaaatacatattcatctatcatatatacaagctcataaaatttaaattagcattttacattcacatatattcaaaatttacagcatatatttgcttataaacttacctggacaatgatagtcgggacgagacgactaatcgacaactttggt	[t579208] A01-55110981-55111003|5;
gccgagagagagaattatggact	-2.39	A01	+	55199305-55199503	5	55199471-55199493	ttggttggggtggaatattccatgcttggtagaatggtggatgaaagtgccgaatgtggtctttggtttggcatgaagtgataaataaaggtttaaaagatagcttaagttaattgatactcactaatgagatcgaatggaagctttgttaagtgggaaataagtggccgagagagagaattatggactattgccgaat	(((((...(((.....(((((...((((((........................................................................................................................................))))))...).)))).....)))...)))))..	tggaatattccatgcttggtagaatggtggatgaaagtgccgaatgtggtctttggtttggcatgaagtgataaataaaggtttaaaagatagcttaagttaattgatactcactaatgagatcgaatggaagctttgttaagtgggaaataagtggccgagagagagaattatggact	[t668791] A01+55199471-55199493|5;
atgaaaggaacttcggtgcag	-2.16	A01	+	55797782-55797923	21	55797792-55797812	agattatatcatgaaaggaacttcggtgcagtggtaagtagcgcatgtgtgtgtttagaagatcgcaggtttgagatgtatagcaagcgaaatttcacttttatttcacaagtaaccgaggcttcagcaggaatatattaag	.........(.((....((((((((((((..................................................................................)).))))))).)))..)).)...........	atgaaaggaacttcggtgcagtggtaagtagcgcatgtgtgtgtttagaagatcgcaggtttgagatgtatagcaagcgaaatttcacttttatttcacaagtaaccgaggcttcagcagga	[t908442] A01+55797523-55797545|2;[t76570] A01+55797528-55797545|1;[t474143] A01+55797533-55797553|1;[t830305] A01+55797536-55797556|2;[t238058] A01+55797537-55797557|1;[t161769] A01+55797569-55797591|1;[t474370] A01+55797573-55797592|2;[t474371] A01+55797573-55797593|2;[t474372] A01+55797573-55797594|4;[t681081] A01+55797574-55797591|3;[t681082] A01+55797574-55797593|1;[t124696] A01+55797650-557…
accgggactccagaaaacagcct	-2.99	A01	-	56133547-56133746	9	56133714-56133736	ttttttttacaccgggactccagaaaacagcctgtcctgaatatgtgtaattgtacaattatagtgttttatcttgaaaagcatggtagtaattgcttattattttcatatgaacttactaagcgtaaagcttacccatcctctccatttctttagtattggcaggtcggctcggggttggagatcgtcggaggcaaaat	...........((((((((((((.....((((.(.((((...........................................................................................................................)))).))))).....)))))).)).)))).........	accgggactccagaaaacagcctgtcctgaatatgtgtaattgtacaattatagtgttttatcttgaaaagcatggtagtaattgcttattattttcatatgaacttactaagcgtaaagcttacccatcctctccatttctttagtattggcaggtcggctcggggttggagatcgtcggagg	[t147670] A01-56133717-56133736|1;[t147671] A01-56133714-56133736|7;[t719473] A01-56133715-56133733|1;[t719474] A01-56133711-56133733|1;
aagaatactgatgtggcata	2.77	A01	-	56672550-56672690	14	56672560-56672579	aatagttttatgtcacatcagtactcttatctgaatttcaggattttatcctgaaaaaaatcaaatccaaattaaaatattaaaattcaagataaaatcttaaaatttgataagaatactgatgtggcataaaactattag	(((((((((((((((((((((((.(((((((.((((((.(((((((((((.((((..............................)))).))))))))))).))))))))))))).)))))))))))))))))))))))..	tgtcacatcagtactcttatctgaatttcaggattttatcctgaaaaaaatcaaatccaaattaaaatattaaaattcaagataaaatcttaaaatttgataagaatactgatgtggcata	[t275286] A01-56672561-56672581|2;[t275287] A01-56672560-56672581|1;[t809550] A01-56672563-56672580|2;[t65716] A01-56672560-56672579|7;[t65717] A01-56672559-56672579|2;[t563590] A01-56672555-56672577|6;[t606409] A01-56672524-56672546|1;
tggtacgagaatagcgaagaaga	-1.31	A01	-	56704956-56705084	11	56704966-56704988	gaagagataattttttgttttctcccgaaaagaaaagaaaactatattagtttgtgtttgatttgttttgttcgagcccacactcgaagcaattcgtggtacgagaatagcgaagaagatcatttggtt	.....(((..(((((((((((((((((.....................................................................)))...))))).))))))))).)))........	ttttttgttttctcccgaaaagaaaagaaaactatattagtttgtgtttgatttgttttgttcgagcccacactcgaagcaattcgtggtacgagaatagcgaagaaga	[t871049] A01-56704969-56704991|1;[t782268] A01-56704967-56704989|1;[t912496] A01-56704966-56704988|5;[t740357] A01-56704969-56704987|1;[t740358] A01-56704968-56704987|1;[t740359] A01-56704967-56704987|1;[t154052] A01-56704964-56704984|2;
aatcgagcgaaaagttatggcct	-1.25	A01	-	582300-582515	12	582310-582332	aataagtaaggaaaataatgatttgaatgttttaaaattgaattttaaaccgaaaatatcaaaatttagagggaaaaaaaatcttttttgacaaaaagtgcggcaaaccgcctttggctgtttgtcagcgcatagatctcgaaaatttattcgaaatcaaaaaaaaaatcatctcaatcggacaatcgagcgaaaagttatggcctttcaaagttt	.....(.((((...(((((..((((..((.............................................................................................................................................................))..))))..)))))..)))).).......	gaaaataatgatttgaatgttttaaaattgaattttaaaccgaaaatatcaaaatttagagggaaaaaaaatcttttttgacaaaaagtgcggcaaaccgcctttggctgtttgtcagcgcatagatctcgaaaatttattcgaaatcaaaaaaaaaatcatctcaatcggacaatcgagcgaaaagttatggcct	[t103460] A01-582310-582332|8;[t303517] A01-582310-582331|4;
agggaccaaaaattgctatttt	2.01	A01	-	5864811-5864919	27	5864821-5864842	ggatgatgagaatgagcaatggttggcctatttatagttgagattcaagggccaccttgcaaagtcactattcacttagggaccaaaaattgctattttcccatgccca	(((((..((((((.((((((..((((((((...(((((.((..(((((((....))))).))..))))))).....))))..))))..)))))))))))).))).))..	aatgagcaatggttggcctatttatagttgagattcaagggccaccttgcaaagtcactattcacttagggaccaaaaattgctatttt	[t571643] A01-5865031-5865052|1;[t733025] A01-5864942-5864960|1;[t899797] A01-5864924-5864946|5;[t671628] A01-5864925-5864945|4;[t671629] A01-5864924-5864945|2;[t671630] A01-5864923-5864945|1;[t260283] A01-5864919-5864939|1;[t151493] A01-5864844-5864866|1;[t930298] A01-5864822-5864844|3;[t831326] A01-5864822-5864843|3;[t247053] A01-5864821-5864842|21;[t411094] A01-5864749-5864771|1;[t356945] A01-…
aagacttacaagggaatcaaact	-2.53	A01	-	58803899-58804045	20	58804013-58804035	tttaaaacttaagacttacaagggaatcaaactcaaatacttaagaacttaccttaaatgtcgtcggacaactacaaatcgactattccatttgtttcgcttttcccttttccgagttaagttcctttcgctcttgagctaggtaaa	........((((((.....((((((((..(((((...............................................................................)))))..))))))))...))))))..........	aagacttacaagggaatcaaactcaaatacttaagaacttaccttaaatgtcgtcggacaactacaaatcgactattccatttgtttcgcttttcccttttccgagttaagttcctttcgctcttga	[t68147] A01-58804013-58804035|17;[t194838] A01-58804013-58804034|3;[t367740] A01-58804005-58804027|1;
gagggttaaatttattgaat	-6.25	A01	+	5909698-5909805	5	5909776-5909795	ttaggtatcaaaaataaaatttagtcttcaacatttataacatttttaaaaataaaaatttatcattttgtaaatgttgagggttaaatttattgaattattttagaa	(((((.......((((((.((((..(((((((((((((((.((...((((........))))..)).)))))))))))))))..)))))))))).......)))))..	aaaataaaatttagtcttcaacatttataacatttttaaaaataaaaatttatcattttgtaaatgttgagggttaaatttattgaat	[t624869] A01+5909776-5909795|5;
gagggttaaatttattgaat	-6.6	A01	+	5909766-5909873	5	5909776-5909795	tgtaaatgttgagggttaaatttattgaattattttagaatttgaactaaaagtataaattttgtaaacattgagggttaaatttgttaaactttttatatttaggat	........(.(((((((.(((..(((.(((..((.(((((((((.((.....)).)))))))))........))..))).)))..))).))))))).)..........	gagggttaaatttattgaattattttagaatttgaactaaaagtataaattttgtaaacattgagggttaaatttgttaaacttttta	[t624869] A01+5909776-5909795|5;
agggaagaacaaggttgtggact	-7.26	A01	+	59376173-59376282	8	59376250-59376272	ttgaagagccatagctagggtttttcttcaactttcaagcttgattatcaagaaaaatggagtccggacctaaatcgagggaagaacaaggttgtggactaaataatagt	......((((((((((..(.(((((((((...............................................))))))))).)..)))))))).))..........	gccatagctagggtttttcttcaactttcaagcttgattatcaagaaaaatggagtccggacctaaatcgagggaagaacaaggttgtggact	[t246220] A01+59376250-59376272|8;
ttggcattctgtccacctcc	-2.05	A01	+	59926-60006	11	59936-59955	cagagccaatttggcattctgtccacctccaccaataattcttggtagtggaggtggccagtatgtcaaacaggcagtgta	.........((((((((.(((.(((((((((((((......)))))...)))))))).))).))))))))...........	ttggcattctgtccacctccaccaataattcttggtagtggaggtggccagtatgtcaaac	[t954216] A01+59936-59955|11;
ggaattcgaggaaacgtgccct	-2.01	A01	-	5994952-5995169	15	5994962-5994983	taacttactgggttttgacttttctcatttaacctaaataacggagtattcttttaaaatcacgatacaagtcttaaaaatgcttattttcggagatacgaaacgtggtgccctaacttaccgggtatgacactttgaaacttcgaaacaagatcttttacaagtaaaggcaatgttcggtgttcgggaattcgaggaaacgtgccctaacttactgg	.........((((....(((((((((......((..((((.((((.((((((((((............................................................................................................)))))).)))))))).))))..)).....))))))).))))))...........	ggttttgacttttctcatttaacctaaataacggagtattcttttaaaatcacgatacaagtcttaaaaatgcttattttcggagatacgaaacgtggtgccctaacttaccgggtatgacactttgaaacttcgaaacaagatcttttacaagtaaaggcaatgttcggtgttcgggaattcgaggaaacgtgccct	[t147858] A01-5995028-5995050|1;[t717523] A01-5994963-5994984|1;[t691047] A01-5994963-5994983|1;[t691048] A01-5994962-5994983|11;[t570240] A01-5994963-5994982|1;[t570241] A01-5994962-5994982|1;[t462268] A01-5994833-5994851|1;
ctgcttcagaagacctggtgcct	-4.02	A01	+	60116255-60116442	5	60116410-60116432	ctctgaaagggctcaaccaggtgttctagtaggctatagctcagttaagaagggctacagggtgctggatcctttgacaaacatagttcaagtgagcagagatgtcatcttcgatgagaaggcttgctggaattgggaaaagaatgaaccagaagctgcttcagaagacctggtgcctaatcaagctg	....((..((((...(((((((.(((((((((...........................................................................................................................)))))..)))).)))))))))))..))......	gctcaaccaggtgttctagtaggctatagctcagttaagaagggctacagggtgctggatcctttgacaaacatagttcaagtgagcagagatgtcatcttcgatgagaaggcttgctggaattgggaaaagaatgaaccagaagctgcttcagaagacctggtgcct	[t517398] A01+60116410-60116432|5;
aagagatagataagctgaaggct	-0.07	A01	-	6065635-6065734	24	6065645-6065667	tatgatagatctttcatttatctactcttgtacgttgatgatatgttaatttcttcaaaaagccaaaaagagatagataagctgaaggctcagttgaatc	...(((.((.(((((((((((((((((((((...((((.((.((....)).)).))))...))....))))).)))))))).)))))).)).))).....	ctttcatttatctactcttgtacgttgatgatatgttaatttcttcaaaaagccaaaaagagatagataagctgaaggct	[t2534] A01-6065650-6065670|1;[t8529] A01-6065647-6065669|1;[t71098] A01-6065646-6065667|3;[t71099] A01-6065645-6065667|15;[t204458] A01-6065645-6065666|5;[t322001] A01-6065565-6065587|3;[t904622] A01-6065565-6065586|2;[t697185] A01-6065565-6065585|2;[t697186] A01-6065564-6065585|2;[t697187] A01-6065563-6065585|6;[t606314] A01-6065563-6065584|4;[t606315] A01-6065562-6065584|1;[t213973] A01-606556…
cggaaaaggtaagtgtgcgaact	-4.21	A01	-	60718482-60718591	9	60718559-60718581	ttctggacagcggaaaaggtaagtgtgcgaacttgaaatgcatggcactaagtgtgtgagtttaaagtgcatggcattaaacgtcgcatggtgcattattttgttttagc	..(((((..((((((...(((..(((((((......(((((...(((((...((........)).)))))...))))).....))))))).)))....))))))))))).	cggaaaaggtaagtgtgcgaacttgaaatgcatggcactaagtgtgtgagtttaaagtgcatggcattaaacgtcgcatggtgcattattttgtt	[t392729] A01-60718564-60718584|1;[t475047] A01-60718559-60718581|5;[t685552] A01-60718559-60718580|2;[t685553] A01-60718558-60718580|2;
gagagagagagagagagagagct	-2.4	A01	-	61511539-61511761	15	61511549-61511571	gcctttaagcctattttattgctattttcctacatcataagccatattaccatctttttaagttttatcttatttttgcacctatcttaactatacttgtcttggtgatcaaaatttgaggaaaatttagaaagatgtacctgttctccataaaacaaaataaaaagagagagagagagagagagagagagagagagagagagagagagagctctattcaaat	((((((...(((.((((....((.(((((((...((............................................................................................................................................))...)).)))))))....)))))).)..)))).))...........	cctttaagcctattttattgctattttcctacatcataagccatattaccatctttttaagttttatcttatttttgcacctatcttaactatacttgtcttggtgatcaaaatttgaggaaaatttagaaagatgtacctgttctccataaaacaaaataaaaagagagagagagagagagagagagagagagagagagagagagagagct	[t601185] A01-61511549-61511571|11;[t202160] A01-61511548-61511570|2;[t601189] A01-61511548-61511569|2;
aggaggataaacgtgtttcaaca	-2.75	A01	-	61818381-61818502	15	61818470-61818492	acctttacttaggaggataaacgtgtttcaacatactcaaacccacttcttcctgaactggcaacaatgtcaatgccaaccgagataagactcaacatgtttgcattcctttttatatatac	..........(((((..((((((((((........(((...........................................))).........))))))))))..)))))............	aggaggataaacgtgtttcaacatactcaaacccacttcttcctgaactggcaacaatgtcaatgccaaccgagataagactcaacatgtttgcattccttt	[t237210] A01-61818472-61818492|1;[t237211] A01-61818470-61818492|14;[t194192] A01-61818393-61818415|1;
gtgctggataaaagagcaacct	1.52	A01	+	619032-619253	20	619042-619063	tagttcatgtgtgctggataaaagagcaacctaattttttctgttaaaaatttcattcatttctattgttaaaactggcatggttgacgtaataaccatacagtaaaacgtggcaagctacgtgtatattatgccggtgtacaaggaccaatatttatcagtaaaaatgaataaaatttttaatagaatggctcgtttactctttggttaatatatagagac	...(((((((((((..((((((.((((...........(((((((((((((((.((((((((.(((((.((((................................................................................)))).))))).)))))))).)))))))))))))))..)))).))))...))..))..)))))).)))..	gtgctggataaaagagcaacctaattttttctgttaaaaatttcattcatttctattgttaaaactggcatggttgacgtaataaccatacagtaaaacgtggcaagctacgtgtatattatgccggtgtacaaggaccaatatttatcagtaaaaatgaataaaatttttaatagaatggctcgtttactctttggttaatat	[t852033] A01+619036-619058|1;[t784980] A01+619040-619058|1;[t918822] A01+619041-619063|1;[t777261] A01+619042-619062|1;[t777262] A01+619042-619063|13;[t777263] A01+619042-619064|3;[t682651] A01+619044-619063|1;
gtggagacaaaaccgatgaaagt	-1.88	A01	+	62088428-62088650	6	62088438-62088460	tcatctgattgtggagacaaaaccgatgaaagtctaaaatgggctgctaaaatagtactaacaagcttagcactctgcatattgaacctgcaaagaactttctcaatatacgccttctgacttagatacaatttacttgcttttctatctctgagaatctccataccaagtatcttttttgctggtcctaaatctttcatctcaaattcttcacttagttggg	(((.((((..(((((((.......((((((((........(((((((.((((..(((((.............................................................................................................)))))..)))).)).))))).....))))))))......))))))))))).))).	gtggagacaaaaccgatgaaagtctaaaatgggctgctaaaatagtactaacaagcttagcactctgcatattgaacctgcaaagaactttctcaatatacgccttctgacttagatacaatttacttgcttttctatctctgagaatctccataccaagtatcttttttgctggtcctaaatctttcatctcaaattcttcactt	[t778548] A01+62088438-62088460|6;
aagacgggggcaacgaataaagt	-3.44	A01	+	62238579-62238778	9	62238746-62238768	atcgtcagcattctgatcttatctcccacgaacaatgagaccctctccctgagaatcgtgtttaaccacaagatgcttcatcttatcatacgaggttaaagaatcataaacctcatcaactgtgagagactcgcggctatataaaatcgtgtctctaaaggttgaataagacgggggcaacgaataaagtagaatcaacc	.((((..((.(((((.(((((.................................................................................................................................................)))))))))))).)))).................	atcgtcagcattctgatcttatctcccacgaacaatgagaccctctccctgagaatcgtgtttaaccacaagatgcttcatcttatcatacgaggttaaagaatcataaacctcatcaactgtgagagactcgcggctatataaaatcgtgtctctaaaggttgaataagacgggggcaacgaataaagt	[t67756] A01+62238746-62238768|6;[t193731] A01+62238747-62238767|2;[t733352] A01+62238751-62238768|1;
gaagttacagtagagcagatcgc	-2.68	A01	+	62306178-62306288	10	62306256-62306278	tgaaataaaagatcttatctctctgaagttacagcagagtagatcgcatcagattaaaaccaaggatcttatctctctgaagttacagtagagcagatcgcaccaggtctt	..........(((((...(((((((((.((.(((.((((.(((((...................)))))...))))))))).)).))).)))).)))))............	gatcttatctctctgaagttacagcagagtagatcgcatcagattaaaaccaaggatcttatctctctgaagttacagtagagcagatcgc	[t562400] A01+62306256-62306278|10;
aagagatcccatgtaagaccata	2.08	A01	+	62436803-62436898	18	62436866-62436888	atctgggatatggcatcgatatgagattttgtgtaaggccatagctgggctattggcatcgataagagatcccatgtaagaccatatctgggatat	((((.((((((((.....(((((.((((((.(((...((((((((...)))).))))....))).)))))).)))))....)))))))).))))..	tggcatcgatatgagattttgtgtaaggccatagctgggctattggcatcgataagagatcccatgtaagaccata	[t71210] A01+62436866-62436888|14;[t204748] A01+62436867-62436888|4;
tacccgtatccaaggctggaaca	-5.12	A01	+	62467692-62467783	6	62467751-62467773	tgcaaaacccttctttcctatgggatacgtatgtttcgtgtaacacgtgtaacaccccttacccgtatccaaggctggaacagagtacgagg	..........((((..(((...(((((((..((....((((.((....)).))))....))..))))))).)))..))))............	ttctttcctatgggatacgtatgtttcgtgtaacacgtgtaacaccccttacccgtatccaaggctggaaca	[t819146] A01+62467751-62467771|1;[t819147] A01+62467751-62467773|5;
agggtatcagagtagatccg	-5.39	A01	+	62579753-62579912	5	62579763-62579782	gtatctgtagagggtatcagagtagatccgaataaaatttctgctattattaattggaaacaaccaaagaatgtgtctaaagttagaagttttctaggactagctggatattatcgaaggtttgttaaagggttctcaatgatagcttctccgatgactc	.........((((.(((((..(..(((((.((((((.((((..........................................................................)))).))))))...)))))..)..))))).))))...........	agggtatcagagtagatccgaataaaatttctgctattattaattggaaacaaccaaagaatgtgtctaaagttagaagttttctaggactagctggatattatcgaaggtttgttaaagggttctcaatgatagcttct	[t111653] A01+62579710-62579731|1;[t253454] A01+62579763-62579782|5;
aacttcccacagatcgaaggcct	0.05	A01	+	6363222-6363413	14	6363381-6363403	agtctcacaggccataattctggtgaagatgacatctgacacacagttctggatgcaggacatggctttgtgccttttggtcctctcatcagcatgttgcctaatctgagctactgtgggattagccctcagtggtgctggctcagtatctgtgttgacaacttcccacagatcgaaggcctgtaggtaagt	...(..(((((((.....(((((.((((.((.((......((((((..(((............................................................................................)))...)))))))).)).)))).).)))).....)))))))..).....	gccataattctggtgaagatgacatctgacacacagttctggatgcaggacatggctttgtgccttttggtcctctcatcagcatgttgcctaatctgagctactgtgggattagccctcagtggtgctggctcagtatctgtgttgacaacttcccacagatcgaaggcct	[t61529] A01+6363381-6363403|13;[t174398] A01+6363382-6363403|1;
gaagaacacatatcattggggta	-2.17	A01	+	6369585-6369700	14	6369668-6369690	taactgatgaatctaatggtgtgttctccattgctttttggatggactttttctaaaaaaaatgcttttctcttaaaagcaatgaagaacacatatcattggggtaacttttttag	...........((((((((((((((((.((((((((((.(((.((..(((((.....)))))..))....))).)))))))))).)))))))))..))))))).............	atctaatggtgtgttctccattgctttttggatggactttttctaaaaaaaatgcttttctcttaaaagcaatgaagaacacatatcattggggta	[t9215] A01+6369659-6369681|1;[t551155] A01+6369668-6369690|14;[t545363] A01+6369671-6369693|3;[t723858] A01+6369706-6369724|3;[t928605] A01+6369719-6369741|1;[t204931] A01+6369721-6369741|2;[t204932] A01+6369721-6369743|1;[t800146] A01+6369816-6369838|1;
aagatggaggcactgaagttg	-1.88	A01	-	6393277-6393397	36	6393367-6393387	aagcgaacacaagatggaggcactgaagttgtggaagcaaaggctggaaagggatcagcaacattatcaatggcgtaagtatcagtcataacttcatcaccttcatgttttgatttccttg	........(.((.(((((((...(((((((((((...................................................)))))))))))...))))))).)).)..........	aagatggaggcactgaagttgtggaagcaaaggctggaaagggatcagcaacattatcaatggcgtaagtatcagtcataacttcatcaccttcatgtttt	[t122158] A01-6393367-6393389|12;[t365592] A01-6393367-6393388|1;[t75341] A01-6393367-6393387|19;[t217240] A01-6393367-6393386|1;[t645661] A01-6393367-6393385|1;[t322238] A01-6393367-6393384|2;[t242781] A01-6393362-6393380|1;[t384589] A01-6393355-6393377|1;[t958606] A01-6393352-6393369|1;
aagatggaggcactgaagttg	1.62	A01	-	6393357-6393570	36	6393367-6393387	ctgtatcccttttatcattgcttttatttgatatcgaaatgtatctaatgcttgacactgctgtgctcctttcagtttttttgttaatcatagccttcgctaagtttcattttaaatttgtttaggccacaccaaaagccaatttgcctgaagaggatatcaaggctctaacaaagcgaacacaagatggaggcactgaagttgtggaagcaaa	.(((.((((..((.(((.(((((((((((...........................................................................................................................................................))))))))))).)))))..).))).)))..	tttatcattgcttttatttgatatcgaaatgtatctaatgcttgacactgctgtgctcctttcagtttttttgttaatcatagccttcgctaagtttcattttaaatttgtttaggccacaccaaaagccaatttgcctgaagaggatatcaaggctctaacaaagcgaacacaagatggaggcactgaagttg	[t122158] A01-6393367-6393389|12;[t365592] A01-6393367-6393388|1;[t75341] A01-6393367-6393387|19;[t217240] A01-6393367-6393386|1;[t645661] A01-6393367-6393385|1;[t322238] A01-6393367-6393384|2;[t242781] A01-6393362-6393380|1;[t384589] A01-6393355-6393377|1;[t958606] A01-6393352-6393369|1;
agaacccgggaagaaggcaatgc	-1.81	A01	+	63976070-63976184	33	63976080-63976102	ttatgtagttagaacccgggaagaaggcaatgctcacgatatggtgataggtatacttttattgtattctgagcctatttatgctttgattgaccctggatcttcacactcatat	..........(((.((.(((...((((((..(((((.((((..((((.((.....)).))))..)))).))))).......))))))......))).)).)))............	agaacccgggaagaaggcaatgctcacgatatggtgataggtatacttttattgtattctgagcctatttatgctttgattgaccctggatcttc	[t680520] A01+63976056-63976078|1;[t180637] A01+63976080-63976101|1;[t180638] A01+63976080-63976102|14;[t547299] A01+63976081-63976101|1;[t547300] A01+63976081-63976102|8;[t142976] A01+63976083-63976104|3;[t428034] A01+63976084-63976102|1;[t428035] A01+63976084-63976104|4;[t428036] A01+63976084-63976105|1;[t439166] A01+63976085-63976102|1;[t439167] A01+63976085-63976105|1;
agggatacagatgacgtggcgtc	-0.68	A01	-	64404784-64404983	38	64404951-64404973	actattgaaaagggatacagatgacgtggcgtcactgtttcatacaatcctttctctttttttaaatatatgttgagggcataatttttttctaccaataataaattatgggggttcttttttatagatatatctataggctatataaaaaagcccaagtctccaggtgttacgttattacttattctctctattcaaag	....(((((.(((((....(((((((((((..(....................................................................................................................................)..)))))))))))........))))).)))))..	agggatacagatgacgtggcgtcactgtttcatacaatcctttctctttttttaaatatatgttgagggcataatttttttctaccaataataaattatgggggttcttttttatagatatatctataggctatataaaaaagcccaagtctccaggtgttacgttattacttattctctctat	[t31146] A01-64404958-64404975|3;[t31149] A01-64404954-64404975|1;[t86863] A01-64404952-64404974|1;[t248778] A01-64404951-64404973|21;[t722715] A01-64404954-64404972|5;[t722716] A01-64404951-64404972|2;[t634935] A01-64404951-64404970|1;[t634936] A01-64404949-64404970|3;[t634937] A01-64404948-64404970|1;[t279128] A01-64404949-64404969|1;[t642781] A01-64404942-64404964|1;[t678138] A01-64404933-6440…
agggatacagatgacgtggcgtc	4.04	A01	-	64404941-64405154	38	64404951-64404973	gaaacaatgatgccacgtcgtctgtatccctttccaaaagttttatgccacattaatattcttatcctgaatttcaggagtttatcctgaattttagtattttaatttgaatttaatttttttcaggataaaatcctaaaattcaggataagaatactgatgtagcataaaactattgaaaagggatacagatgacgtggcgtcactgtttcat	((((((.((((((((((((((((((((((((((.(((.((((((((((.((((((.((((((((((((((((((.((((.(((((((((((..((((.((((......)))))))).....))))))))))).)))).)))))))))))))))))).)))))).)))))))))).))).)))))))))))))))))))))))))).))))))..	tgccacgtcgtctgtatccctttccaaaagttttatgccacattaatattcttatcctgaatttcaggagtttatcctgaattttagtattttaatttgaatttaatttttttcaggataaaatcctaaaattcaggataagaatactgatgtagcataaaactattgaaaagggatacagatgacgtggcgtc	[t31146] A01-64404958-64404975|3;[t31149] A01-64404954-64404975|1;[t86863] A01-64404952-64404974|1;[t248778] A01-64404951-64404973|21;[t722715] A01-64404954-64404972|5;[t722716] A01-64404951-64404972|2;[t634935] A01-64404951-64404970|1;[t634936] A01-64404949-64404970|3;[t634937] A01-64404948-64404970|1;[t279128] A01-64404949-64404969|1;[t642781] A01-64404942-64404964|1;[t678138] A01-64404933-6440…
gaggagcagtgtaacgagtaagc	-4.36	A01	-	65269485-65269645	158	65269613-65269635	ctataaaacagaggagcagtgtaacgagtaagcaatttatgcttagtaagttttgagcaaggaattccagcataaacaaagaataacacacatttagctaaacggaatatttcataatacgcaatttaccgatatcaaacttgcttcacaacattaacaac	............(((((((((((.((.((((((.......................................................................................))...)))))).)))...)).))))))..............	gaggagcagtgtaacgagtaagcaatttatgcttagtaagttttgagcaaggaattccagcataaacaaagaataacacacatttagctaaacggaatatttcataatacgcaatttaccgatatcaaacttgcttcacaa	[t450653] A01-65269755-65269777|1;[t502695] A01-65269624-65269645|2;[t272022] A01-65269621-65269643|2;[t4788] A01-65269619-65269641|2;[t208167] A01-65269616-65269636|1;[t617018] A01-65269613-65269635|154;[t236576] A01-65269613-65269634|2;[t236577] A01-65269612-65269634|1;[t610789] A01-65269569-65269591|2;[t366937] A01-65269568-65269588|2;[t559454] A01-65269430-65269451|1;
acacgagatgtcaacaagctttg	-9.73	A01	-	65957424-65957533	5	65957501-65957523	ccggagtcggacacgagatgtcaacaagctttgaaaatttttttttccagacactgcccagtctgagtactagtcgcttcaaaaatcatatcttgagtttcacaactcga	...((((.((((.((((((((....((((..............................................))))........)))))))).))))....))))..	acacgagatgtcaacaagctttgaaaatttttttttccagacactgcccagtctgagtactagtcgcttcaaaaatcatatcttgagttt	[t126635] A01-65957501-65957523|5;
gactcgaagatacatgtgacaca	-7.57	A01	+	66320280-66320377	7	66320290-66320312	cattttttcagactcgaagatacatgtgacacagatttaactcgaacgagtaacttggtgttgtgttataggtttagcttcgacaagtaaccttacat	.............((((((..((.(((((((((((((..((((....)))).....))).)))))))))).))....))))))...............	gactcgaagatacatgtgacacagatttaactcgaacgagtaacttggtgttgtgttataggtttagcttcgacaagt	[t388371] A01+66320288-66320310|1;[t583700] A01+66320290-66320312|6;
aagacgggggcaacgaataaagt	-1.72	A01	-	6649530-6649742	9	6649540-6649562	tccttctacgatcattattagcattccgatcttgtctcccacgaacaatgagaccctctcctttagagtcgggtttaaccacaagatgctttattttatcatacgaggtcaaagaatcataaacctcatcaactgcgagagtctcgtggctatataaaatcgtatctctaaaggttgaataagacgggggcaacgaataaagtagaatcaacc	...((((((....(((....((.(((((.(((((((..((....................................................................................................................................))..).)))))))))))))....)))...))))))......	atcattattagcattccgatcttgtctcccacgaacaatgagaccctctcctttagagtcgggtttaaccacaagatgctttattttatcatacgaggtcaaagaatcataaacctcatcaactgcgagagtctcgtggctatataaaatcgtatctctaaaggttgaataagacgggggcaacgaataaagt	[t67756] A01-6649540-6649562|6;[t193731] A01-6649541-6649561|2;[t733352] A01-6649540-6649557|1;
acaagtagaattcggatagaact	-2.98	A01	+	66523014-66523100	7	66523068-66523090	tagagttttgtgatccgaatcccatcacttgctaaataaataaaatacagtggcacaagtagaattcggatagaactgtactttttc	..((((...((.((((((((....((((((((((................)))))..))).))))))))))...))...))))....	tgatccgaatcccatcacttgctaaataaataaaatacagtggcacaagtagaattcggatagaact	[t656305] A01+66523066-66523088|1;[t122983] A01+66523068-66523090|6;
gtgataagtgataagtggtagct	0.04	A01	+	67612229-67612323	12	67612291-67612313	agtgataaagtgtgccaaagatggcaaggtgataaagtgtgccagacatggcaaagtgacaagtgataagtgataagtggtagctttagccacag	.(((.((((((.(((((...((.((...((.((......(((((....))))).........)).))..)).))...)))))))))))..)))..	tgtgccaaagatggcaaggtgataaagtgtgccagacatggcaaagtgacaagtgataagtgataagtggtagct	[t774628] A01+67612291-67612313|9;[t634352] A01+67612293-67612314|3;
gtgataagtgataagtggtagct	-1.54	A01	+	67612281-67612391	12	67612291-67612313	aaagtgacaagtgataagtgataagtggtagctttagccacagttatctgatctgtgacaagtgataagtggtagctttagctacacttatctgatcagtgacaagtgaca	......((...((((....((((((((.(((((..(((..((.(((((....((......)).))))).))...)))..)))))))))))))..))))))...........	gtgataagtgataagtggtagctttagccacagttatctgatctgtgacaagtgataagtggtagctttagctacacttatctgatcagtg	[t774628] A01+67612291-67612313|9;[t634352] A01+67612293-67612314|3;
gaggattccggtatgatgttagc	-4.54	A01	+	67695510-67695612	9	67695580-67695602	cggattatagaaacacaaaccgtggattctgagctatttgatgttgattttatccttcccctttttagtcgaggattccggtatgatgttagctatggaatta	(....(((((.((((((.((((.(((((((..((((...((((.......))))...........))))..))))))))))).)).))))..)))))).....	aaacacaaaccgtggattctgagctatttgatgttgattttatccttcccctttttagtcgaggattccggtatgatgttagc	[t620625] A01+67695580-67695602|8;[t705759] A01+67695582-67695603|1;
gagaaggaggagtggagcaaact	-4	A01	-	67698146-67698242	8	67698210-67698232	agaacaagcggagaaggaggagtggagcaaactagtcaagccacagagaaaacatcggatttgattcttgttccctatccttttaattttgttgttg	...........(((((((..((.(((((((...(((((((((..............)).))))))).))))))))).))))))).............	gagaaggaggagtggagcaaactagtcaagccacagagaaaacatcggatttgattcttgttccctatccttttaat	[t591142] A01-67698210-67698232|8;
gtaccggaataaagtgtgcagac	-4.42	A01	+	68134332-68134506	5	68134474-68134496	cctagagcttcttgcaatttattccagaatcaggatataaatcgaagatctctgtttgaaataatggagagcagcactttatacaatttgacaatctcagaaatatataattcagccaatccattaaaagaaaaatctatacgtaccggaataaagtgtgcagactttgtcaacc	..(((((..(((.(((.((((((((..........................................................................................................................))))))))...)))))))))))......	cttgcaatttattccagaatcaggatataaatcgaagatctctgtttgaaataatggagagcagcactttatacaatttgacaatctcagaaatatataattcagccaatccattaaaagaaaaatctatacgtaccggaataaagtgtgcagac	[t754276] A01+68134474-68134496|5;
gtaccggaataaagtgtgcagac	-7.11	A01	+	68134464-68134596	5	68134474-68134496	aaatctatacgtaccggaataaagtgtgcagactttgtcaaccagtcgacgattacccaaatggcatctttcttcttcggagataggggtaaccttgatacaaagtccatggtaattctttgtcatttccatt	...............(((((((((..(((.((((((((......(((((.(.((((((.........((.(((.(....)))).))))))))).)))))))))))))....)))...))))))....)))...	gtaccggaataaagtgtgcagactttgtcaaccagtcgacgattacccaaatggcatctttcttcttcggagataggggtaaccttgatacaaagtccatggtaattctttgtcatttccatt	[t754276] A01+68134474-68134496|5;
gaggatctagagatgatataacc	-5.28	A01	+	68166705-68166852	5	68166715-68166737	ggtggtcagagaggatctagagatgatataaccatatctgaggctcgtgctcctgctagagcttatgctatacgcgcacgcaaggatgcttcctcgccagacgttattaccggtacttttactctctttgattctaatgtgattgctt	.........(.((((((.((((((((....(((..............................................................................)))....))).)))))..))))))..)..........	gaggatctagagatgatataaccatatctgaggctcgtgctcctgctagagcttatgctatacgcgcacgcaaggatgcttcctcgccagacgttattaccggtacttttactctctttgattctaat	[t619276] A01+68166715-68166737|5;
tggttgggccaattagtacaat	-0.88	A01	-	68510295-68510494	13	68510463-68510484	gtagaatttttggttgggccaattagtacaatttatttgttaaagtttcccctgtttcaaggttcgactacactgacctctgtaccttacgatttaaatgtctccctgtaaagggcttcaatgcctatgccgtttgtctctaacgaaactagactcgataacaaatctgtacatataaggcatgacctctaattatcttg	....((((...((((..(((...(((((((....((((((((..(..((....(((((......................................................................................)))))..))..)..)))))))).))))).))...)))..))))...))))......	tggttgggccaattagtacaatttatttgttaaagtttcccctgtttcaaggttcgactacactgacctctgtaccttacgatttaaatgtctccctgtaaagggcttcaatgcctatgccgtttgtctctaacgaaactagactcgataacaaatctgtacatataaggcatgacctct	[t914361] A01-68510463-68510484|13;
ttggtcttccaaattagcacaca	-4.12	A01	+	68643726-68643849	6	68643736-68643758	tattatgaatttggtcttccaaattagcacacaagtaattcaaagaaggtggctctcttttttctaaaggtgggatattagaaaagttacgtatgtgtaatttggagaccataaccctaatgta	...........((((((.((((((((.((((...((((((.......((((.(((.(((((....))))).))).)))).....))))))...)))))))))))))))))).............	ttggtcttccaaattagcacacaagtaattcaaagaaggtggctctcttttttctaaaggtgggatattagaaaagttacgtatgtgtaatttggagaccataa	[t956725] A01+68643736-68643758|6;[t753223] A01+68643822-68643844|2;
aagatgtgctagattattggggc	-1.91	A01	+	69070863-69071016	47	69070873-69070895	ctttactataaagatgtgctagattattggggccaacggataaagactgtaacaccccgaacccgagaccgtcaccggagtcgaacacgaggtgttgacagacttttaaaaattttccagacgctgccaatctgcataatagtcgctttaaaaa	..............(((((.((((...((((((....(((.((((.((((((((((.((....(((..(((....)))..)))....)).)))))).)))).)))).........)))....))).))))))))))))................	aagatgtgctagattattggggccaacggataaagactgtaacaccccgaacccgagaccgtcaccggagtcgaacacgaggtgttgacagacttttaaaaattttccagacgctgccaatctgcataatagtc	[t907707] A01+69070768-69070788|1;[t11571] A01+69070801-69070821|1;[t900924] A01+69070807-69070827|1;[t844521] A01+69070811-69070829|3;[t919872] A01+69070817-69070836|1;[t75511] A01+69070873-69070893|2;[t75512] A01+69070873-69070894|1;[t75513] A01+69070873-69070895|32;[t217730] A01+69070874-69070895|7;[t217731] A01+69070874-69070896|1;[t647729] A01+69070875-69070895|1;[t647730] A01+69070875-69070…
gggggggaaacatggatgagaca	-3.67	A01	-	69185360-69185492	12	69185370-69185392	ctccaagctctttcccttcccttctttcctctattcggtcaaagatgttcaagaatgaacacctttttttttgttttctttcttcaattcacggcaatgggggggggaaacatggatgagacaattttttttc	.((((.(...((((((((((((.....((...(((.((..(((((....((((((.(((....))).))))))...)))))..)))))....))....))))))))))))).)))).................	ctccaagctctttcccttcccttctttcctctattcggtcaaagatgttcaagaatgaacacctttttttttgttttctttcttcaattcacggcaatgggggggggaaacatggatgagaca	[t733895] A01-69185370-69185392|9;[t732670] A01-69185370-69185390|3;
aggatgaaattattgatgtga	-5.47	A01	-	6946615-6946760	6	6946730-6946750	ttgtttttttaggatgaaattattgatgtgacattaaactattaaaaaatagatacagatgacatgccgcctttgtttcatacaatcattttcttgaaacttatgcactaacaacacatcaaatattcgtttataataaagctaaa	........((((((((((....((((((((....................................................................................))))))))...))))))).)))..........	aggatgaaattattgatgtgacattaaactattaaaaaatagatacagatgacatgccgcctttgtttcatacaatcattttcttgaaacttatgcactaacaacacatcaaatattcgtttataa	[t240122] A01-6946730-6946750|6;
aggatgaaattattgatgtga	-1.08	A01	-	6946720-6946813	6	6946730-6946750	ttttaatactacattagtaatttcatcctgaattttaagtttttcatttgaatttgtttttttaggatgaaattattgatgtgacattaaacta	.((((((..(((((((((((((((((((((((...(((((((.......)))))))....)))))))))))))))))))))))..))))))...	acattagtaatttcatcctgaattttaagtttttcatttgaatttgtttttttaggatgaaattattgatgtga	[t240122] A01-6946730-6946750|6;
attgtagcaacaacgatcatcgt	-6.35	A01	-	69724484-69724616	5	69724494-69724516	gacacacgacctccagtgctgaatgtagattctgaagctactgtagacacgagaatggataaaatatcttttagccattaaagagattatagaatttgtcattgtagcaacaacgatcatcgtttgtttttca	((((.((((..((...((((((((((((((((((.......................................................))))))))).)))).))))).....))...)))).)))).....	gacctccagtgctgaatgtagattctgaagctactgtagacacgagaatggataaaatatcttttagccattaaagagattatagaatttgtcattgtagcaacaacgatcatcgt	[t345540] A01-69724494-69724516|5;[t633584] A01-69724384-69724405|1;
gatatgagacatgtgtgatgact	-5.35	A01	+	70335678-70335791	5	70335688-70335710	gcgatatgttgatatgagacatgtgtgatgactattgtgaattgtgttgtgtcgtgggcatgatataccaaatgatagtgataattatatgcaaataatggaaatatgttgcga	........((..(((....((((((..((.(((((..(....(((((..(((.....)))..)))))....)..))))).))...))))))......)))..))..........	gatatgagacatgtgtgatgactattgtgaattgtgttgtgtcgtgggcatgatataccaaatgatagtgataattatatgcaaataatggaaa	[t637702] A01+70335688-70335710|5;
actaaaccgaggacatgagaaag	-1.45	A01	+	71476585-71476807	5	71476595-71476617	aaggtctgagactaaaccgaggacatgagaaagttcttgaaaaattttctaagttaagcctcacacgcccttgtagaggcaatgcacacgcccgtgtgctttgggacacgctcgtgtcccctacccgtgtgaaattaattgaatttattttctatttcgaacctacaggggttttcacatggccaagcacacgcttgtgtccctggtccatgtccttcacacg	...((.((((((...((((.(((((..((...((.((((................................................................................................................................................)))).))...))..))))).))))....)))..))).)).	actaaaccgaggacatgagaaagttcttgaaaaattttctaagttaagcctcacacgcccttgtagaggcaatgcacacgcccgtgtgctttgggacacgctcgtgtcccctacccgtgtgaaattaattgaatttattttctatttcgaacctacaggggttttcacatggccaagcacacgcttgtgtccctggtccatgtcc	[t166000] A01+71476595-71476617|5;
aaacaaaaagattggtggcgact	-2.24	A01	-	71606871-71607051	5	71606881-71606903	atgtgatcaatctggtaccaatttttgggcatagtgggggtgctaactcttcctcctacgtaatcggctcctgaacccattttattttttttacatagattaaaaatgttttaaacgaaatgtcttatcaggtggtccaatcacacctaaacaaaaagattggtggcgactccacatgttg	(((((.....((.(.((((((((((((((....................................................................................................................))))))......)))))))).)))...)))))....	tctggtaccaatttttgggcatagtgggggtgctaactcttcctcctacgtaatcggctcctgaacccattttattttttttacatagattaaaaatgttttaaacgaaatgtcttatcaggtggtccaatcacacctaaacaaaaagattggtggcgact	[t14402] A01-71606881-71606903|5;
aatgatgactggtttgaaaaagt	-6.35	A01	+	71647846-71647938	5	71647906-71647928	ggcctttatgaaaatcaaatcaacatttgaaaaaaatactaaaaagactatcaattttgaaatgatgactggtttgaaaaagtggctaaattt	..............((((((((.((((.....(((((................))))).....))))..))))))))................	aaaatcaaatcaacatttgaaaaaaatactaaaaagactatcaattttgaaatgatgactggtttgaaaaagt	[t107928] A01+71647906-71647928|5;
aacttcccacagatcgaaggcct	0.08	A01	+	7257987-7258178	14	7258146-7258168	agtctcacaggccatgattctggtgaagatgacatctgacacacagttctggatgcaggacatggctttgtgccttttggtcctctcatcagcatgttgcctaatctgagctactgtgggattagccctcagtggtgctggctcagtatctgtgttgacaacttcccacagatcgaaggcctgtaggtaagt	...(..(((((((.(((((.(((.((((.((.((......((((((..(((............................................................................................)))...)))))))).)).)))))))..)))))..)))))))..).....	gccatgattctggtgaagatgacatctgacacacagttctggatgcaggacatggctttgtgccttttggtcctctcatcagcatgttgcctaatctgagctactgtgggattagccctcagtggtgctggctcagtatctgtgttgacaacttcccacagatcgaaggcct	[t61529] A01+7258146-7258168|13;[t174398] A01+7258147-7258168|1;[t576214] A01+7258188-7258210|1;[t665521] A01+7258193-7258214|2;
aggctccatgtcggttactgatt	1.23	A01	+	72728256-72728445	10	72728413-72728435	tgctacgtgattctgcctactattggtggagtactctgacttccgttgtgccccgagagcaagtaacttgggagtttttccaaactgagtttcggaaaaagtatatcagtcagagatttgttgatcaaaaacggaaggaatttcttgagcttatgcaaggctccatgtcggttactgattacgagcgaaa	((((.(((((((..(((.((.....(((((((...............................................................................................................................))))))))).)))....)))))))))))...	ttctgcctactattggtggagtactctgacttccgttgtgccccgagagcaagtaacttgggagtttttccaaactgagtttcggaaaaagtatatcagtcagagatttgttgatcaaaaacggaaggaatttcttgagcttatgcaaggctccatgtcggttactgatt	[t245055] A01+72728413-72728435|10;
agaatgggcttgttggtctgg	-3.64	A01	+	72979434-72979607	8	72979444-72979464	aaaatatattagaatgggcttgttggtctggtggttaagcaaactattagtgtgtagggtcttgtgttcgagtccctgcgcaagcaggggaattaatttttgtttgaggcatgtggcgtggtggagttcaaattaaactagactgatgagtagttatgttttaatgggttaata	........((((((((.(((..(..(((((((..((.(((..(((((..((((.......................................................)))).....)))))...))).)).....)))))))..)..))).....))))))))..........	agaatgggcttgttggtctggtggttaagcaaactattagtgtgtagggtcttgtgttcgagtccctgcgcaagcaggggaattaatttttgtttgaggcatgtggcgtggtggagttcaaattaaactagactgatgagtagttatgttttaa	[t188906] A01+72979444-72979461|2;[t188908] A01+72979444-72979464|5;[t110531] A01+72979446-72979464|1;
gacgactaatcgacaactttggt	-6.3	A01	-	73570986-73571208	5	73570996-73571018	cacacagggctttcgaatgtcgtaactcggtcgaatcgaactcgtacacatatactccaagcttatacatattcggtttccacatatataatatcacattatacatttaagcatatatagttcgtatctgatcaaataaataacatctattcgcttataaacttacctcagacaacagtaataggaacaggacgactaatcgacaactttggttttccctcaa	....(((((...((((..(((((........................................................................................................................................................................)))))...))))...)))))............	cagggctttcgaatgtcgtaactcggtcgaatcgaactcgtacacatatactccaagcttatacatattcggtttccacatatataatatcacattatacatttaagcatatatagttcgtatctgatcaaataaataacatctattcgcttataaacttacctcagacaacagtaataggaacaggacgactaatcgacaactttggt	[t579208] A01-73570996-73571018|5;
tgagagtcgagtcgaattaaact	-4.91	A01	-	73995412-73995577	14	73995545-73995567	ggaccctttttgagagtcgagtcgaattaaactcgcgttgtcaaaattttcaaagttccttgttcaaattaacatttagtcgtgatcctcaaattttttgttttcaaaaaaatcatgcatttgcatcgtgttgtatatattctaacttgttttatccggttgtttt	..........(((((..(((((.((((((.((.((((.((.((((..........................................................................)))))).))))..)).)).))))..))))))))))............	tgagagtcgagtcgaattaaactcgcgttgtcaaaattttcaaagttccttgttcaaattaacatttagtcgtgatcctcaaattttttgttttcaaaaaaatcatgcatttgcatcgtgttgtatatattctaacttgttttatc	[t889487] A01-73995545-73995567|12;[t605015] A01-73995545-73995566|1;[t605016] A01-73995544-73995566|1;
tgagagtcgagtcgaattaaact	-3.38	A01	-	73995535-73995667	14	73995545-73995567	gaaagtcgatttttaaattttcaaataatcgcctcaattagcgaccaaaagtgaaattttttaagtcgctacagctggtgactccactggggaccctttttgagagtcgagtcgaattaaactcgcgttgtca	.....(((((((....(((((((((.........................................................................))))))))).)))))))..................	gaaagtcgatttttaaattttcaaataatcgcctcaattagcgaccaaaagtgaaattttttaagtcgctacagctggtgactccactggggaccctttttgagagtcgagtcgaattaaact	[t889487] A01-73995545-73995567|12;[t605015] A01-73995545-73995566|1;[t605016] A01-73995544-73995566|1;
gagaaggaggagcagagcaaact	-4.99	A01	-	74082622-74082717	6	74082685-74082707	agaacaagcagagaaggaggagcagagcaaactagtcaagcctcggagaaacatcaaatttgattcttgttccttatccttttaattttattgttg	...........(((((((.(((..((((((...(((((((.....((......))...))))))).))))))))).))))))).............	gagaaggaggagcagagcaaactagtcaagcctcggagaaacatcaaatttgattcttgttccttatccttttaat	[t591133] A01-74082685-74082707|6;[t82719] A01-74082682-74082704|1;
gagaaggaggagcagagcaaact	-5.11	A01	-	74082675-74082863	6	74082685-74082707	tctttatcacttttctctcttcattccaattccattgttcttcattttcttcccctattcctttgatgatttcacctcttgaaaaggattccttcaaccaccatttggagtagaattcaagtgttcgtggaagcctcaattcaacaagaacaagcagagaaggaggagcagagcaaactagtcaagcct	..........(((.((((((((..(((..(((..((((((((.......................................................................................................))))))))...)))..))))))).)))).)))............	ttttctctcttcattccaattccattgttcttcattttcttcccctattcctttgatgatttcacctcttgaaaaggattccttcaaccaccatttggagtagaattcaagtgttcgtggaagcctcaattcaacaagaacaagcagagaaggaggagcagagcaaact	[t591133] A01-74082685-74082707|6;[t82719] A01-74082682-74082704|1;
gggggggaaacatggatgagaca	-2.99	A01	-	74106807-74106939	12	74106817-74106839	ttctcaagctcttccccttcctttctttcctctattcggccaaagatgttcaagaatgaacactttttttttgttttctttcttcaattcacggcaatgggggggggaaacatggatgagacaattattttgt	.......((((.(((......(((((..(((((((...(((...((.(((.(((((.(((.((.........)).))).))))).)))))..))).)))))))..)))))...))).))).)...........	gctcttccccttcctttctttcctctattcggccaaagatgttcaagaatgaacactttttttttgttttctttcttcaattcacggcaatgggggggggaaacatggatgagaca	[t733895] A01-74106817-74106839|9;[t732670] A01-74106817-74106837|3;
ttaggaatcatgtgaaagaaaca	-8.08	A01	+	74291086-74291195	17	74291163-74291185	tagtttcaaaattaggttattttcaaatcgagatttgattaagaatgattgacattcagttttgattgaaattcaatttaggaatcatgtgaaagaaacaaacacttgat	..(((((....(((.((.((((..((((.(((.((..(((((((.(((.......))).)))))))..)).))).))))..)))).)).)))..)))))...........	tttcaaaattaggttattttcaaatcgagatttgattaagaatgattgacattcagttttgattgaaattcaatttaggaatcatgtgaaagaaaca	[t303472] A01+74291112-74291134|1;[t961360] A01+74291162-74291184|2;[t929742] A01+74291163-74291185|9;[t232179] A01+74291165-74291182|2;[t232180] A01+74291165-74291185|4;[t553757] A01+74291266-74291288|2;
gttggccaggtatgtgatatata	-4.87	A01	-	74600413-74600635	5	74600423-74600445	aatgatatcgggcttcaagcctggcaggcaaaatgctggtgaatgagttcagacttaaagtctagcaggcttcgtgccggtgatgaattcgggtttaaaacctagcaggctaaatgccggtgatttgataaaagtctaagactatgagaccttgtgttaaatcggcaattgaattcgttcaatacattaagttggccaggtatgtgatatatacttatacatg	....((((((.....((.(((((((..((..((((.((.(((((((((((((....................................................................................................................))))))))))))).))))))..))..))))))).)))))))).............	gatatcgggcttcaagcctggcaggcaaaatgctggtgaatgagttcagacttaaagtctagcaggcttcgtgccggtgatgaattcgggtttaaaacctagcaggctaaatgccggtgatttgataaaagtctaagactatgagaccttgtgttaaatcggcaattgaattcgttcaatacattaagttggccaggtatgtgatatata	[t796601] A01-74600423-74600445|5;[t762350] A01-74600319-74600341|1;
gttcgagagctcaagttatgact	-1.96	A01	+	74965431-74965536	11	74965441-74965463	ttgatttcgagttcgagagctcaagttatgactgttttagtgaatattgtgcgagcaaaatttctagaagggattatgacgaaaattacgaattttgagattttaa	........(((((((.((......(((((((((.((((((.((((.((((....)))).)))))))))).)).))))))).....)).)))).)))..........	gttcgagagctcaagttatgactgttttagtgaatattgtgcgagcaaaatttctagaagggattatgacgaaaattacgaatttt	[t792433] A01+74965441-74965463|11;[t680194] A01+74965449-74965471|1;
gagggttaaatttattgaat	-8.64	A01	-	7502925-7503054	5	7502935-7502954	tgaatatttatttgaattattgttcttaattatatcatttgatactaaatttagggctaaatttagaattagaactaaattgataaatttgataaatgttgagggttaaatttattgaattttttagaat	((((.(((((..((((((...(..((((((..(((((..(.......(((((((..((((........))))..))))))).....)..)))))...))))))..)..)))))).)))))..))))....	ttatttgaattattgttcttaattatatcatttgatactaaatttagggctaaatttagaattagaactaaattgataaatttgataaatgttgagggttaaatttattgaat	[t624869] A01-7502935-7502954|5;
aatgattataagaggagtagact	-3.72	A01	+	75113833-75114032	8	75114000-75114022	atttctgggactccatagtgttgtcactgttcaaaatagaatgtccggtaatgacaatgtatctcaataaaagagaaagaataataaagaacacatttttcatgtgaaaaccttttgggaaaaaaatccacatgcagaggagaagataattcactatgttgaattcaaatgattataagaggagtagactatacctattt	.....(((.(((((.(..(((.((((..((((((.((((..................................................................................................................)))).)))))).....)))).)))..))))))...))).........	gggactccatagtgttgtcactgttcaaaatagaatgtccggtaatgacaatgtatctcaataaaagagaaagaataataaagaacacatttttcatgtgaaaaccttttgggaaaaaaatccacatgcagaggagaagataattcactatgttgaattcaaatgattataagaggagtagact	[t108108] A01+75114000-75114022|6;[t317546] A01+75114001-75114022|1;[t895558] A01+75114002-75114022|1;[t497645] A01+75114055-75114074|3;[t497646] A01+75114055-75114077|1;[t83089] A01+75114062-75114084|2;[t238603] A01+75114063-75114085|2;[t818280] A01+75114197-75114219|1;[t121781] A01+75114217-75114236|1;
aatgattataagaggagtagact	-3.72	A01	+	75115292-75115491	8	75115459-75115481	atttctgggactccatagtgttgtcactgttcaaaatagaatgtccggtaatgacaatgtatctcaataaaagagaaagaataataaagaacacatttttcatgtgaaaaccttttgggaaaaaaatccacatgcagaggagaagataattcactatgttgaattcaaatgattataagaggagtagactatacctattt	.....(((.(((((.(..(((.((((..((((((.((((..................................................................................................................)))).)))))).....)))).)))..))))))...))).........	gggactccatagtgttgtcactgttcaaaatagaatgtccggtaatgacaatgtatctcaataaaagagaaagaataataaagaacacatttttcatgtgaaaaccttttgggaaaaaaatccacatgcagaggagaagataattcactatgttgaattcaaatgattataagaggagtagact	[t108108] A01+75115459-75115481|6;[t317546] A01+75115460-75115481|1;[t895558] A01+75115461-75115481|1;[t497645] A01+75115514-75115533|3;[t497646] A01+75115514-75115536|1;[t83089] A01+75115521-75115543|2;[t238603] A01+75115522-75115544|2;[t818280] A01+75115656-75115678|1;[t121781] A01+75115676-75115695|1;
gatatgagacatgtgtgatgact	-5.51	A01	-	75344961-75345050	5	75345018-75345040	acaatattgtgatatgagacatgtgtgatgactattgtgcactgtgttgtgttgtgggcatgatatacatgccaaatgacaatgataatg	........((.((.((.(.(((((((((((.((((...((((......)))).)))).)))..))))))))))).)).))..........	gatatgagacatgtgtgatgactattgtgcactgtgttgtgttgtgggcatgatatacatgccaaatgac	[t637702] A01-75345018-75345040|5;
agcgaaccaaacgccggattagg	-2.35	A01	-	7566824-7566979	15	7566947-7566969	tacctattacagcgaaccaaacgccggattaggggcgtaatgtaataggcgcgtaatcggtcagtaatggattacctaatacattgaaccaaacacagtgcaagtgttatttatagccatcattaataggccatcttgatcgaggtgataaagaaa	........((..(((..(((..(((..(((((.(((...............................................................................)))....))))).)))....))).)))..))..........	agcgaaccaaacgccggattaggggcgtaatgtaataggcgcgtaatcggtcagtaatggattacctaatacattgaaccaaacacagtgcaagtgttatttatagccatcattaataggccatcttgatcgaggt	[t237135] A01-7567240-7567262|2;[t848721] A01-7567227-7567247|1;[t909712] A01-7567126-7567146|1;[t618608] A01-7567109-7567130|1;[t184165] A01-7567104-7567124|1;[t700769] A01-7567080-7567102|2;[t623161] A01-7567079-7567101|1;[t248359] A01-7567080-7567100|1;[t721772] A01-7567080-7567099|1;[t129512] A01-7567066-7567088|3;[t204044] A01-7567066-7567086|1;[t556993] A01-7567054-7567071|1;[t731311] A01-7…
tgacagaagagagagagcac	-2.82	A01	-	75789986-75790167	10	75790138-75790157	ccggctgtgatgacagaagagagagagcacgatcggagtcgatcgcatttgagaacatttttcggctgctgcctacaccattgcttaataaaggtaactgataaacagaaactccatggagtgatgaatgattggtttgtaataatgacaactgttcttcccttttgtagctgtgtggaaag	..((((......(((((((.(..((((((...........................................................................................................................))))))..))))))))))))..........	tgacagaagagagagagcacgatcggagtcgatcgcatttgagaacatttttcggctgctgcctacaccattgcttaataaaggtaactgataaacagaaactccatggagtgatgaatgattggtttgtaataatgacaactgttcttcccttttgtagct	[t884787] A01-75790138-75790157|10;
gcagatgatgacggatgaaaatc	-7.53	A01	-	75803986-75804071	29	75804039-75804061	aatccttcatgcagatgatgacggatgaaaatcattgcttttgccttgtcttgattagatgcttctttatctgctaatatagtatt	..........((((((((.((.(.((...(((((..((.........))..)))))..)).).)).))))))))............	gcagatgatgacggatgaaaatcattgcttttgccttgtcttgattagatgcttctttatctgcta	[t752209] A01-75804168-75804190|1;[t662386] A01-75804162-75804184|1;[t660327] A01-75804039-75804061|24;[t390847] A01-75804038-75804060|2;[t644177] A01-75804038-75804058|3;[t43856] A01-75803926-75803948|1;
acgtacgaggaaggattagcact	-2.8	A01	+	7656508-7656726	13	7656518-7656540	gtggtcggttacgtacgaggaaggattagcactctcattatgtctaaaattgaaacctaattgattacttgatgtatttagtgtcgaaaattaaaaatttaaagatattttaaaatacgatcctttattaaaacattactaaattaattttcacaaaaagaggcttatttcaggttaatcgaaaagaaatgatcatgtcccgtaagttaggatacaatg	..........((.((((.(((..(((((....(((.....................................................................................................................................................)))..)))))...))))))).))............	acgtacgaggaaggattagcactctcattatgtctaaaattgaaacctaattgattacttgatgtatttagtgtcgaaaattaaaaatttaaagatattttaaaatacgatcctttattaaaacattactaaattaattttcacaaaaagaggcttatttcaggttaatcgaaaagaaatgatcatgtcccgtaagtta	[t163617] A01+7656518-7656540|13;
aggatgaattgacggataagacc	-4.97	A01	+	76872867-76873089	5	76872877-76872899	tttgtgacaaaggatgaattgacggataagaccatagttggaccatgacaatgtttaaatgtaagaccataactgggctatgaaattttaatgaaaagaccataactaggttatggcattacaaatgtaagaccatggtagggccatggcaatgcatgtgtaagaatatatttggactatggcacaaagaaaacaatgtactcatatccgtaagtcgttctct	..........(((((((....(((((((.((..(((.(((..(((((.....(((((((((((.......................................................................................................))))))))))))))))..))).........)))..)).)))))))...)))))))..	aggatgaattgacggataagaccatagttggaccatgacaatgtttaaatgtaagaccataactgggctatgaaattttaatgaaaagaccataactaggttatggcattacaaatgtaagaccatggtagggccatggcaatgcatgtgtaagaatatatttggactatggcacaaagaaaacaatgtactcatatccgtaagtcgttctct	[t240262] A01+76872877-76872899|5;
gactcgaagatacatgtgacaca	-3.04	A01	-	76880379-76880486	7	76880389-76880411	atgaacttagtaaaagtcttgtatacgaggttatgggttgatgcctgatgattctgatctctagcatttgttgcagactcgaagatacatgtgacacaggtttagctc	.(((((((.((....(((.(((((.((((....((.(..(((((..((.(((....)))))..)))))...).))..))))...)))))...))))))))))))....	taaaagtcttgtatacgaggttatgggttgatgcctgatgattctgatctctagcatttgttgcagactcgaagatacatgtgacaca	[t388371] A01-76880391-76880413|1;[t583700] A01-76880389-76880411|6;
ttgacagaagagagagagcac	1.55	A01	-	76903654-76903865	42	76903664-76903684	tcaccattatgcacttgagattcagttgtctgttgttccatctgccagttttcagataaggcacttggaaatcctcgtgaacttgcattcatagctggctgagacatactggtactagggttgacatgcatggggtatgcaattgaaccgtgttttggctcacaagaaacccaggattcgtttgacagaagagagagagcacgatgaagatc	((..(((..(((.(((....(((..(((((...((.(((......................................................................................................................................)))..))...)))))..))).))).)))..)))..))..	gcacttgagattcagttgtctgttgttccatctgccagttttcagataaggcacttggaaatcctcgtgaacttgcattcatagctggctgagacatactggtactagggttgacatgcatggggtatgcaattgaaccgtgttttggctcacaagaaacccaggattcgtttgacagaagagagagagcac	[t946907] A01-76903664-76903684|32;[t884787] A01-76903664-76903683|10;
tatacccattagagattagaact	-2.12	A01	+	7693608-7693711	14	7693618-7693640	ccttagaaaatatacccattagagattagaactcataacacatttagagaattttgtgtttacgttttgtgggttctttgttttcgggtttttggggtttagtt	.............((((....(((((.(((((((((((((((............)))))........))))))))))..))))).))))...............	tatacccattagagattagaactcataacacatttagagaattttgtgtttacgttttgtgggttctttgttttcgggtttttg	[t835120] A01+7693618-7693640|11;[t279945] A01+7693619-7693641|3;
ctcgagggctcgaataagggaca	-3.88	A01	+	77439415-77439500	7	77439468-77439490	gtttcatatgttcttgatttagtcccgaattgtttttaaagtatttctaaggcctcgagggctcgaataagggacaatatgcatgt	........(((((((.((((((((((((...(((((............))))).))).))))).)))).)))))))..........	ttcttgatttagtcccgaattgtttttaaagtatttctaaggcctcgagggctcgaataagggaca	[t509656] A01+77439468-77439490|7;
gagaagatgggtagagacttcc	-9.25	A01	+	77652930-77653129	8	77653098-77653119	aagttttttgcctagctctccatgactttgcctttacccttagctttagaatattcaccaacctttttaactaataaccatgtaacacacaagatttcccaaataaaataagagtcgataggatgcaaaaatacatactttaaataaataaataaataaataaaatatgagaagatgggtagagacttcctcaaactcaa	((((((((.(((((..((((....................................................................................................................................................))))...)))))))))))))............	aagttttttgcctagctctccatgactttgcctttacccttagctttagaatattcaccaacctttttaactaataaccatgtaacacacaagatttcccaaataaaataagagtcgataggatgcaaaaatacatactttaaataaataaataaataaataaaatatgagaagatgggtagagacttcc	[t313433] A01+77653096-77653117|1;[t590464] A01+77653098-77653115|1;[t590465] A01+77653098-77653116|1;[t590466] A01+77653098-77653119|5;[t619339] A01+77653241-77653263|1;
attttccggaagccattttcagt	-2.22	A01	+	7778636-7778817	5	7778785-7778807	tttgtttcgtttaaaatagtttttttaaaatagtttttttgaaatatttttaggaaatctaccaaacaatagaaaatattttacatagattcaaccaaacactagaaaatattagctttttcagaaaagaaaattattttctagaaattattttccggaagccattttcagtcaaacaaacg	(((((((..((.(((((.((((((..(((((((((..............................................................................................................)))))))))..)))))).))))).))..)))))))..	ttaaaatagtttttttaaaatagtttttttgaaatatttttaggaaatctaccaaacaatagaaaatattttacatagattcaaccaaacactagaaaatattagctttttcagaaaagaaaattattttctagaaattattttccggaagccattttcagt	[t350362] A01+7778785-7778807|5;
gtgacgcgggtagttagaaagct	-4.85	A01	-	77966702-77966888	6	77966856-77966878	tcttgtaactgtgacgcgggtagttagaaagctgtgaatgtagaaacaaatgatttgaaggtcttaatttgataaattatgttcggtaacccctcaagctcgactccggcgacggtttcaggcgtgggggtgttacagcgtatgtacgtatgtccaagtattttgaaagtgtcagcccaaaacaaaa	...........((((((......((((((.(((...........................................................................................................................))).))))))..)))))).............	gtgacgcgggtagttagaaagctgtgaatgtagaaacaaatgatttgaaggtcttaatttgataaattatgttcggtaacccctcaagctcgactccggcgacggtttcaggcgtgggggtgttacagcgtatgtacgtatgtccaagtattttgaaagtgtcagcc	[t772355] A01-77966856-77966878|6;
tagaaaagggagatagtatagct	-3.99	A01	+	78460718-78460917	5	78460885-78460907	atgtgaaactgactatttcttttcttttgtttgcatgacattttgcatttacaaaggtatcgattcacggtcggtgtctaaattagagagttttattatggagaacggacttcttgatagagtggagggcaatgccaacgtccatagatggtttgagcaaactcagttagaaaagggagatagtatagctgcgggatatg	.(.((...(((((((((((((((((...((((((..........................................................................................................................))))))......)))))..))))))))).)))...)).).....	ctgactatttcttttcttttgtttgcatgacattttgcatttacaaaggtatcgattcacggtcggtgtctaaattagagagttttattatggagaacggacttcttgatagagtggagggcaatgccaacgtccatagatggtttgagcaaactcagttagaaaagggagatagtatagct	[t823695] A01+78460885-78460907|5;
gagagagagagagagagagagct	-5.37	A01	+	79390277-79390377	15	79390345-79390367	ttgggagagaaaatgtttagatttattctctaatattttctttatgaaaacaaacaaaaggagagagagagagagagagagagagagagctctcaattcgg	....(((((....(.(((...(((.((((((....((((((((.((........)).))))))))....)))))))))...))).)...))))).......	aaatgtttagatttattctctaatattttctttatgaaaacaaacaaaaggagagagagagagagagagagagagagagct	[t599789] A01+79390268-79390288|1;[t601185] A01+79390345-79390367|11;[t202160] A01+79390346-79390368|2;[t601189] A01+79390347-79390368|2;
gacgactaatcgacaactttggt	-3.06	A01	-	80404432-80404654	5	80404442-80404464	gtacgaggcttttagatgtcgtaacttggtcaaatcgaatttgtaaacataactcccaagcatattcatattcggctaccacatatatattttcacatagttcatttcagcatataaaacacgtttttatttaaaattaacaacatctatttgcttataaacttacctcggacaacgataattggaactggacgactaatcgacaactttggttttccctcga	...(((((((...((.(((((....((((((..................................................................................................................................................................)))))).))))).))..)).....))))).	ttttagatgtcgtaacttggtcaaatcgaatttgtaaacataactcccaagcatattcatattcggctaccacatatatattttcacatagttcatttcagcatataaaacacgtttttatttaaaattaacaacatctatttgcttataaacttacctcggacaacgataattggaactggacgactaatcgacaactttggt	[t579208] A01-80404442-80404464|5;
aaggagcaatgtggtctag	-3.71	A01	-	80739582-80739738	6	80739710-80739728	taaatgacacaaggagcaatgtggtctagtggaagtggcataattaaggttgtataggagcttaggttcaagccttggctcttgcaatttattctgttttttttaggggaacctgaactttggcctttagaccttataattaattgggcataaaata	.........(((..((..(((.(((((((.((...........................................................................................)).))))))).)))..))..)))...........	aaggagcaatgtggtctagtggaagtggcataattaaggttgtataggagcttaggttcaagccttggctcttgcaatttattctgttttttttaggggaacctgaactttggcctttagaccttataattaattgg	[t122529] A01-80739710-80739730|2;[t82511] A01-80739710-80739728|6;
ccaagattcagtgcctatagact	-3.84	A01	+	8139378-8139557	9	8139525-8139547	atatgttaagtatatttcaattgtttttttacttgtttttctaattgtgtataatatccaattgtttttctaattggttgttggcaaagatatggcaacagggagttttgccagaacatttgctgacatagatttggatgatgataaccaagattcagtgcctatagactacgactatga	........(((.(((....((((..((((...(((((..(((((.........................................................................................)))))....)))))..))))..))))....))).)))..........	tatatttcaattgtttttttacttgtttttctaattgtgtataatatccaattgtttttctaattggttgttggcaaagatatggcaacagggagttttgccagaacatttgctgacatagatttggatgatgataaccaagattcagtgcctatagact	[t412585] A01+8139525-8139547|9;[t541953] A01+8139628-8139647|1;
agaggaccagttggaaatagaca	-6.32	A01	-	82372294-82372403	9	82372371-82372393	ttaagtttaaagaggaccagttggaaatagacatgtttagatcatattgcatgtaatttccatgctacagatccatacctgatttatttcatttggttgtgttgatatat	.........((.(.((((((...((((((((((.((...((((.....(((((.......)))))....))))...)).)).))))))))..)))))).).)).......	agaggaccagttggaaatagacatgtttagatcatattgcatgtaatttccatgctacagatccatacctgatttatttcatttggttgtgttg	[t207746] A01-82372372-82372393|2;[t207747] A01-82372371-82372393|7;[t52772] A01-82372240-82372260|2;[t52773] A01-82372238-82372260|1;
agaggaccagttggaaatagaca	-3.55	A01	-	82372361-82372519	9	82372371-82372393	tcagtggaagtttatattttatttgttttcatacatttatgtatttggttattttctgattagaaatgaagtattcagtttattcattttgtttactattctgaatcggacctcacttaagtttaaagaggaccagttggaaatagacatgtttagatc	.........((((((.((..(((.((((((.................................................................................................)))))).)))..)).))))))...........	tttatattttatttgttttcatacatttatgtatttggttattttctgattagaaatgaagtattcagtttattcattttgtttactattctgaatcggacctcacttaagtttaaagaggaccagttggaaatagaca	[t207746] A01-82372372-82372393|2;[t207747] A01-82372371-82372393|7;[t52772] A01-82372240-82372260|2;[t52773] A01-82372238-82372260|1;
aatggaatagatgcgtaatagta	1.82	A01	+	82571054-82571242	14	82571210-82571232	cagaagattacagacacattaaaatagttcctgttaacggttaagatttgagacactaagggtgcgtttggttcgctgtattggattagaggtgtattggattagaggtgtattagattagaggtgtaatagcaaatcaactgtttggttgaatgtaatggaatagatgcgtaatagtaatcttgtgtt	((.((((((((..((.((((......(((((................................................................................................................................))))).)))).))....)))))))).))..	cagacacattaaaatagttcctgttaacggttaagatttgagacactaagggtgcgtttggttcgctgtattggattagaggtgtattggattagaggtgtattagattagaggtgtaatagcaaatcaactgtttggttgaatgtaatggaatagatgcgtaatagta	[t946663] A01+82571202-82571222|1;[t109289] A01+82571210-82571227|5;[t109291] A01+82571210-82571232|8;[t320949] A01+82571211-82571232|1;[t211084] A01+82571257-82571279|3;[t752451] A01+82571263-82571285|1;
agggaccaaaaattgctatttt	2.54	A01	-	82857361-82857469	27	82857371-82857392	ggatgatgagaatgagcaatggttggcctatttatagttgagattcaaggaccaccttgcaaagtcactattcacttagggaccaaaaattgctattttcccatgccca	(((((..((((((.((((((..((((((((...(((((.((..(((((((....))))).))..))))))).....))))..))))..)))))))))))).))).))..	aatgagcaatggttggcctatttatagttgagattcaaggaccaccttgcaaagtcactattcacttagggaccaaaaattgctatttt	[t834282] A01-82857413-82857435|1;[t151493] A01-82857394-82857416|1;[t930298] A01-82857372-82857394|3;[t831326] A01-82857372-82857393|3;[t247053] A01-82857371-82857392|21;[t411094] A01-82857299-82857321|1;[t356945] A01-82857299-82857320|4;[t356946] A01-82857298-82857320|6;[t32743] A01-82857298-82857319|1;[t89420] A01-82857276-82857298|2;[t255723] A01-82857276-82857297|3;[t255724] A01-82857275-828…
agtcggatatagttggcatgcct	-3.79	A01	+	83087681-83087903	8	83087691-83087713	gtttggattgagtcggatatagttggcatgcctagggtcaggatattaattgaaaatcatcattatgagtcattgttgtcggacaacccgaggttaaaaaataatcagaatgtgaaaaccattgtttccaaaaaacctggggtggtagtaatatgtacatgtataaaatcatcatcgctgagcaacctgaggtgacggatcctcgtgtccatctaagtctgtg	.............(((((.(((.(((((((...((((((..............................................................................................................................................................)))))))))).))).))).)))))..	agtcggatatagttggcatgcctagggtcaggatattaattgaaaatcatcattatgagtcattgttgtcggacaacccgaggttaaaaaataatcagaatgtgaaaaccattgtttccaaaaaacctggggtggtagtaatatgtacatgtataaaatcatcatcgctgagcaacctgaggtgacggatcctcgtgtccatctaagtctgtg	[t263542] A01+83087691-83087713|7;[t868323] A01+83087693-83087713|1;
ataacgaggatatagaaaggata	-3.27	A01	-	8317700-8317922	37	8317710-8317732	tccacaaaatttcatgtctttaccatttattattattattttgatttttaatgtcaaacgatataaaaccataaatatataattagatataataatatagtttcataaaaaataagataatacatcacaaatggatgaaagccaaaagatgagcactaaagaaaaaattctcaaagatctgtggtaaacaataacgaggatatagaaaggataattgattatg	(((......((((((((((((..............................................................................................................................................................................)))))))).)))))))............	tccacaaaatttcatgtctttaccatttattattattattttgatttttaatgtcaaacgatataaaaccataaatatataattagatataataatatagtttcataaaaaataagataatacatcacaaatggatgaaagccaaaagatgagcactaaagaaaaaattctcaaagatctgtggtaaacaataacgaggatatagaaaggata	[t95732] A01-8317712-8317733|1;[t274651] A01-8317710-8317732|32;[t54809] A01-8317710-8317730|1;[t54810] A01-8317709-8317730|1;[t54811] A01-8317708-8317730|2;[t155578] A01-8317707-8317729|6;[t178890] A01-8317697-8317719|4;
acggaaaataacgggaatagcgg	0.44	A01	-	83554011-83554210	27	83554178-83554200	atttacggaaacggaaaataacgggaatagcggcccgttattgccgcaattgtccgttatccgttaaattgcggccgctatccaccgttatcggtgtgaatccgcttccctccgttattttcagcaatagcggtttcggtcggcggcgttaccgctatataacggccgttattctaaaaacgttccgttatttgaatccc	.....(((((((((((.......((((((((((((.(((((.....................................................................................................................))))))))))))))))).......))))))).))))......	acggaaaataacgggaatagcggcccgttattgccgcaattgtccgttatccgttaaattgcggccgctatccaccgttatcggtgtgaatccgcttccctccgttattttcagcaatagcggtttcggtcggcggcgttaccgctatataacggccgttattctaaaaacgttccgtta	[t159598] A01-83554184-83554206|2;[t159507] A01-83554178-83554200|22;[t685595] A01-83554178-83554198|3;[t685596] A01-83554176-83554198|1;[t536323] A01-83554176-83554197|1;
aagagaaaggagaggagaaaact	-1.98	A01	+	83980330-83980462	15	83980340-83980362	aaagttagagaagagaaaggagaggagaaaactcttgaatgttcggtcacttggggaagaaaattgaaggtaagttcatggtagtttgcttctatcttgatgttcatgagttcttcttgattctaccttaact	..((((.(((...((((..(((((((....((((.((((((((.((........(((((.((((((...(......)....)))))).)))))..)).)))))))).)))))))))))..))))..)))))))	aagagaaaggagaggagaaaactcttgaatgttcggtcacttggggaagaaaattgaaggtaagttcatggtagtttgcttctatcttgatgttcatgagttcttcttgattctacctt	[t68530] A01+83980340-83980362|12;[t195813] A01+83980341-83980363|1;[t587170] A01+83980342-83980364|1;[t540855] A01+83980344-83980364|1;
agagggattctagttgtaagata	-3.73	A01	-	84386179-84386320	9	84386288-84386310	attggaaaaaagagggattctagttgtaagatatctaatgaaaccattgctagaattgagatctcattcaaagagaaagatatcaaatatctagagtttccttttggatattatatggatgattcgatctgcaaggaccatg	..........(((..((.((...(..((.(((((((((.(((((.....(((((.((((.((((..(((.....))))))).))))...))))).)))))...))))))))).))..)..)).))..)))............	agagggattctagttgtaagatatctaatgaaaccattgctagaattgagatctcattcaaagagaaagatatcaaatatctagagtttccttttggatattatatggatgattcgatctgc	[t210110] A01-84386290-84386310|1;[t210111] A01-84386288-84386310|8;
gggggatccatagatcgagtta	-2.02	A01	-	84912045-84912193	17	84912162-84912183	aaacctaatagggggatccatagatcgagttaatgcaaccctagagtgttaattagagaaaagtctcaattattcaatctagggattagacgttattagtcttgaatagggataataacataacttagggatctttacggaacaagtta	...........((((((((.......((((((........................................................................................))))))..)))))))).............	gggggatccatagatcgagttaatgcaaccctagagtgttaattagagaaaagtctcaattattcaatctagggattagacgttattagtcttgaatagggataataacataacttagggatctttacg	[t99096] A01-84912166-84912187|1;[t252454] A01-84912162-84912184|6;[t733207] A01-84912162-84912183|11;
acctaaaagcctaggattgaacc	-6.03	A01	-	85273737-85273919	6	85273887-85273909	gagaaaaatcacctaaaagcctaggattgaacctaaggaggatcaagctaaccggatgctgggatcccttaaatcgaagaatccatttcctcaattctgtttcttttttcaatttcaatttcaatttatacaatttcaactcatccatatttttaattctgtcttttttttttaatttttctc	..............(((((..((((((((((..((.(((........................................................................................................))).))..)))))))))).)))))................	acctaaaagcctaggattgaacctaaggaggatcaagctaaccggatgctgggatcccttaaatcgaagaatccatttcctcaattctgtttcttttttcaatttcaatttcaatttatacaatttcaactcatccatatttttaattctgtctttttttttt	[t148908] A01-85273887-85273909|5;[t442591] A01-85273886-85273908|1;
tagaaaagggagatagtatagct	-2.36	A01	-	85508564-85508767	5	85508574-85508596	tcatgtgatactaactatttcttttgttttgttttgtgcatgtcattttgcatttaaaaggtatcgattcacaatcagtttctaagttaggaagttttattatggagaacggactttttgatagagtggagggcaacgccaacgtccatagatggtctgagcaaactcaactagaaaagggagatagtatagctatggggtata	..((.(.((((((((((((((((((.(((.(((..((...............................................................................................................................))..))).))).)))))))))))).))).))).).))...	ctaactatttcttttgttttgttttgtgcatgtcattttgcatttaaaaggtatcgattcacaatcagtttctaagttaggaagttttattatggagaacggactttttgatagagtggagggcaacgccaacgtccatagatggtctgagcaaactcaactagaaaagggagatagtatagct	[t823695] A01-85508574-85508596|5;
ccatggatcggttcaagaag	-4.27	A01	-	85520350-85520481	5	85520360-85520379	cttccaactttcatgaaaaattctggttttcttgttatttaactgattttgttgtaaatcagggcaatggcatggatgctacaaggggcataatgtctggcaccatggatcggttcaagaaggtatctaaac	......((((((.((((..(((((((............................................................................))).))))...)))).))))))........	tcatgaaaaattctggttttcttgttatttaactgattttgttgtaaatcagggcaatggcatggatgctacaaggggcataatgtctggcaccatggatcggttcaagaag	[t420534] A01-85520360-85520379|5;
agatatagtggaagaggacgcct	-4.61	A01	-	85551727-85551893	8	85551861-85551883	cgaataagccagatatagtggaagaggacgcctataaccaccagctccattctagattatagccttgcaatctagaggaacctgactctagctgtaacacccttacccatacccgagacctgaacaaagtatgaggcgttaccaaacatatacttggacactttcga	........((((.((((.(((.....((((((((((.....((((((...................................................................)))..))).......))).))))))).)))....)))).))))..........	agatatagtggaagaggacgcctataaccaccagctccattctagattatagccttgcaatctagaggaacctgactctagctgtaacacccttacccatacccgagacctgaacaaagtatgaggcgttaccaaacatatacttgg	[t214952] A01-85551862-85551883|2;[t214953] A01-85551861-85551883|6;
agatatagtggaagaggacgcct	-0.4	A01	-	85551851-85551954	8	85551861-85551883	tctggttatcacgatcctcctttagtttaatcataaacctttaggtggtttttctcatgatcgaataagccagatatagtggaagaggacgcctataaccacca	..(((((((..((.(((((.((((.(...(((........................................)))..).)))).)))))))...)))))))...	acgatcctcctttagtttaatcataaacctttaggtggtttttctcatgatcgaataagccagatatagtggaagaggacgcct	[t214952] A01-85551862-85551883|2;[t214953] A01-85551861-85551883|6;
tagaaaagggagatagtatagct	-5.57	A01	+	85694562-85694761	5	85694729-85694751	atgtgatactgactatttcttttcttttgtttgcatgtcattttgcatttacaaaggtatcaattcacgatcagtttctaagttaagaagttttattatggagaacggacttcttgataaagtggaaggcaacactaacgtccatagatggtctgagcaaactctactagaaaagggagatagtatagctgagggatacg	..((.((((((....(..(((((((...((((((..........................................................................................................................))))))......)))))))..)..)))))).))...........	tgatactgactatttcttttcttttgtttgcatgtcattttgcatttacaaaggtatcaattcacgatcagtttctaagttaagaagttttattatggagaacggacttcttgataaagtggaaggcaacactaacgtccatagatggtctgagcaaactctactagaaaagggagatagtatagct	[t823695] A01+85694729-85694751|5;
gaggttcgtgggagtgtgctctc	0.88	A01	-	8610939-8611069	6	8611037-8611059	ctgtaaggatgaggttcgtgggagtgtgctctctgatatgacatgtgtaagaccatggttgaaagataccatggcaacctgatatgaaatgtgtaagagaaagataccatgacaacctaatatgaaatgtg	...........((((((((((..((.(..(((((.((((..(((((......(((((((........))))))).......)))))..))))...))))).).)).))))))..)))).............	gaggttcgtgggagtgtgctctctgatatgacatgtgtaagaccatggttgaaagataccatggcaacctgatatgaaatgtgtaagagaaagataccatgacaacctaat	[t892324] A01-8611040-8611060|1;[t627072] A01-8611037-8611059|5;[t539995] A01-8610952-8610971|1;
gaggttcgtgggagtgtgctctc	-5.01	A01	-	8611027-8611134	6	8611037-8611059	tggtaatcccgacaatactctatgagtttatattacaggggatttagcctgaactggtaatcccactgtaaggatgaggttcgtgggagtgtgctctctgatatgaca	..............((((((((((((..(...((((((((((((..(((......))))))))).)))))).....)..))))).)))))))................	gacaatactctatgagtttatattacaggggatttagcctgaactggtaatcccactgtaaggatgaggttcgtgggagtgtgctctc	[t892324] A01-8611040-8611060|1;[t627072] A01-8611037-8611059|5;[t539995] A01-8610952-8610971|1;
ggggagtgatagagtgtgaatc	0.97	A01	+	86342195-86342393	23	86342362-86342383	aatgtatgagagcatattgaggtcacttttgtttgttcattgaagaactcattgtgcaagtgttattaaagaccaaaccattagtgtttatagcctaaatccttagggggagcatttagaggtgagtgttataatcttttaagtacaaatgtgagatctctatacttggggagtgatagagtgtgaatcacttgttata	((((..(((...((((((...(((((((((....((....((.(((.(((((((((((((.(((((..((.((...(((...(((((((....(((((....)))))..)))))))....)))..)).))))))))))....)))))...))))).))).)).))...)))))))))..))))))..)))..))))...	agcatattgaggtcacttttgtttgttcattgaagaactcattgtgcaagtgttattaaagaccaaaccattagtgtttatagcctaaatccttagggggagcatttagaggtgagtgttataatcttttaagtacaaatgtgagatctctatacttggggagtgatagagtgtgaatc	[t730042] A01+86342362-86342383|18;[t730043] A01+86342362-86342384|2;[t702162] A01+86342364-86342383|2;[t265506] A01+86342366-86342383|1;[t922672] A01+86342401-86342423|1;
ggggagtgatagagtgtgaatc	-1.89	A01	+	86342352-86342530	23	86342362-86342383	ctctatacttggggagtgatagagtgtgaatcacttgttataatgtgaattaaagatatggaattactcactgagttatgttccgcaaatgtagggaaactgaactacgtaaaaaaccttagtgttctttgttattttgtacgcaaagttttcactgtaacaccctcatacccgacccg	.........(((((.(((.((.((((.((((...(((((((((.((((..((((((.....................................................................)))))))))).))))).)))).)))).)))).)).))))))))...........	ggggagtgatagagtgtgaatcacttgttataatgtgaattaaagatatggaattactcactgagttatgttccgcaaatgtagggaaactgaactacgtaaaaaaccttagtgttctttgttattttgtacgcaaagttttcactgtaacaccctcat	[t730042] A01+86342362-86342383|18;[t730043] A01+86342362-86342384|2;[t702162] A01+86342364-86342383|2;[t265506] A01+86342366-86342383|1;[t922672] A01+86342401-86342423|1;
ggggagtgatagagtgtgaatc	0.97	A01	+	86350772-86350970	23	86350939-86350960	aatgtatgagagcatattgaggtcacttttgtttgttcattgaagaactcattgtgcaagtgttattaaagaccaaaccattagtgtttatagcctaaatccttagggggagcatttagaggtgagtgttataatcttttaagtacaaatgtgagatctctatacttggggagtgatagagtgtgaatcacttgttata	((((..(((...((((((...(((((((((....((....((.(((.(((((((((((((.(((((..((.((...(((...(((((((....(((((....)))))..)))))))....)))..)).))))))))))....)))))...))))).))).)).))...)))))))))..))))))..)))..))))...	agcatattgaggtcacttttgtttgttcattgaagaactcattgtgcaagtgttattaaagaccaaaccattagtgtttatagcctaaatccttagggggagcatttagaggtgagtgttataatcttttaagtacaaatgtgagatctctatacttggggagtgatagagtgtgaatc	[t730042] A01+86350939-86350960|18;[t730043] A01+86350939-86350961|2;[t702162] A01+86350941-86350960|2;[t265506] A01+86350943-86350960|1;[t922672] A01+86350978-86351000|1;
ggggagtgatagagtgtgaatc	-1.89	A01	+	86350929-86351107	23	86350939-86350960	ctctatacttggggagtgatagagtgtgaatcacttgttataatgtgaattaaagatatggaattactcactgagttatgttccgcaaatgtagggaaactgaactacgtaaaaaaccttagtgttctttgttattttgtacgcaaagttttcactgtaacaccctcatacccgacccg	.........(((((.(((.((.((((.((((...(((((((((.((((..((((((.....................................................................)))))))))).))))).)))).)))).)))).)).))))))))...........	ggggagtgatagagtgtgaatcacttgttataatgtgaattaaagatatggaattactcactgagttatgttccgcaaatgtagggaaactgaactacgtaaaaaaccttagtgttctttgttattttgtacgcaaagttttcactgtaacaccctcat	[t730042] A01+86350939-86350960|18;[t730043] A01+86350939-86350961|2;[t702162] A01+86350941-86350960|2;[t265506] A01+86350943-86350960|1;[t922672] A01+86350978-86351000|1;
ggtgaccaacaacttcatgt	-5.78	A01	+	86716576-86716684	5	86716586-86716605	catgatgtttggtgaccaacaacttcatgttcccgatgaagattaagccatctgttattcggatggttatcctaggaaggtgagttcataggtgacctctcggcttgct	..........(((.(((...((((.(((.((((.((((........((((((((.....))))))))))))...)))).)))))))....))).)))............	ggtgaccaacaacttcatgttcccgatgaagattaagccatctgttattcggatggttatcctaggaaggtgagttcataggtgacctc	[t743345] A01+86716586-86716605|5;
ggaggaccagttggaaatagaca	-7.26	A01	-	86731021-86731130	19	86731098-86731120	taaagtttaaggaggaccagttggaaatagacatgtttagatcatattacatgtaatttccatgctacacatccatacttgatctatttcatttggttgtataaatatac	....(((((...(.((((((...((((((((((.((...(((.......((((.......))))......)))...)).)).))))))))..)))))).).)))))....	ggaggaccagttggaaatagacatgtttagatcatattacatgtaatttccatgctacacatccatacttgatctatttcatttggttgtataa	[t236983] A01-86731099-86731121|2;[t699010] A01-86731098-86731120|17;[t637428] A01-86730974-86730996|1;[t52772] A01-86730967-86730987|2;[t52773] A01-86730965-86730987|1;
aagtggtagacaaaagagga	-2.05	A01	-	86813314-86813448	21	86813419-86813438	ttctttttacaagtggtagacaaaagaggactaaggcggcgcttagggcggcacatagggtgaagaggttaggtttttttctttttcttcatttttttttattttttattttgggttgtatttgggcttggggta	.........((((((..(..((((((((((.((((..............................................................)))).))))).)))))..)..))))))...........	aagtggtagacaaaagaggactaaggcggcgcttagggcggcacatagggtgaagaggttaggtttttttctttttcttcatttttttttattttttattttgggttgtatttgg	[t369260] A01-86813417-86813439|3;[t93654] A01-86813420-86813438|1;[t93655] A01-86813419-86813438|10;[t93656] A01-86813417-86813438|3;[t740717] A01-86813417-86813434|4;[t253731] A01-86813375-86813392|2;[t970247] A01-86813254-86813275|1;[t970248] A01-86813253-86813275|1;
gaagagaagatatgcgacggaca	-0.01	A01	+	86920268-86920467	15	86920435-86920457	tccttccagtcgttgcataattactgtccaaatcaaatacccagaatcaatactttatcactctatccttaacattaacaaaatataaacagataaaagagtactgaaaaagagagaaagaggtgaaagtagccatagatttgagcgaaacaaaacagcagccttgagaagagaagatatgcgacggacaaagctaagga	(((((....((((((((((.((.((.(((((....................................................................................................................................))).))..)).)).))))))))))........)))))	gtcgttgcataattactgtccaaatcaaatacccagaatcaatactttatcactctatccttaacattaacaaaatataaacagataaaagagtactgaaaaagagagaaagaggtgaaagtagccatagatttgagcgaaacaaaacagcagccttgagaagagaagatatgcgacggaca	[t553722] A01+86920435-86920457|14;[t69034] A01+86920436-86920457|1;[t902622] A01+86920472-86920494|1;[t9009] A01+86920479-86920501|1;[t234962] A01+86920530-86920550|1;[t234963] A01+86920530-86920552|6;[t589453] A01+86920532-86920552|2;[t10423] A01+86920620-86920642|1;[t245872] A01+86920623-86920641|1;[t20332] A01+86920627-86920649|1;[t756878] A01+86920631-86920653|1;[t646927] A01+86920636-869206…
gagaaggaggagtggagcaaact	-4.09	A01	-	87232194-87232388	8	87232204-87232226	ttctacacatctctctccctttctcttggttttctctccttcattttccatttttcccttccattccccttgtcgatttccctcttggaaaagagccattcaaacaccttgggtagcagcattcaagttcttatagaagcctcggttcaacaagaatgagaggagaaggaggagtggagcaaactagtcaaactt	..............((((.(((((((...(((((((((.(((...............................................................................................................))).))))))))).))))))).))))................	ctctctccctttctcttggttttctctccttcattttccatttttcccttccattccccttgtcgatttccctcttggaaaagagccattcaaacaccttgggtagcagcattcaagttcttatagaagcctcggttcaacaagaatgagaggagaaggaggagtggagcaaact	[t591142] A01-87232204-87232226|8;
gaggagcagtgtaacgagtaagc	-4.36	A01	-	87476055-87476215	158	87476183-87476205	ctataaaacagaggagcagtgtaacgagtaagcaatttatgcttagtaagttttgagcaaggaattccagcataaacaaagaataacacacatttagctaaacggaatatttcataatacgcaatttaccgatatcaaacttgcttcacaacattaacaac	............(((((((((((.((.((((((.......................................................................................))...)))))).)))...)).))))))..............	gaggagcagtgtaacgagtaagcaatttatgcttagtaagttttgagcaaggaattccagcataaacaaagaataacacacatttagctaaacggaatatttcataatacgcaatttaccgatatcaaacttgcttcacaa	[t450653] A01-87476325-87476347|1;[t502695] A01-87476194-87476215|2;[t272022] A01-87476191-87476213|2;[t4788] A01-87476189-87476211|2;[t208167] A01-87476186-87476206|1;[t617018] A01-87476183-87476205|154;[t236576] A01-87476183-87476204|2;[t236577] A01-87476182-87476204|1;[t610789] A01-87476139-87476161|2;[t366937] A01-87476138-87476158|2;[t559454] A01-87476000-87476021|1;
gaggagcagtgtaacgagtaagc	-4.36	A01	-	87489667-87489827	158	87489795-87489817	ctataaaacagaggagcagtgtaacgagtaagcaatttatgcttagtaagttttgagcaaggaattccagcataaacaaagaataacacacatttagctaaacggaatatttcataatacgcaatttaccgatatcaaacttgcttcacaacattaacaac	............(((((((((((.((.((((((.......................................................................................))...)))))).)))...)).))))))..............	gaggagcagtgtaacgagtaagcaatttatgcttagtaagttttgagcaaggaattccagcataaacaaagaataacacacatttagctaaacggaatatttcataatacgcaatttaccgatatcaaacttgcttcacaa	[t450653] A01-87489937-87489959|1;[t502695] A01-87489806-87489827|2;[t272022] A01-87489803-87489825|2;[t4788] A01-87489801-87489823|2;[t208167] A01-87489798-87489818|1;[t617018] A01-87489795-87489817|154;[t236576] A01-87489795-87489816|2;[t236577] A01-87489794-87489816|1;[t610789] A01-87489751-87489773|2;[t366937] A01-87489750-87489770|2;[t559454] A01-87489612-87489633|1;
ctcgagggctcgaataagggaca	-4.11	A01	+	87669927-87670012	7	87669980-87670002	gtttcaaatgttcctgattgagtcctaaaccgtttctaaagtgattctaagggctcgagggctcgaataagggacaatatacaata	........(((((((..(((((((((...((...((......))......)).....)))))))))...)))))))..........	ttcctgattgagtcctaaaccgtttctaaagtgattctaagggctcgagggctcgaataagggaca	[t509656] A01+87669980-87670002|7;
ctcgagggctcgaataagggaca	-4.23	A01	+	87669970-87670192	7	87669980-87670002	attctaagggctcgagggctcgaataagggacaatatacaatagattatgctatgtttattgaaatgtttggaaatgaatgattttaagttacatttactcggtaatgctccgtaaccctattatggcgacgtatatgggttaggggtgttacatacaacacctctctcaatttttaatgacacaaacaactttgacttatcttgtaacatgccaaactcgat	...........((((((((....((((((...........................................................................................................................................................................)))))).....)))...))))).	ctcgagggctcgaataagggacaatatacaatagattatgctatgtttattgaaatgtttggaaatgaatgattttaagttacatttactcggtaatgctccgtaaccctattatggcgacgtatatgggttaggggtgttacatacaacacctctctcaatttttaatgacacaaacaactttgacttatcttgtaacatgccaaactcgat	[t509656] A01+87669980-87670002|7;
agagaccactgtagcaaaag	-4.66	A01	+	87733109-87733238	13	87733119-87733138	ttattttttcagagaccactgtagcaaaagagcatccacgtgggagattcttccagtaattttgctgaaaatgcatcctgcttgaagcgtttttaccactatttgtgtagacacgtcttctcaaaattat	...........((((..(((((.(((((.........................................................................)))))....))).))..))))........	agagaccactgtagcaaaagagcatccacgtgggagattcttccagtaattttgctgaaaatgcatcctgcttgaagcgtttttaccactatttgtgtagacacgtcttctcaaa	[t200133] A01+87733119-87733138|8;[t200134] A01+87733119-87733140|1;[t200135] A01+87733119-87733141|2;[t596697] A01+87733120-87733140|4;
acagaaagagatacagagaacc	-1.22	A01	+	88171070-88171165	11	88171134-88171155	ataaatgtggggctactgatcatcttattcgagattgtccccggctgcaaaaagatgaagtggaacagaaagagatacagagaaccattcctcaaa	......((((..((.(((...(((((.(((.......(((...(((.((......)).))))))...))).))))).)))))..))))........	ggctactgatcatcttattcgagattgtccccggctgcaaaaagatgaagtggaacagaaagagatacagagaacc	[t22468] A01+88170176-88170198|1;[t63349] A01+88170177-88170194|1;[t513382] A01+88170188-88170208|3;[t507300] A01+88170275-88170297|1;[t823672] A01+88170291-88170310|2;[t453501] A01+88170306-88170327|1;[t189916] A01+88170309-88170326|1;[t716428] A01+88170318-88170338|1;[t558438] A01+88170320-88170342|1;[t428756] A01+88170337-88170359|1;[t110282] A01+88170387-88170409|1;[t467508] A01+88170464-8817…
ctagttccgacagtgatgaaagt	1.44	A01	-	88196460-88196633	19	88196470-88196492	taaatgttatttagttctgtatggagatttaaaatagtaatccttatagataaggatgaaaatatacatttatacacttaaaagagtaaccttgataaatgagaaatgttttactaatagacaaaaatgtctccaattgatctagttccgacagtgatgaaagtgatatttgag	((((((((((((.(((((((.(((((.......................................................................................................................))))))))).)))..))))))))))))..	ttagttctgtatggagatttaaaatagtaatccttatagataaggatgaaaatatacatttatacacttaaaagagtaaccttgataaatgagaaatgttttactaatagacaaaaatgtctccaattgatctagttccgacagtgatgaaagt	[t502616] A01-88196470-88196492|19;[t893696] A01-88196433-88196455|1;
gagaaggaggagcgaagcaaact	-6	A01	+	88304524-88304693	5	88304661-88304683	ttaaaaaccccttcctttattcttctttttcccttccattcccttgctaatttcccctcttggaaaagatcctttcaaccaccgttggaagcagcattcaagtgctcatagaagcctcaattcaacaagaacaagtggagaaggaggagcgaagcaaactagtcaagctt	..............(((..((((((((((((((((...(((.......................................................................................))).))).)))))))))))))..)))................	cttcctttattcttctttttcccttccattcccttgctaatttcccctcttggaaaagatcctttcaaccaccgttggaagcagcattcaagtgctcatagaagcctcaattcaacaagaacaagtggagaaggaggagcgaagcaaact	[t591134] A01+88304661-88304683|5;
acaagaaaagattggtggcgact	-2.19	A01	+	8832608-8832784	18	8832618-8832640	tcacacctaaacaagaaaagattggtggcgactccattttcactttccaaaaagtcggtccatcatttttaaatcgaaaaaaaacgaaaaaaaatggtttcgacaagctaatttgcaaaaattgtagaaattcatggattattctgctactttttcttttcctcttttatctttgat	..............(((((((..((((((((.(((((((((.....................................................................................))))...)))))....)).))))))...)))))))................	acaagaaaagattggtggcgactccattttcactttccaaaaagtcggtccatcatttttaaatcgaaaaaaaacgaaaaaaaatggtttcgacaagctaatttgcaaaaattgtagaaattcatggattattctgctactttttcttttcctcttt	[t14716] A01+8832616-8832636|1;[t121606] A01+8832618-8832639|1;[t121607] A01+8832618-8832640|8;[t363456] A01+8832619-8832641|2;[t177120] A01+8832621-8832640|5;[t177121] A01+8832621-8832642|1;[t177122] A01+8832621-8832643|1;
aagagattcaggtacctaaaact	-4.47	A01	-	88381995-88382189	17	88382157-88382179	aaaattctagaagagattcaggtacctaaaactaaatttttaaataatgaaaataagagatcttgataagttatgtcaattcgagaaaatgtggaacggaataataaaaatagtcgaaaatgattttgcatgcaatattattattgaaataatgaaataaaaggaatatcttgaataaatctattgagaaatata	...........(((.(((((((..(((......................................................................................................................................))).....)))))))...))).............	aagagattcaggtacctaaaactaaatttttaaataatgaaaataagagatcttgataagttatgtcaattcgagaaaatgtggaacggaataataaaaatagtcgaaaatgattttgcatgcaatattattattgaaataatgaaataaaaggaatatcttgaataaatctatt	[t640745] A01-88382253-88382275|4;[t554883] A01-88382158-88382180|1;[t71464] A01-88382158-88382179|2;[t71465] A01-88382157-88382179|12;[t205712] A01-88382157-88382178|2;
agagtaacaaggaagatgtagct	-1.78	A01	-	88485547-88485704	42	88485557-88485579	taaagaatatatgcaagtttttgttttagtagtatcaaagaagtgagacaaaatgtgtccctattgtaagaagttaggtcaagtcaaaacaaattgttataaactacgaaataaagggaacactgagagtaacaaggaagatgtagctggtgctaatt	((.((......((((..((((((((.........................................................................................................))))))))...)))).))..))......	atgcaagtttttgttttagtagtatcaaagaagtgagacaaaatgtgtccctattgtaagaagttaggtcaagtcaaaacaaattgttataaactacgaaataaagggaacactgagagtaacaaggaagatgtagct	[t542156] A01-88485575-88485597|1;[t44514] A01-88485567-88485586|1;[t515086] A01-88485561-88485582|1;[t211386] A01-88485557-88485579|39;[t627484] A01-88485557-88485578|1;[t258746] A01-88485558-88485577|1;[t258747] A01-88485557-88485577|1;
acgtacgaggaaggattggcacc	-2.54	A01	-	88856546-88856671	8	88856556-88856578	tgggagtcgccaccaatctttttaggtgtgattggatcacctttaaacattttagtctacgaaaatttgagtaaactgggtcgagagtcggttacgtacgaggaaggattggcaccctcgcaacgc	((.(((......(((((((((((..((((((((((.((((((...........(((.(((..........))).))))))).))...))))))))..))..)))))))))))....))).))....	caccaatctttttaggtgtgattggatcacctttaaacattttagtctacgaaaatttgagtaaactgggtcgagagtcggttacgtacgaggaaggattggcacc	[t163621] A01-88856556-88856578|6;[t820885] A01-88856555-88856575|1;[t463558] A01-88856554-88856573|1;[t421503] A01-88856524-88856546|1;
aggaagatgttatgtggaaggc	-3.47	A01	+	88858203-88858400	8	88858213-88858234	aatctttgagaggaagatgttatgtggaaggctccttggttggttcctagtgaaatcctttaccgctgtggcagttttgattgggtccctctgccaggaatttggggagttgttggacatggaccattgcttattctaaggcaatatcgggcaaggcagttcatactggctacatagggtttagctcagagtgatttc	.........(((..((((.((((((((..............................................................................................................................................)))))))).))))..)))...........	aggaagatgttatgtggaaggctccttggttggttcctagtgaaatcctttaccgctgtggcagttttgattgggtccctctgccaggaatttggggagttgttggacatggaccattgcttattctaaggcaatatcgggcaaggcagttcatactggctacatagggtttagctca	[t243081] A01+88857924-88857945|1;[t132854] A01+88858051-88858072|1;[t971457] A01+88858082-88858103|1;[t848643] A01+88858173-88858190|1;[t389716] A01+88858174-88858196|3;[t208099] A01+88858175-88858193|1;[t208100] A01+88858175-88858196|2;[t616805] A01+88858176-88858196|1;[t614448] A01+88858212-88858234|1;[t231418] A01+88858213-88858234|5;[t231419] A01+88858213-88858235|1;[t556397] A01+88858215-88…
cacacccattagagattagaact	-8.12	A01	-	88892343-88892466	8	88892353-88892375	tgtttattggtttcaatcaaaatctgattagtctagattattttattattatttgacctatgaatttagactcttttacaactttagaaaacacacccattagagattagaactcataacacat	(((((((.((((..((((....((((((......................................................................))))))))))..)))).)))).))).	tttcaatcaaaatctgattagtctagattattttattattatttgacctatgaatttagactcttttacaactttagaaaacacacccattagagattagaact	[t374920] A01-88892353-88892375|8;
ggggcacagaatctgaagagatt	-3.7	A01	+	88918354-88918486	30	88918364-88918386	aaagcctttaggggcacagaatctgaagagattacttagaccaagggtttcctagacgaaattaagaaaatgttttgctaaaaatgataaggttgagatgacattgcttctgacttctttggtgtctatgaag	.....(((((.((((((((((((.((((...((((((((.((................................................))))))).))).....)))).)).))))...)))))).)))))	ggggcacagaatctgaagagattacttagaccaagggtttcctagacgaaattaagaaaatgttttgctaaaaatgataaggttgagatgacattgcttctgacttctttggtgtctatg	[t251978] A01+88918363-88918384|2;[t731699] A01+88918364-88918382|1;[t731700] A01+88918364-88918383|1;[t731701] A01+88918364-88918384|7;[t731702] A01+88918364-88918385|4;[t731704] A01+88918364-88918386|11;[t725541] A01+88918365-88918385|2;[t725542] A01+88918365-88918386|2;
acttaaaggaattgacgg	-0.34	A01	-	88937197-88937414	100	88937207-88937224	acattttccgtaaaatcttttagatgtaaacaaacaaaccctaagtataaattaaccaaaaaagaaagactcaatcgattaagatagtcgatttcgtgaagaaaagtcctaatcttcgatgacttctttggttaataagaaaataatttttcactttatcctgcatggggagtacgttcacaagaatgaaacttaaaggaattgacgggggtcgtaca	((..(..((((.((.((((((((.........................................................................................................................................................................)))))))).)).))))..)..))...	gtaaaatcttttagatgtaaacaaacaaaccctaagtataaattaaccaaaaaagaaagactcaatcgattaagatagtcgatttcgtgaagaaaagtcctaatcttcgatgacttctttggttaataagaaaataatttttcactttatcctgcatggggagtacgttcacaagaatgaaacttaaaggaattgacgg	[t879697] A01-88937211-88937228|1;[t879698] A01-88937209-88937228|1;[t879699] A01-88937208-88937228|3;[t879700] A01-88937207-88937228|4;[t538736] A01-88937207-88937227|2;[t21652] A01-88937209-88937226|12;[t21653] A01-88937208-88937226|11;[t21654] A01-88937207-88937226|19;[t61266] A01-88937208-88937225|24;[t61267] A01-88937207-88937225|26;[t173668] A01-88937207-88937224|47;[t173674] A01-88937206-8…
tagaaaagggagatagtatagct	-2.15	A01	+	8939564-8939762	5	8939730-8939752	gtgatactgactatctattttcttttgtttgcatgtcattttgcatttacaaaagatatcggttcacgatcaatttctaagttaggaagttttattatggagaacggacttcttgatagagtggaaggcaacgccaacgtccatagatggtctgagcaaactcaactagaaaagggagatagtatagctgagggatacg	(((...((.(((((((((((((((((................................................................................................................................................)))))))))))).)))).).))...))).	ctatctattttcttttgtttgcatgtcattttgcatttacaaaagatatcggttcacgatcaatttctaagttaggaagttttattatggagaacggacttcttgatagagtggaaggcaacgccaacgtccatagatggtctgagcaaactcaactagaaaagggagatagtatagct	[t823695] A01+8939730-8939752|5;[t850411] A01+8939836-8939858|1;
atgaaggaacttcggtgcag	-9.08	A01	-	89641679-89641788	678	89641759-89641778	ggattatgtcatgaaggaacttcggtgcagtggcaagcaatgtgtgtgtggggttataaggtcgcaggttcaagtcgcgtggaaggcgaaattcttttttatttttaagc	.((..(((....(((((((.((((.(.(((((((..(.(((.((((..((......))....)))).))))..))))).))...).)))).))))))).)))..))....	atgaaggaacttcggtgcagtggcaagcaatgtgtgtgtggggttataaggtcgcaggttcaagtcgcgtggaaggcgaaattcttttttat	[t273159] A01-89642046-89642063|1;[t908440] A01-89642022-89642042|1;[t220911] A01-89642015-89642036|1;[t159313] A01-89642013-89642033|1;[t474141] A01-89642014-89642032|1;[t970193] A01-89641958-89641975|1;[t82573] A01-89641911-89641928|2;[t82576] A01-89641909-89641928|2;[t82577] A01-89641906-89641928|2;[t73523] A01-89641866-89641884|1;[t73524] A01-89641862-89641884|1;[t728374] A01-89641844-8964186…
aggctggactagaatgtggacta	-6.14	A01	-	89757844-89757968	5	89757854-89757876	atccatcaaaaataatattttggtttagtcctttataatcaattacatcctagcttttcccttttttatttcagcacggtttcttaccataaaggctggactagaatgtggactattagtttttt	..............((((((((((((((.((((((......................................................))))))))))))))))))))................	aataatattttggtttagtcctttataatcaattacatcctagcttttcccttttttatttcagcacggtttcttaccataaaggctggactagaatgtggacta	[t245321] A01-89757854-89757876|5;
atggcaaatgtgggatgatgaga	-2.1	A01	+	89816616-89816748	24	89816626-89816648	taagtagagaatggcaaatgtgggatgatgagaatgagcaatggttggcctatttatagttgagattcaagggccaccttgcaaagtccctattcacttagggaccaaaaattgctattatcccatgcccaac	............((((....((((((((((..(((...........................................................................)))..))))))))))))))....	atggcaaatgtgggatgatgagaatgagcaatggttggcctatttatagttgagattcaagggccaccttgcaaagtccctattcacttagggaccaaaaattgctattatcccatgcccaac	[t323250] A01+89816626-89816646|2;[t323251] A01+89816626-89816648|11;[t906314] A01+89816627-89816649|1;[t706625] A01+89816628-89816648|1;[t706626] A01+89816628-89816649|1;[t706627] A01+89816628-89816650|4;[t654107] A01+89816629-89816651|3;[t358398] A01+89816630-89816650|4;[t358399] A01+89816630-89816651|2;[t358400] A01+89816630-89816652|1;[t4203] A01+89816722-89816744|1;[t932051] A01+89816733-898…
ttggcattctgtccacctcc	-2.09	A01	-	90441976-90442094	11	90442065-90442084	cagagccaatttggcattctgtccacctccattgatgtacttcttcttacctacccaacttataaaatgatttgtctttgaagtaatggaggcggccagtatgtcaaatagactctgta	........(((((((((.(((.((.(((((((.....((((((....................................))))))))))))).)).))).)))))))))..........	ttggcattctgtccacctccattgatgtacttcttcttacctacccaacttataaaatgatttgtctttgaagtaatggaggcggccagtatgtcaaat	[t954216] A01-90442065-90442084|11;
ggtgtcgtggtgtagttggttat	-4.41	A01	+	90789854-90790037	80	90790005-90790027	tttcaaatatagagactaaatccacattttttcaaaaaacaaggactaatagcaggatttaacctagtttaattatgttaattataaatagcaatgagcgtaatattaacaaaaacaacttatagcaaatatttcaagcctggtatctgaaggtgtcgtggtgtagttggttatcacgtcagtc	........((((.(((((...((((((.((((((....((.(((.((.........................................................................................))))).))...)))))).)).))))..)))))..))))..........	agagactaaatccacattttttcaaaaaacaaggactaatagcaggatttaacctagtttaattatgttaattataaatagcaatgagcgtaatattaacaaaaacaacttatagcaaatatttcaagcctggtatctgaaggtgtcgtggtgtagttggttat	[t746037] A01+90790005-90790022|2;[t746038] A01+90790005-90790023|13;[t746040] A01+90790005-90790024|14;[t746041] A01+90790005-90790025|1;[t746042] A01+90790005-90790026|10;[t746043] A01+90790005-90790027|30;[t784477] A01+90790006-90790028|6;[t917537] A01+90790007-90790029|2;[t768367] A01+90790008-90790028|1;[t913821] A01+90790012-90790029|1;[t836410] A01+90790025-90790045|2;[t295740] A01+9079002…
accatggatgagaaatagtgatt	-2.85	A01	-	91156221-91156443	9	91156231-91156253	tatttcataatcaccatcgcaaacatgcatggattttaaatcataatctatctattaatgttgtcatgattagtctccaattataataaacgtgatataataaataaaatatagtaaaatatacttgaagatctttaacaccatcgtcatcaccatgattcattacgagattgaatctttcaacatcgttaccatggatgagaaatagtgattataaacatct	......((((((((.((..(...(((.(((((...............................................................................................................................................................))))).))).)..)).))))))))........	tcaccatcgcaaacatgcatggattttaaatcataatctatctattaatgttgtcatgattagtctccaattataataaacgtgatataataaataaaatatagtaaaatatacttgaagatctttaacaccatcgtcatcaccatgattcattacgagattgaatctttcaacatcgttaccatggatgagaaatagtgatt	[t782567] A01-91156525-91156545|2;[t728619] A01-91156477-91156497|2;[t112112] A01-91156365-91156387|1;[t139541] A01-91156231-91156253|9;
gagggaattggcaactaagagc	-1.8	A01	+	91966495-91966596	14	91966565-91966586	aattttctagccacattgccttgtttcttcacccgttctaagaattctgatatgcttgatctttgactcggagggaattggcaactaagagcttcgacttca	.....((.((((...(((((..((((((((....(((..((((..((..........)))))).)))...)))))))).)))))....).)))..)).....	ccacattgccttgtttcttcacccgttctaagaattctgatatgcttgatctttgactcggagggaattggcaactaagagc	[t700655] A01+91966564-91966586|3;[t622634] A01+91966565-91966586|6;[t246806] A01+91966566-91966586|5;
gagggaattggcaactaagagc	-6.43	A01	+	91966555-91966680	14	91966565-91966586	ctttgactcggagggaattggcaactaagagcttcgacttcatctgataactgcacaacttgcatagccgccttacgaatttcattgatcaaaaagccaagttgcatttcttttttttgaagagct	.........((((((((...((((((..(.((((.....(((..(((..................................))).))).....))))).))))))..))))))))...........	gagggaattggcaactaagagcttcgacttcatctgataactgcacaacttgcatagccgccttacgaatttcattgatcaaaaagccaagttgcatttctttttt	[t700655] A01+91966564-91966586|3;[t622634] A01+91966565-91966586|6;[t246806] A01+91966566-91966586|5;
aacttcccacagatcgaaggcct	0.08	A01	+	92065033-92065224	14	92065192-92065214	agtctcacaggccatgattctggtgaagatgacatctgacacacagttctggatgcaggacatggctttgtgccttttggtcctctcatcagcatgttgcctaatctgagctactgtgggattagccctcagtggtgctggctcagtatctgtgttgacaacttcccacagatcgaaggcctgtaggtaagt	...(..(((((((.(((((.(((.((((.((.((......((((((..(((............................................................................................)))...)))))))).)).)))))))..)))))..)))))))..).....	gccatgattctggtgaagatgacatctgacacacagttctggatgcaggacatggctttgtgccttttggtcctctcatcagcatgttgcctaatctgagctactgtgggattagccctcagtggtgctggctcagtatctgtgttgacaacttcccacagatcgaaggcct	[t61529] A01+92065192-92065214|13;[t174398] A01+92065193-92065214|1;[t576214] A01+92065234-92065256|1;[t665521] A01+92065239-92065260|2;
agggagattgtaaggttaaaact	-2.77	A01	-	92187511-92187713	7	92187521-92187543	tcaagtgttttttttttcttataattgagtttaatttgtaaacactttaatcttgtgaagattatttctttgtttgcttcttcgttattctctttgagagagttgaatcttaaggttttggtagaaaccttaagggagttgcaatcttaaggtttggggtagaaatattaagggagattgtaaggttaaaactgatcctcaaa	...((..((.((((..((((((((((...((((((...................................................................................................................................))))))...))))))))))..))))..))..))....	tttttttcttataattgagtttaatttgtaaacactttaatcttgtgaagattatttctttgtttgcttcttcgttattctctttgagagagttgaatcttaaggttttggtagaaaccttaagggagttgcaatcttaaggtttggggtagaaatattaagggagattgtaaggttaaaact	[t248081] A01-92187521-92187543|7;
tagaaaagggagatagtatagct	-5.28	A01	+	92664773-92664972	5	92664940-92664962	atgtgatactgactatctcttttcttttgtttgcatgtcattttgcatttacaaagatatcggttcacgatcaatttctaagttaggaagttttattacggagaacggacttcttgatagagtggaaggcaatgccaacgtccatagatggtctgagcaaactcaactagaaaagggagatagtatagctgagggatacg	..((.((((((....((((((((((...((((((..........................................................................................................................))))))......))))))))))..)))))).))...........	tgatactgactatctcttttcttttgtttgcatgtcattttgcatttacaaagatatcggttcacgatcaatttctaagttaggaagttttattacggagaacggacttcttgatagagtggaaggcaatgccaacgtccatagatggtctgagcaaactcaactagaaaagggagatagtatagct	[t823695] A01+92664940-92664962|5;[t267633] A01+92665002-92665024|1;[t850411] A01+92665046-92665068|1;
cgcaactggaggattagcacagt	-1.55	A01	+	93028379-93028507	11	93028475-93028497	aaatcaagattgggtaccactactcgtgttatggggaggagttggatatgctccgctattagtccaaaggcaattttcttcgcgacaattcatacccgcaactggaggattagcacagtccgagttcgc	.......(((((.((.......(((..(((.((((...........................................................)))).)))..))).....)).))))).........	tgggtaccactactcgtgttatggggaggagttggatatgctccgctattagtccaaaggcaattttcttcgcgacaattcatacccgcaactggaggattagcacagt	[t427243] A01+93028473-93028494|1;[t427244] A01+93028473-93028495|1;[t469575] A01+93028475-93028497|7;[t654788] A01+93028476-93028497|2;
acgcacgaggaaggattagtacc	-3.22	A01	+	93297786-93297930	10	93297796-93297818	ggagtcggttacgcacgaggaaggattagtaccctcgtcacgcccaaaaattggtacctagttgattaattagtgtcttagtgtcgaaaattgaaaacttgaaagactttaaaatacaatccctcttttgtaaaaaaaacactca	............(((.(((((.(((((.(((...................................................................................)))))))).))))))))..............	acgcacgaggaaggattagtaccctcgtcacgcccaaaaattggtacctagttgattaattagtgtcttagtgtcgaaaattgaaaacttgaaagactttaaaatacaatccctcttttgtaaaa	[t968558] A01+93297754-93297776|2;[t956625] A01+93297755-93297777|1;[t158455] A01+93297796-93297818|7;[t470113] A01+93297797-93297818|1;[t658040] A01+93297798-93297817|1;[t658041] A01+93297798-93297820|1;
gggggatccatagatcgagtta	-2.02	A01	-	93395609-93395757	17	93395726-93395747	aaacctaatagggggatccatagatcgagttaatgcaaccttggagttttaattagagaaaagtctcaattattcaatctagggattagacgttattagtcttgaatagggataataacataacttagggatctctacagaataagtta	...........((((((((.......((((((........................................................................................))))))..)))))))).............	gggggatccatagatcgagttaatgcaaccttggagttttaattagagaaaagtctcaattattcaatctagggattagacgttattagtcttgaatagggataataacataacttagggatctctaca	[t99096] A01-93395730-93395751|1;[t252454] A01-93395726-93395748|6;[t733207] A01-93395726-93395747|11;
atgggaaaaaagacatgtaggtc	-2.62	A01	+	93484456-93484583	22	93484551-93484573	attgagaggacgtacaaaagtctttttacctatttattattgtgtgtttttaaaagttttttattattatttaaacctttctacattatattgagatgggaaaaaagacatgtaggtcatgatgtagt	........(((.((((...((((((((.(((((((..(((.(((((.....(((.((((..((....))...)))).))).))))).)))...))))))).)))))))).)))).)))..........	cgtacaaaagtctttttacctatttattattgtgtgtttttaaaagttttttattattatttaaacctttctacattatattgagatgggaaaaaagacatgtaggtc	[t608828] A01+93484548-93484570|2;[t646243] A01+93484550-93484572|2;[t324597] A01+93484551-93484573|17;[t908954] A01+93484552-93484573|2;[t714639] A01+93484553-93484573|1;
agaaccaacaagagaaccgaaac	-1.87	A01	-	93805948-93806169	5	93805958-93805980	taatactgaatttgaaattcttgaattggcttaaatcgatttgtttaaagatttccttatctctagatttcggagtatcacatcccgtaagttaggacacaataccatgaattcccgagcacaaggtcgtcttttaatttaaattggaaatccgtgcatttcaaaactcaaaaggatatttagctatttagaaccaacaagagaaccgaaaccccgtaagtt	...(((.(..((((...((((((..((((....................................................................................................................................................................))))))))))...))))...).)))....	tttgaaattcttgaattggcttaaatcgatttgtttaaagatttccttatctctagatttcggagtatcacatcccgtaagttaggacacaataccatgaattcccgagcacaaggtcgtcttttaatttaaattggaaatccgtgcatttcaaaactcaaaaggatatttagctatttagaaccaacaagagaaccgaaac	[t227961] A01-93805966-93805988|1;[t180423] A01-93805958-93805980|5;[t359115] A01-93805953-93805975|4;[t482583] A01-93805813-93805833|1;[t482584] A01-93805811-93805833|1;[t720179] A01-93805812-93805832|1;
aaaagagagaagacatgtgtagt	-2.81	A01	+	9393633-9393744	130	9393712-9393734	agtggcaacatgcaccatcatctattcatcataacttgtgaagacagcaaagatactcacaatgtagatctacaaattaaaaagagagaagacatgtgtagtaaatgaggag	.......((.(((((..((.(((.(((........................................................)))))).))...)))))))..........	tgcaccatcatctattcatcataacttgtgaagacagcaaagatactcacaatgtagatctacaaattaaaaagagagaagacatgtgtagt	[t8340] A01+9393712-9393733|6;[t8342] A01+9393712-9393734|101;[t25222] A01+9393713-9393733|1;[t25224] A01+9393713-9393734|8;[t25225] A01+9393713-9393735|6;[t70237] A01+9393714-9393734|2;[t201198] A01+9393715-9393734|1;[t598900] A01+9393716-9393734|4;[t598901] A01+9393716-9393737|1;[t598902] A01+9393716-9393738|2;[t197028] A01+9393717-9393734|1;[t197030] A01+9393717-9393739|8;[t589775] A01+9393718…
gagaagaaggcggagtatgaagc	-1.45	A01	-	93978249-93978448	32	93978416-93978438	gaaactaaaggagaagaaggcggagtatgaagcgattgcttcgactgatagttctgttaatcttgagaacattgataacagaattatcactgaagttttgggtcctgaaaggtacggtcgggttcgatttcaaggatctggtgttacccagacccaatattttggatctgactcccagcaatacatgccttctgggagtc	..............((((((((..((((...((................................................................................................................................................)).)))).)))))))).......	gagaagaaggcggagtatgaagcgattgcttcgactgatagttctgttaatcttgagaacattgataacagaattatcactgaagttttgggtcctgaaaggtacggtcgggttcgatttcaaggatctggtgttacccagacccaatattttggatctgactcccagcaatacatgccttctgggagt	[t589507] A01-93978416-93978438|31;[t182796] A01-93978416-93978437|1;[t244625] A01-93978409-93978431|1;[t478360] A01-93978409-93978428|1;
gttcgagaatagcggagaagatc	-0.07	A01	-	94010826-94010940	13	94010836-94010858	agttgattgcttttcttgggaagtcttaatttttatcttgtgtttggttctttgagttaaaatcctctttaagcatttaagagttcgagaatagcggagaagatcattcaattaa	((((((.((.(((((((.(....((((((((((((....((((((((......(((........))).)))))))).)))))))).))))....).))))))).)).))))))..	ttttcttgggaagtcttaatttttatcttgtgtttggttctttgagttaaaatcctctttaagcatttaagagttcgagaatagcggagaagatc	[t792412] A01-94010838-94010858|1;[t792413] A01-94010836-94010858|6;[t940663] A01-94010835-94010857|2;[t864603] A01-94010836-94010856|1;[t459726] A01-94010835-94010855|2;[t592704] A01-94010835-94010854|1;
gagagataacagaacttaacggt	0.74	A01	+	94133852-94133946	26	94133914-94133936	ccatttaaaaatctaagttggcatctaaaatctagttggactgcgacgtaggattatggctagagagataacagaacttaacggtagagggatca	((.((((......(((((((..((((....((((((((..((((...)))).....)))))))).))))..))..)))))....)))))).....	atctaagttggcatctaaaatctagttggactgcgacgtaggattatggctagagagataacagaacttaacggt	[t403561] A01+94133873-94133895|1;[t202440] A01+94133913-94133933|2;[t202441] A01+94133913-94133935|1;[t601899] A01+94133914-94133936|11;[t204167] A01+94133915-94133937|10;[t606140] A01+94133916-94133936|1;[t606141] A01+94133916-94133937|1;
gagagataacagaacttaacggt	-3.22	A01	+	94133904-94134116	26	94133914-94133936	attatggctagagagataacagaacttaacggtagagggatcacttcgtaacaaaatagtaacataagtgactaaaacgtaacatttcaaacataaatgactaaaatgtaacctgaggcaaacaaaagtgactatttttgtaaattacccataatattatatacaatatgtattaggctattattagtttggttaattcgatcaaataaacat	............(((.((((.(((((.((..((((..............................................................................................................................................))))..))))))).)))).)))..............	gagagataacagaacttaacggtagagggatcacttcgtaacaaaatagtaacataagtgactaaaacgtaacatttcaaacataaatgactaaaatgtaacctgaggcaaacaaaagtgactatttttgtaaattacccataatattatatacaatatgtattaggctattattagtttggttaattcgatc	[t403561] A01+94133873-94133895|1;[t202440] A01+94133913-94133933|2;[t202441] A01+94133913-94133935|1;[t601899] A01+94133914-94133936|11;[t204167] A01+94133915-94133937|10;[t606140] A01+94133916-94133936|1;[t606141] A01+94133916-94133937|1;
gggaaccagatgcgacgtattgt	-4.25	A01	-	94365800-94365886	6	94365854-94365876	gtcttcagtggggaaccagatgcgacgtattgtgatacataataaccctgggccacacatgtcgctcatagaccccgacgcagcgca	.........((((.....((.(((((((..((((...((.........))...)))).))))))))).....))))...........	gggaaccagatgcgacgtattgtgatacataataaccctgggccacacatgtcgctcatagaccccg	[t715732] A01-94365856-94365876|1;[t715733] A01-94365854-94365876|5;[t390886] A01-94365849-94365870|1;
ggaggaccagttggaaatagaca	-5.85	A01	-	9475058-9475167	19	9475135-9475157	atctcactaaggaggaccagttggaaatagacatgtttagatcatattgcatgtaatttccatgctacacatctatacttgatctatgtcattaggttgtgctaatatat	.........((.(.((((.....((.(((((((.((.(((((......(((((.......))))).....))))).)).)).))))).))....)))).).)).......	ggaggaccagttggaaatagacatgtttagatcatattgcatgtaatttccatgctacacatctatacttgatctatgtcattaggttgtgcta	[t236983] A01-9475136-9475158|2;[t699010] A01-9475135-9475157|17;
gatccccgagtgactagataagt	-2.17	A01	-	94812659-94812881	93	94812669-94812691	tttctacaatttttagtgatttttcaaagttacgtcatttctgttacttgaatctgtttttaggttactttcacatttttcataattttcatgtgataatcatcattcaatcatacatattaataaacaaaacgtctagttataccaagttatttctttgatagtgtgatcggcctccgacgtttccttcgatccccgagtgactagataagtactataagaa	....(((....((((((.((((.((.(((..(((((..............................................................................................................................................)))))...))).)).....)))).))))))...))).........	atttttagtgatttttcaaagttacgtcatttctgttacttgaatctgtttttaggttactttcacatttttcataattttcatgtgataatcatcattcaatcatacatattaataaacaaaacgtctagttataccaagttatttctttgatagtgtgatcggcctccgacgtttccttcgatccccgagtgactagataagt	[t448879] A01-94812674-94812696|1;[t467320] A01-94812670-94812692|2;[t639493] A01-94812674-94812691|2;[t639495] A01-94812671-94812691|1;[t639496] A01-94812670-94812691|1;[t639497] A01-94812669-94812691|72;[t300118] A01-94812668-94812690|7;[t856378] A01-94812667-94812689|2;[t424824] A01-94812667-94812688|2;[t424827] A01-94812666-94812688|9;[t426935] A01-94812668-94812687|1;[t426936] A01-94812667-9…
gcccaatgatggaaaactc	-8.49	A01	-	94848230-94848321	5	94848293-94848311	tgtggttttcgcccaatgatggaaaactcattgaaagagagtagtatttctggttttcatttagtgggtttactatcatcgtcccatgtcat	.........((....(((((((.((((((((((((.((((.(((.....))).))))..)))))))))))).)))))))))...........	gcccaatgatggaaaactcattgaaagagagtagtatttctggttttcatttagtgggtttactatcatcgt	[t666109] A01-94848293-94848311|5;
gaacaaggttacggagcattact	-6.87	A01	-	94853908-94854107	13	94854075-94854097	tccatcgccggaacaaggttacggagcattactgaacttttcagattcgaatacaaatatcttatatcatttaatatacataacaaaaactattcattaatcattcatattatcccctgtatgagctctcagtgcccaaaatacatgttagaaatatatcaagactaaatcagaatctcagagaatttttcctaaaattt	.........((((.((..((...(((.(((.((((......................................................................................................................................))))))))))..))..)).))))........	gaacaaggttacggagcattactgaacttttcagattcgaatacaaatatcttatatcatttaatatacataacaaaaactattcattaatcattcatattatcccctgtatgagctctcagtgcccaaaatacatgttagaaatatatcaagactaaatcagaatctcagagaatttttcct	[t545129] A01-94854075-94854097|13;
tgaaattccaagacagttgctca	-5.01	A01	+	95093373-95093515	18	95093483-95093505	taagttaggattcaatatttttaagacattcgaagctaagctagcctttttgaaaatctctatttcgaaacaacaaaacgccatatccagtaagttaggacacaatgctttgaaattccaagacagttgctcatattttgaaa	............((((..((((..((..((((((((......................................................................))))))))..)).))))..))))..............	ttcaatatttttaagacattcgaagctaagctagcctttttgaaaatctctatttcgaaacaacaaaacgccatatccagtaagttaggacacaatgctttgaaattccaagacagttgctca	[t880555] A01+95093483-95093505|9;[t544273] A01+95093484-95093505|1;[t40310] A01+95093485-95093505|1;[t113781] A01+95093486-95093505|7;[t53803] A01+95093555-95093577|2;
aggaggataatgcgattcaacgc	-1.58	A01	-	95435386-95435542	29	95435396-95435418	agaaatgtgtgtttgatgcatgaatcttcaatcattgtaagttatttacaattccttcttattatatttgtatttttttatataatgcttaaaattatccataatccctttccaactcttaaataggaggataatgcgattcaacgcacttaaaacc	......(((((((.(((((((..((((((.................................................................................................)))))).)))).))).)))))))........	gtttgatgcatgaatcttcaatcattgtaagttatttacaattccttcttattatatttgtatttttttatataatgcttaaaattatccataatccctttccaactcttaaataggaggataatgcgattcaacgc	[t237405] A01-95435397-95435418|1;[t237406] A01-95435396-95435418|22;[t699707] A01-95435396-95435417|5;[t699708] A01-95435395-95435417|1;[t173622] A01-95435373-95435395|1;[t413651] A01-95435334-95435354|1;
aggctcgggagtcggttacgc	-3.8	A01	+	95614281-95614480	5	95614450-95614470	gaaaacttgaaaaccgtcttttgattttattaaaaaagggagttgccaccgatcctttttcctaggtgtgatcggacacctaataaatcctctttttttaaaagaaaatttattttttttaaaaaagaaggccgggtttaagtctacgtcaaaagccagagaaaaaataaggctcgggagtcggttacgcacgaggaagg	.....((((..(((((.((((((((((((((......................................................................................................................................))))))).))))))).))))).....)))).....	aaaaccgtcttttgattttattaaaaaagggagttgccaccgatcctttttcctaggtgtgatcggacacctaataaatcctctttttttaaaagaaaatttattttttttaaaaaagaaggccgggtttaagtctacgtcaaaagccagagaaaaaataaggctcgggagtcggttacgc	[t245135] A01+95614450-95614470|5;
aggctcgggagtcggttacgc	-5.26	A01	+	95614440-95614658	5	95614450-95614470	agaaaaaataaggctcgggagtcggttacgcacgaggaaggtattagcaccctcgtgacccccaaaattggtatctcgttaaacatgcgttgtcttgtatttcgaaattgagagtttaatataacatttaatcgtgatccaattaaaaaaatgagaatttttaattttcgattttttagaagggtgtcccatttttaacacgagcctacgaatttcacc	..........(((((((.(((...(..((............................................................................................................................................................))..)...)))....)))))))............	aggctcgggagtcggttacgcacgaggaaggtattagcaccctcgtgacccccaaaattggtatctcgttaaacatgcgttgtcttgtatttcgaaattgagagtttaatataacatttaatcgtgatccaattaaaaaaatgagaatttttaattttcgattttttagaagggtgtcccatttttaacacgagcctac	[t245135] A01+95614450-95614470|5;
accatgtgggcttctggctctt	-1.81	A01	+	95624813-95624906	14	95624875-95624896	ggtgatattgaggtcggggttgatttgggtatgaattgggagtataacggcttccagttcccaccatgtgggcttctggctctttcttcctcat	...........((((((((((.((...(((..(((((((((((......)))))))))))..)))..)).))).))))))).............	aggtcggggttgatttgggtatgaattgggagtataacggcttccagttcccaccatgtgggcttctggctctt	[t415254] A01+95624873-95624894|5;[t377691] A01+95624874-95624896|1;[t139669] A01+95624875-95624896|8;
gaggtgagatggtctttaataca	-4.59	A01	-	95708049-95708155	5	95708059-95708081	aaaacgcacgttttaaaggcaagctcacaattgagggtaaaaaatgttgtgtcctaactgtaatgttttaccttgaggtgagatggtctttaatacacgtttgactt	.........((.((((((((...(((((...(.(((((((((......((......)).......))))))))).).)))))...)))))))).))...........	ttttaaaggcaagctcacaattgagggtaaaaaatgttgtgtcctaactgtaatgttttaccttgaggtgagatggtctttaataca	[t84404] A01-95708118-95708140|1;[t626349] A01-95708059-95708081|5;[t237661] A01-95708003-95708022|1;[t619218] A01-95708002-95708020|1;[t411247] A01-95707975-95707997|1;[t227370] A01-95707918-95707940|1;[t331510] A01-95707775-95707797|2;[t802069] A01-95707775-95707795|1;[t6055] A01-95707775-95707793|1;
gaggtgagatggtctttaataca	-1.29	A01	-	95719353-95719467	5	95719363-95719385	aaaacgcaagttttaaaggcaagctcacaattgagggtaaaaaatgttgtgtcctaacgtactggctgtaatgttttaccttgaggtgagatggtctttaatacacgtttgactt	.(((((...((.((((((((...(((((...(.(((((((((...(((..(.((.........)).)..))).))))))))).).)))))...)))))))).)).))))).....	ttttaaaggcaagctcacaattgagggtaaaaaatgttgtgtcctaacgtactggctgtaatgttttaccttgaggtgagatggtctttaataca	[t84404] A01-95719430-95719452|1;[t626349] A01-95719363-95719385|5;[t237661] A01-95719307-95719326|1;[t619218] A01-95719306-95719324|1;[t411247] A01-95719279-95719301|1;
gattgggaatgagatatg	-4.5	A01	+	95766806-95766912	32	95766816-95766833	tgcaacaactgattgggaatgagatatgtggaagacatatttgaccatacttgctcaaaaattattctttttatcatatgctcacaaacctaataggggtgccaaga	...........((((((..(((((((((.((((((.((((((((.((....)).)))))...)))))))))...))))).))))....)))))).............	gattgggaatgagatatgtggaagacatatttgaccatacttgctcaaaaattattctttttatcatatgctcacaaacctaatagg	[t20873] A01+95766768-95766790|1;[t895921] A01+95766815-95766832|1;[t651661] A01+95766816-95766833|31;
gagagttaggctgacttaggc	-2.14	A01	+	95786901-95787121	10	95786911-95786931	ttacctttgtgagagttaggctgacttaggcatatttgaagtgaagaaattgcctaaggctatgctgattgctagatgaaaggtctagccatgtgacagttggtatcaaagaggcaaggttcggaaggtaagtggacaacttcttgtgagaggtggagtaatactttcatgtcgtgggcatcaaggatgataatgctaaggtaaatactaatgctcgatat	.........((((.(((((....((((.((((((((.....(((........................................................................................................................................))).....))).))))).)))).....))))).))))....	gagagttaggctgacttaggcatatttgaagtgaagaaattgcctaaggctatgctgattgctagatgaaaggtctagccatgtgacagttggtatcaaagaggcaaggttcggaaggtaagtggacaacttcttgtgagaggtggagtaatactttcatgtcgtgggcatcaaggatgataatgctaaggtaaatactaatgctcga	[t773416] A01+95786909-95786926|1;[t889579] A01+95786910-95786932|3;[t605618] A01+95786911-95786931|6;[t631465] A01+95786913-95786934|1;
aggggaatccatagattgagtta	-1.99	A01	-	9583621-9583770	12	9583738-9583760	caaatctaataggggaatccatagattgagttaatgtgacaataggggttttaattagaaagagatttcaattaatcaacctagagtcagttgttcttactctcgaaagagatattaacataatttagggatttctatggatgaagatac	.....(((....((((((((.(((((((.((((((..............................................................................)))))).))))))).)))))))).)))..........	aggggaatccatagattgagttaatgtgacaataggggttttaattagaaagagatttcaattaatcaacctagagtcagttgttcttactctcgaaagagatattaacataatttagggatttctatgg	[t497671] A01-9583744-9583765|1;[t251221] A01-9583739-9583760|1;[t251222] A01-9583738-9583760|7;[t728527] A01-9583738-9583759|2;[t728528] A01-9583737-9583759|2;
gaagaccaaggaatctgctggtt	-4.4	A01	-	96066095-96066290	7	96066258-96066280	tataatgggtgaagaccaaggaatctgctggttcagttaccttggctttagagctaaaactcatgtagtgaactttaagtgcttgctctaggtagtatggtgatgacctttagtacctacctttataagtgcttgtttattatatctttttatatgaactgccttctttttttattttgtcatcatcgcatatcat	........((((.(((.((((((...((.((((((.......................................................................................................................)))))))).)))))).........))).))))..........	gaagaccaaggaatctgctggttcagttaccttggctttagagctaaaactcatgtagtgaactttaagtgcttgctctaggtagtatggtgatgacctttagtacctacctttataagtgcttgtttattatatctttttatatgaactgccttctttttttattttgtcatcat	[t552799] A01-96066259-96066280|2;[t552800] A01-96066258-96066280|5;
tggagagtgatagagtgtgaacc	-2.19	A01	+	96197313-96197410	10	96197323-96197345	tctttatacttggagagtgatagagtgtgaaccacttgttttattcatgattaagataatgaaattactcactaagctaggctccatgacttaaggaa	..........((((((((..(((.(.((((..((.((((((((........))))))))))...)))).).))).)))...)))))............	tggagagtgatagagtgtgaaccacttgttttattcatgattaagataatgaaattactcactaagctaggctccatg	[t952901] A01+96197322-96197344|1;[t904586] A01+96197323-96197345|5;[t696978] A01+96197324-96197345|1;[t605304] A01+96197325-96197345|2;[t605305] A01+96197325-96197347|1;[t212501] A01+96197326-96197348|3;
gactcgaagatacatgtgacaca	-6.22	A01	-	96407940-96408045	9	96408013-96408035	attttttgtggactcgaagatacatgtgacacaggtttaatttggactggtaccgcccgaaagggtaacctgacatgcatattttgaacttggccaagaaaaatgt	........(((..((((((((.(((((....((((((.................((((....))))))))))))))).)).))))))......)))..........	gactcgaagatacatgtgacacaggtttaatttggactggtaccgcccgaaagggtaacctgacatgcatattttgaacttggcca	[t903993] A01-96408015-96408037|3;[t583700] A01-96408013-96408035|6;
gtaacgaggaagatgtagctagt	-5.06	A01	+	96497700-96497795	6	96497763-96497785	gtaaaaagttaggtcacatcaaagcatattgttacaaactgcgaaataaaagagctgttgatagtaacgaggaagatgtagctagtgttaatttgg	...........((..(((((....(...(((((((.(((.((...........)).)))....))))))).)..)))))..)).............	aggtcacatcaaagcatattgttacaaactgcgaaataaaagagctgttgatagtaacgaggaagatgtagctagt	[t287937] A01+96497631-96497651|1;[t751908] A01+96497634-96497655|1;[t750783] A01+96497763-96497785|6;
aaacagagagtgagattgaagct	-2.18	A01	+	96499733-96499847	58	96499743-96499765	tctcaaattaaaacagagagtgagattgaagctcgtcagagagaaagagagaagaaaaaattaatttttcaagtttggtgcagcagtgatcaactcttcgatcaaaggttcatcc	.............(..(((((..(((((..((((..((((..((((((...((.......))..))))))...))))..).)))..))))).)))))..)...............	aaacagagagtgagattgaagctcgtcagagagaaagagagaagaaaaaattaatttttcaagtttggtgcagcagtgatcaactcttcgatcaa	[t4773] A01+96499742-96499763|1;[t4774] A01+96499742-96499764|10;[t15663] A01+96499743-96499764|3;[t15666] A01+96499743-96499765|26;[t45074] A01+96499744-96499765|7;[t45076] A01+96499744-96499766|3;[t129496] A01+96499745-96499764|2;[t129497] A01+96499745-96499765|3;[t129498] A01+96499745-96499766|2;[t203783] A01+96499747-96499765|1;[t609925] A01+96499754-96499776|2;
agaatgggtctgttggtttgg	-2.41	A01	-	96638090-96638221	8	96638100-96638120	tcccaagttcaagccttacttgggcaaattttggtatttttataaataaagccttaaccttgtgcaaagggcttaagtttaattgttggtaagtttatatcagaatgggtctgttggtttggtggttaagtg	..(((...(((((((..((..((((..((((((((((.(((((.(((((...(((((((((......)))).))))).....))))).)))))...))))))))))..)))))).)))))))))).......	aagccttacttgggcaaattttggtatttttataaataaagccttaaccttgtgcaaagggcttaagtttaattgttggtaagtttatatcagaatgggtctgttggtttgg	[t188931] A01-96638100-96638120|8;
tagaaaagggagatagtatagct	-2.13	A01	-	96776751-96776952	5	96776761-96776783	tcatgtgatactgactatttctcttcttttgtttgcatgacattttgcatttacaaaggtatcaattcacggtcagtgtctaaattagagagttttattatggagaacggacttcttgatagagtggagggcaacgccaacgtccatagatggtctgagcaaactcagttagaaaagggagatagtatagctgcgggatata	((.((((...(((((((((((((((.....................................................................................................................................................)))))))))))).))).)))).))....	ctgactatttctcttcttttgtttgcatgacattttgcatttacaaaggtatcaattcacggtcagtgtctaaattagagagttttattatggagaacggacttcttgatagagtggagggcaacgccaacgtccatagatggtctgagcaaactcagttagaaaagggagatagtatagct	[t823695] A01-96776761-96776783|5;
gagaggaactatgagtaatttta	-0.44	A01	-	96857785-96857984	8	96857952-96857974	tttatgagttgagaggaactatgagtaattttaggcattgtgatttctataaaaaaacatatatgattagaatttataatgggattattcaaaaaaatattttttgtgtttttagtatgatttttcttaataatgatttgttcaattttaaaattatgaatgtttaggtttattcatttaagttaaattaatttataagc	((((((((((((....((((((((((((.(((((((((((((((((...(((((.((((.((...(((((((.(((((..(((((....((((((.....)))))).)))))...)))))...))).))))....)).))))...)))))))))))).)))))))))).))))))))...))))...)))))))))))).	gagaggaactatgagtaattttaggcattgtgatttctataaaaaaacatatatgattagaatttataatgggattattcaaaaaaatattttttgtgtttttagtatgatttttcttaataatgatttgttcaattttaaaattatgaatgtttaggtttattcatttaagttaaattaa	[t603109] A01-96857952-96857974|6;[t207245] A01-96857952-96857973|2;
gagaggaactatgagtaatttta	-3.56	A01	-	96857942-96858122	8	96857952-96857974	tttctatctaaatttgttttatagtaactttaaatatattttgattttgtcgattaagttttagtttaattagtatgattattgctgtcaatgcagaaggatatgtgtttgagtgcgctgatgcgcattattattttatttatgagttgagaggaactatgagtaattttaggcattgtga	.......(((((.....((((((((..((((......................................................................................................................))))..))))))))....))))).........	aatttgttttatagtaactttaaatatattttgattttgtcgattaagttttagtttaattagtatgattattgctgtcaatgcagaaggatatgtgtttgagtgcgctgatgcgcattattattttatttatgagttgagaggaactatgagtaatttta	[t603109] A01-96857952-96857974|6;[t207245] A01-96857952-96857973|2;
aagagtgatgaatcaattagatg	-3.42	A01	+	96874413-96874518	2802	96874423-96874445	tctaaatgccaagagtgatgaatcaattagatgtgtgaatgggggtattgaatttattttcttttaatatttcccatcttgaattcaaactttcgaggcattagaa	...........(((((..(((((((...(((((.......((..((((((((..........))))))))..))))))))).))))).))))).............	aagagtgatgaatcaattagatgtgtgaatgggggtattgaatttattttcttttaatatttcccatcttgaattcaaactttcga	[t365264] A01+96874422-96874439|14;[t365265] A01+96874422-96874440|85;[t365266] A01+96874422-96874441|2;[t365267] A01+96874422-96874443|27;[t365268] A01+96874422-96874444|33;[t73882] A01+96874423-96874440|184;[t73883] A01+96874423-96874441|11;[t73886] A01+96874423-96874443|228;[t73888] A01+96874423-96874444|156;[t73889] A01+96874423-96874445|2056;[t212520] A01+96874424-96874445|1;[t630295] A01+96…
attatggagaattcatgtagaca	-2.11	A01	-	96937498-96937703	13	96937508-96937530	aattagttgacatatatagaattctctatgtgcattcgtcataggctttgaatcgcaacccgtgacactagtatgattgaattacatactatgctaaacagaagttcactagtccaaatatattaatacttggcatggtcagttaaatcatcctaattaacaacgacgtgaaaattatggagaattcatgtagacatttattaaag	............(((((.((((((((((((.................................................................................................................................................)))))))))))))))))..............	catatatagaattctctatgtgcattcgtcataggctttgaatcgcaacccgtgacactagtatgattgaattacatactatgctaaacagaagttcactagtccaaatatattaatacttggcatggtcagttaaatcatcctaattaacaacgacgtgaaaattatggagaattcatgtagaca	[t536974] A01-96937512-96937534|1;[t334808] A01-96937508-96937530|11;[t932662] A01-96937508-96937529|1;[t839083] A01-96937508-96937528|1;
catccaagttggcatttaaaact	1.76	A01	-	97088539-97088666	22	97088549-97088571	tctaaacaggttttaaatgccaatttagatgtcttatatggcaatccaaattaaatttatttaattaaaaatatattttcatcttagcaactggacatccaagttggcatttaaaactcatttggact	((((((..((((((((((((((((((.(((((((......((..........((((.(((((......))))).))))........))....))))))).))))))))))))))))))..))))))..	ttttaaatgccaatttagatgtcttatatggcaatccaaattaaatttatttaattaaaaatatattttcatcttagcaactggacatccaagttggcatttaaaact	[t402219] A01-97088549-97088571|22;[t829853] A01-97088512-97088532|1;[t625169] A01-97088494-97088516|1;
gatacatgcttgtactgctcgc	-3.2	A01	-	97340181-97340380	10	97340349-97340370	caccatatccgatacatgcttgtactgctcgcagaatgctgatgctaagtctttccaggatcgaactttttccctactaaactggttgtaccatcgaagagccgatcctactagattatcttgaaaataatgtatgagtagcttatcttcattcacgtaatcagtaatcttccggtaaaacatgacaagatgcgtctttg	..........((..(((.(((((..((((.(.(((.(((((((((...............................................................................................................)).))))))).))).).)))).......))))))))..))....	gatacatgcttgtactgctcgcagaatgctgatgctaagtctttccaggatcgaactttttccctactaaactggttgtaccatcgaagagccgatcctactagattatcttgaaaataatgtatgagtagcttatcttcattcacgtaatcagtaatcttccggtaaaacatgacaagatgcgtctt	[t854580] A01-97340454-97340475|1;[t385558] A01-97340452-97340473|8;[t385559] A01-97340451-97340473|1;[t175539] A01-97340451-97340472|1;[t635033] A01-97340349-97340370|10;
agtagtgaatcaattgtagtgat	-8.86	A01	-	97574070-97574254	8	97574222-97574244	tttactaattagtagtgaatcaattgtagtgatctcctgatgaaattacactcagcataaaagcaattttttgttgtcttacaaacaacacagatagcatcattatcaaatttcagccactctcaagtataaccaattccttagccaaccaatctacattgtaacacaaagctaactcctataaa	........(((((.(((...((((.((((............................................................................................................................))))))))...)))...)))))..........	agtagtgaatcaattgtagtgatctcctgatgaaattacactcagcataaaagcaattttttgttgtcttacaaacaacacagatagcatcattatcaaatttcagccactctcaagtataaccaattccttagccaaccaatctacattgtaacacaaagctaa	[t833118] A01-97574223-97574245|1;[t261198] A01-97574222-97574244|6;[t759896] A01-97574222-97574243|1;
gaaggtccactcgaaatttgaga	-5.86	A01	-	97580909-97581018	10	97580986-97581008	actcaaacttgaaggtccactcgaaatttgagaaggtttggacaaaaatatcaggcccgaaaaagggcatgggcaaaatagttatcctgttaaaatatgtgttggacttg	............((((((((.((.(.(((((..(((....(((.......(((.((((......)))).)))........)))..))).))))).).)).).))))))).	gaaggtccactcgaaatttgagaaggtttggacaaaaatatcaggcccgaaaaagggcatgggcaaaatagttatcctgttaaaatatgtgttggacttg	[t560630] A01-97580987-97581008|2;[t560631] A01-97580986-97581008|8;[t591767] A01-97580969-97580989|1;
aggaggacgtgggttcatataca	-4.09	A01	+	97745866-97745974	8	97745876-97745898	tacagtaattaggaggacgtgggttcatatacacttaagtgctttttctttcaatttaaagggtgagagtgggttatgggcaataatgtttaaacctggttaaaaatca	........(((((.((((((..(((((((..(((((...((((((((..........)))))))).)))))...)))))))....))))))...)))))..........	aggaggacgtgggttcatatacacttaagtgctttttctttcaatttaaagggtgagagtgggttatgggcaataatgtttaaacctgg	[t237033] A01+97745876-97745898|5;[t616042] A01+97745878-97745898|3;[t270249] A01+97746007-97746029|2;[t794631] A01+97746008-97746030|1;[t886777] A01+97746010-97746030|1;[t886778] A01+97746010-97746031|1;[t583745] A01+97746011-97746033|1;
gactcgaagatacatgtgacaca	-4.28	A01	-	97827392-97827520	7	97827488-97827510	atttgttgcggactcgaagatacatgtgacacaggtttacctcgaatgagtaacctgatgttgttttaacggtttagcttagacgggtagcctatcatgtacatgtatagctttggccaagctatttga	.........((.(.((((((((((((((....(((((.(((.((..(((((((((...............))))..)))))..))))))))))......)))))))))..))))))))...........	gactcgaagatacatgtgacacaggtttacctcgaatgagtaacctgatgttgttttaacggtttagcttagacgggtagcctatcatgtacatgtatagctttggcca	[t477063] A01-97827490-97827512|1;[t583700] A01-97827488-97827510|6;
gggaaaagattgtatgaaacagt	-1.02	A01	+	98152670-98152849	13	98152817-98152839	tacgtgtgactgatgtggacaattatttttaaaacttttgtaaaatttttaaattttttaattttaagaaatacatgttaccatgtcactttcattaaaattttaatagtcgttaaaattttcagtaaaatttaaaaatatacttcagggaaaagattgtatgaaacagtgacgccacgt	...((((.((((......((((((.(((((....((...(((..(((((((((((((.....................................................................))))))))))))).)))...)).)))))))))))......)))).)))).....	tgatgtggacaattatttttaaaacttttgtaaaatttttaaattttttaattttaagaaatacatgttaccatgtcactttcattaaaattttaatagtcgttaaaattttcagtaaaatttaaaaatatacttcagggaaaagattgtatgaaacagt	[t714843] A01+98152817-98152835|1;[t714844] A01+98152817-98152839|10;[t9163] A01+98152820-98152838|2;
gggaaaagattgtatgaaacagt	-7.85	A01	+	98152807-98152911	13	98152817-98152839	atatacttcagggaaaagattgtatgaaacagtgacgccacgtcatctatatccctttctaatagttttatgtcacatcagtactcttatcctaaattttaggat	..........((((.((((..((((......((((((.........((((...........)))).....))))))....)))))))).))))............	gggaaaagattgtatgaaacagtgacgccacgtcatctatatccctttctaatagttttatgtcacatcagtactcttatcctaa	[t714843] A01+98152817-98152835|1;[t714844] A01+98152817-98152839|10;[t9163] A01+98152820-98152838|2;
gtgatgaatgagaaattgatgtt	0.98	A01	-	98174038-98174237	67	98174205-98174227	aaatggttgagtgatgaatgagaaattgatgttcaaactgttgtttcaatagggtcggaagcttgtaaattattgtactaaaaaatcacacaaagttcaattcctagggaagagaggtggatcacaaggatctcttaaataccaagtctttccttagtcagaatatcccttctatagtaatttaataactcaattaaata	...(((((((((..(((((.((((...(((((((..((((..................................................................................................................))))..)))))))..))))......)))))...)))))))))....	gtgatgaatgagaaattgatgttcaaactgttgtttcaatagggtcggaagcttgtaaattattgtactaaaaaatcacacaaagttcaattcctagggaagagaggtggatcacaaggatctcttaaataccaagtctttccttagtcagaatatcccttctatagtaatttaataactc	[t775104] A01-98174205-98174227|65;[t894554] A01-98174205-98174226|1;[t642175] A01-98174205-98174225|1;[t501948] A01-98174114-98174134|1;
gagagtcgagtctaatgttaaac	-5.75	A01	+	98179132-98179299	5	98179142-98179164	accttttttcgagagtcgagtctaatgttaaacgcgtgttgtcaaaattttcaaaatttcttgttcaaattaacatttagtcgtgatccttaaattttttgttttcaaaaaaaatcatgcatttgcatcgtgttgtatatattctaacttgttttatcaggttgtttt	...........((((.(((((..(((((..((((((...((.((((...........................................................................)))))).))))))....)))))...))))))))).............	gagagtcgagtctaatgttaaacgcgtgttgtcaaaattttcaaaatttcttgttcaaattaacatttagtcgtgatccttaaattttttgttttcaaaaaaaatcatgcatttgcatcgtgttgtatatattctaacttgttttatc	[t176424] A01+98179001-98179023|1;[t373969] A01+98179094-98179114|1;[t605017] A01+98179142-98179164|5;[t767673] A01+98179146-98179168|1;
agaatcctgatgatgctgc	-0.88	A01	+	98555368-98555526	51	98555498-98555516	tcggttctgcagtagaaatggggggtgctcgggttcatgatcaccggggggaaatggtgttggaggaaagttgcgttgggaactcggagttggccagcagcagctgatggtgaagtaattattgaagatgagaatcctgatgatgctgcactagggaag	.......(((((((...((.((((...((((..(((((((((((((..((....((.((((((..((.((((.(....).)))).....))..)))))).)).))..)))))).....))).))))..))))..)))).))..))))))).........	agtagaaatggggggtgctcgggttcatgatcaccggggggaaatggtgttggaggaaagttgcgttgggaactcggagttggccagcagcagctgatggtgaagtaattattgaagatgagaatcctgatgatgctgc	[t593246] A01+98555497-98555517|2;[t187536] A01+98555498-98555516|31;[t187537] A01+98555498-98555517|18;
gagaatgctagttaattatgatg	-5.62	A01	-	9863353-9863483	5	9863363-9863385	acgaatatgatcatcttttctgggtattctatatattcttttatcctcagagatatgtgtgtgtggttgttcagtctctggtggagttctgatgttttgagaatgctagttaattatgatgttagacgaaa	.((..((..(((((..((....((((((((..(((((......(((((((((((.((..((......))..)))))))))).))).....)))))....))))))))....))..)))))..))..))...	tcatcttttctgggtattctatatattcttttatcctcagagatatgtgtgtgtggttgttcagtctctggtggagttctgatgttttgagaatgctagttaattatgatg	[t594296] A01-9863363-9863385|5;
gttccctccggcacttcagtt	945.36	A01	-	98751109-98751197	1199	98751167-98751187	gcccactagagttccctccggcacttcagtttatttgtcaaaacttctttgctgtttactgaagtgtttgggggaactccggttgccat	........((((((((((..((((((((((..((..(.((((.....))))).))..))))))))))..))))))))))..........	gttccctccggcacttcagtttatttgtcaaaacttctttgctgtttactgaagtgtttgggggaactc	[t167139] A01-98751173-98751193|74;[t791988] A01-98751170-98751187|2;[t791991] A01-98751168-98751187|37;[t791993] A01-98751167-98751187|1155;[t858241] A01-98751168-98751185|5;[t822871] A01-98751120-98751141|1;[t822872] A01-98751119-98751141|1;[t171128] A01-98751119-98751140|1;[t513834] A01-98751121-98751139|3;[t513836] A01-98751120-98751139|31;[t513837] A01-98751119-98751139|516;[t513838] A01-987…
gcagagaagaccgtgcaacgaca	-3.36	A01	-	98820310-98820496	24	98820464-98820486	agtggtgcgagcagagaagaccgtgcaacgacaattttaatagtccaatgacttaaatgaaaggttttaaatagttcagtgaccattttataattttttaaagttaaatgatcaaaacataaacttactaattgaatcatgttgataaaagtgcaattgacggcatcttttaagcccatgacatcca	......(.(.((..((((((((((.(((...((.(((((..........................................................................................................))))).))...)))))))..))))))..))))..........	gcagagaagaccgtgcaacgacaattttaatagtccaatgacttaaatgaaaggttttaaatagttcagtgaccattttataattttttaaagttaaatgatcaaaacataaacttactaattgaatcatgttgataaaagtgcaattgacggcatcttttaagccc	[t267323] A01-98820479-98820496|1;[t659949] A01-98820464-98820486|20;[t197077] A01-98820464-98820484|3;[t589857] A01-98820466-98820483|1;
gagggactatgggtaattcta	-1.97	A01	-	98887453-98887673	24	98887463-98887483	atcaacatgatgtaccaaaatattcctctcttaatataatttagaatcgacttatcaacttcgggtttagtttaagtaatattcgattgtcgattaagttttaacttgattggcatgagattattgtcaatgtaggagaatttgagtttaagtgtgctgaaatgtattatccttctatttatggattgaagagggactatgggtaattctaagctttgtgt	........((..((((...(((.(((.(((((............................................................................................................................................................)))))))).))).))))..))............	gatgtaccaaaatattcctctcttaatataatttagaatcgacttatcaacttcgggtttagtttaagtaatattcgattgtcgattaagttttaacttgattggcatgagattattgtcaatgtaggagaatttgagtttaagtgtgctgaaatgtattatccttctatttatggattgaagagggactatgggtaattcta	[t801076] A01-98887557-98887576|1;[t73202] A01-98887463-98887485|7;[t209928] A01-98887463-98887484|4;[t622905] A01-98887463-98887483|9;[t719408] A01-98887462-98887481|4;
gaaatgaacagtagaatggggtt	-0.72	A01	+	98919776-98919935	17	98919903-98919925	ttcgggaaagaattattttatttctttattcacatcacattattgtggctattttaccaatttaatctaaaaaattttgatatttataaaaataacctaaatttaaaaataattactaaaatgacttgaaatgaacagtagaatggggttttgggaaccc	(((..((((...((((((((((..((((((((..............................................................................................)).)))))).))))))))))..))))..)))...	aattattttatttctttattcacatcacattattgtggctattttaccaatttaatctaaaaaattttgatatttataaaaataacctaaatttaaaaataattactaaaatgacttgaaatgaacagtagaatggggtt	[t945544] A01+98919901-98919923|1;[t880349] A01+98919902-98919924|1;[t543190] A01+98919903-98919925|10;[t37590] A01+98919904-98919925|2;[t105515] A01+98919905-98919926|1;[t310035] A01+98919906-98919926|2;[t45888] A01+98919909-98919931|1;[t516056] A01+98919975-98919993|2;[t317742] A01+98919978-98920000|1;[t341555] A01+98920097-98920119|1;
gtctgggtggtgtagttggttat	-2.34	A01	+	98921570-98921769	43	98921737-98921759	actattcttacacatatagaacaaataagctaagtttaggtacctaattgaactaaaaaaaaaattaggtaccaagatatatatttaccctttttcttttaaggttttattttgtttttaaggtctaaatagaaccaattcaagaaggctatcaataatcataagttgtctgggtggtgtagttggttatcacgctagtc	((((...((((((...((((.(((.............................................................................................................................................)))))))....)))))).)))).............	actattcttacacatatagaacaaataagctaagtttaggtacctaattgaactaaaaaaaaaattaggtaccaagatatatatttaccctttttcttttaaggttttattttgtttttaaggtctaaatagaaccaattcaagaaggctatcaataatcataagttgtctgggtggtgtagttggttat	[t769376] A01+98921737-98921755|5;[t769377] A01+98921737-98921756|9;[t769378] A01+98921737-98921758|1;[t769379] A01+98921737-98921759|18;[t876489] A01+98921738-98921755|1;[t876490] A01+98921738-98921760|6;[t911928] A01+98921740-98921760|2;[t913821] A01+98921744-98921761|1;[t931935] A01+98921756-98921774|1;[t127342] A01+98921774-98921791|2;[t383625] A01+98921775-98921792|2;[t383626] A01+98921775-9…
gagtagttctaggcattgtgtc	-1.51	A01	-	99019561-99019719	15	99019571-99019592	aataggttgacacaaatattctgagcaatcatatgaatttaatattcacaataaatattatcgattgagtgggtttaagtgtactgaaatttattatcctcttatttatgagttggggacagactatgagtagttctaggcattgtgtcaaaaaaagca	......(((((((((....(((((((..(((((...........................................................................................)))))...)))).)))..)))))))))........	cacaaatattctgagcaatcatatgaatttaatattcacaataaatattatcgattgagtgggtttaagtgtactgaaatttattatcctcttatttatgagttggggacagactatgagtagttctaggcattgtgtc	[t632650] A01-99019588-99019610|1;[t892544] A01-99019571-99019593|5;[t628523] A01-99019571-99019592|5;[t628524] A01-99019570-99019592|3;[t261259] A01-99019571-99019591|1;[t760186] A01-99019571-99019590|1;[t485240] A01-99019426-99019447|1;
ggaatggaacatgtttagaaact	-4.03	A01	+	99130829-99131028	5	99130996-99131018	aacttaaggtttccatgttttgttactgatgttgttagttgcatcatttgtgtggtagtcacatctgtgcttatttgttctttgtgcattttcctgtctttttatgccatgacttacttctgtttcaagatcctgctatgttcacatgcttcggttttgattgtgttggaatggaacatgtttagaaactttgtggattt	..(.((((((((((((((((..((.(..(..(..................................................................................................................................)..)..)))..)))))))....))))))))).).....	tttccatgttttgttactgatgttgttagttgcatcatttgtgtggtagtcacatctgtgcttatttgttctttgtgcattttcctgtctttttatgccatgacttacttctgtttcaagatcctgctatgttcacatgcttcggttttgattgtgttggaatggaacatgtttagaaact	[t690686] A01+99130996-99131018|5;[t622065] A01+99131114-99131136|1;
ggaatggaacatgtttagaaact	-9.67	A01	+	99130986-99131080	5	99130996-99131018	tgattgtgttggaatggaacatgtttagaaactttgtggatttattttatcatttgcatggtttttttaatatgaaaagttaatgcactgcctgc	........(...(((....((((((.(((((((.((..(((..........)))..)).)))))))..))))))....)))...)..........	ggaatggaacatgtttagaaactttgtggatttattttatcatttgcatggtttttttaatatgaaaagttaatg	[t690686] A01+99130996-99131018|5;[t622065] A01+99131114-99131136|1;
aaggaggacaaggtttacaagct	-7.46	A01	+	99259126-99259235	5	99259203-99259225	tcaagtcagctttcctgaatggcttccttaaagaggagatttatgttgaacagcctgatggatttaaagtccaaggaaaggaggacaaggtttacaagctgaagaaggca	.....(((((((.(((......(((((((................................................)))))))...))).....)))))))........	ctttcctgaatggcttccttaaagaggagatttatgttgaacagcctgatggatttaaagtccaaggaaaggaggacaaggtttacaagct	[t656505] A01+99259092-99259113|1;[t398217] A01+99259101-99259123|1;[t560636] A01+99259106-99259123|1;[t82667] A01+99259203-99259225|5;[t586013] A01+99259308-99259330|1;
atgacagacttgggaatcatgac	-1.72	A01	+	99259405-99259493	5	99259461-99259483	gaagcagggtcgatttgattcaggagttcaagaagaatatgcaagacatgtttgacatgacagacttgggaatcatgacttacttcctt	((((..((((((...((((((..(((((((.(..(((((((.....)))))))..).)))...))))..)))))))))))).))))...	cgatttgattcaggagttcaagaagaatatgcaagacatgtttgacatgacagacttgggaatcatgac	[t311963] A01+99259461-99259483|5;[t260209] A01+99259502-99259523|2;[t756460] A01+99259503-99259523|1;[t902448] A01+99259576-99259598|1;[t641417] A01+99259653-99259675|1;
ggggatgtagctcagatggtaga	-1.8	A01	-	99562869-99563068	9424	99563036-99563058	tttcagcaaaggggatgtagctcagatggtagagcgctcgcttagcatgcgagaggtacggggatcgataccccgcatctccaataattttatctttttcttttccaatcattttgttgataaatgagaagatttgcaggttgcagctcaatattggcgaaaacccagtaaagaaacctttttgaatttacttaactcca	..........((((..((((.(((((.(((.................................................................................................................................................)))..)))))..))))....)))).	ggggatgtagctcagatggtagagcgctcgcttagcatgcgagaggtacggggatcgataccccgcatctccaataattttatctttttcttttccaatcattttgttgataaatgagaagatttgcaggttgcagctcaatattggcgaaaacccagtaaagaaacctttttgaatttacttaactcca	[t87940] A01-99563043-99563060|1;[t87941] A01-99563041-99563060|1;[t731114] A01-99563041-99563058|927;[t731125] A01-99563040-99563058|1912;[t731141] A01-99563039-99563058|813;[t731142] A01-99563038-99563058|535;[t731148] A01-99563037-99563058|172;[t731149] A01-99563036-99563058|4872;[t724309] A01-99563040-99563057|24;[t724310] A01-99563039-99563057|9;[t724311] A01-99563038-99563057|27;[t724312] A…
gaaaggagaagaagagaagaaga	-5.44	A01	+	9965595-9965817	5	9965605-9965627	tcgaaagagagaaaggagaagaagagaagaagaagaagaaacaaaaagaaaaaaaattaatgtattttttagtaaataattttgtttataatttaaagagtttaattaagatattgtgattttctttgttattaattattaattataaaatatttatgtttagtgtttatagttttggattaatattttgtatgaatgtaattttttttgttttttataatta	..............((((((.((((((((............................................................................................................................................................................)))))))).)))))).......	gaaaggagaagaagagaagaagaagaagaaacaaaaagaaaaaaaattaatgtattttttagtaaataattttgtttataatttaaagagtttaattaagatattgtgattttctttgttattaattattaattataaaatatttatgtttagtgtttatagttttggattaatattttgtatgaatgtaattttttttgttttttataatt	[t540822] A01+9965605-9965627|5;[t234960] A01+9965608-9965630|1;[t551720] A01+9965612-9965631|1;
ctaataggagaatgacaaatca	-2.15	A01	-	99802267-99802397	19	99802366-99802387	ttatccctttctaataggagaatgacaaatcaaaatttttttccttcgaaaaattcaaatctaactaaaaatactaataaaactaggaggaaaaatctgatttatcattctcctattaaaaagagattata	........((.((((((((((((((.((((((.....((((((((((......................................))))))))))..)))))).)))))))))))))).))..........	ctaataggagaatgacaaatcaaaatttttttccttcgaaaaattcaaatctaactaaaaatactaataaaactaggaggaaaaatctgatttatcattctcctattaaaa	[t942766] A01-99802368-99802389|2;[t871884] A01-99802368-99802388|3;[t871885] A01-99802366-99802388|2;[t497661] A01-99802367-99802387|1;[t497662] A01-99802366-99802387|6;[t813561] A01-99802367-99802386|1;[t813562] A01-99802366-99802386|1;[t286475] A01-99802365-99802384|1;[t235361] A01-99802365-99802382|1;[t235362] A01-99802364-99802382|1;[t490766] A01-99802242-99802259|1;
aagctcaggagggatagcgcc	-2.19	A01	+	99851700-99851836	13306	99851806-99851826	taaatacaggcctgctcttctcacaagctccccccaccactcgccaacattggggttttattctctccttttttttaaaaaaaatttcagtatggaagaatctgttaagctcaggagggatagcgccatggatgatc	........(((((((((((((....((((..............................................................................)))).))))))).))).)))..........	cctgctcttctcacaagctccccccaccactcgccaacattggggttttattctctccttttttttaaaaaaaatttcagtatggaagaatctgttaagctcaggagggatagcgcc	[t811139] A01+99851805-99851825|4;[t811140] A01+99851805-99851826|100;[t79065] A01+99851806-99851823|3;[t79067] A01+99851806-99851825|77;[t79069] A01+99851806-99851826|9761;[t79070] A01+99851806-99851827|10;[t228038] A01+99851807-99851825|25;[t228040] A01+99851807-99851826|3309;[t228041] A01+99851807-99851827|3;[t680335] A01+99851808-99851825|3;[t680336] A01+99851808-99851826|8;[t506045] A01+9985…
aagctcaggagggatagcgcc	6802.24	A01	+	99851796-99851913	13306	99851806-99851826	agaatctgttaagctcaggagggatagcgccatggatgatccatctttcaagctttcatgcatgtattttatttgatcctcatatagcgctatccatcctgagtttcatcggttcttc	........(.((((((((((.(((((((((.(((((.((((.......((.((......)).))..........)))).)).))).))))))))).)))))))))).)..........	aagctcaggagggatagcgccatggatgatccatctttcaagctttcatgcatgtattttatttgatcctcatatagcgctatccatcctgagtttca	[t811139] A01+99851805-99851825|4;[t811140] A01+99851805-99851826|100;[t79065] A01+99851806-99851823|3;[t79067] A01+99851806-99851825|77;[t79069] A01+99851806-99851826|9761;[t79070] A01+99851806-99851827|10;[t228038] A01+99851807-99851825|25;[t228040] A01+99851807-99851826|3309;[t228041] A01+99851807-99851827|3;[t680335] A01+99851808-99851825|3;[t680336] A01+99851808-99851826|8;[t506045] A01+9985…
agtctgagaatcggctaaacct	-0.32	A02	-	10027165-10027337	13	10027175-10027196	catcagtatcatttatctgttcatccggcatctttaatctatataaaaaaaacaaacaaatagatcagcatacaaaaatcccgactcaattttgactcgacagtggcatgtacatctagactcaatttttgagcttgatttagtctgagaatcggctaaacctgatagctctg	...((((((((((((.((((((.((.(((.................................................................................................................))).))))).))).))))..)))))...)))	atttatctgttcatccggcatctttaatctatataaaaaaaacaaacaaatagatcagcatacaaaaatcccgactcaattttgactcgacagtggcatgtacatctagactcaatttttgagcttgatttagtctgagaatcggctaaacct	[t263870] A02-10027175-10027196|9;[t769170] A02-10027175-10027195|3;[t875475] A02-10027175-10027194|1;
acgagatagtaaaaatggagagt	-5.97	A02	+	10066603-10066819	8	10066613-10066635	cctataaacaacgagatagtaaaaatggagagtaataaatacaaatattttacataaaaaactctaaaagaggaaaaaaatcacaggtaaaagatatatcggctcttcactaaatgaataaacaaataatagtacaatctagagaaatcaaaccccgaaaataaaatcataactcaagacaaaattctctccataattatcacgaaaaatctcaccg	...........((.((((((....((((((((.(((...................................................................................................................................................))))))))))).)))))).)).............	acgagatagtaaaaatggagagtaataaatacaaatattttacataaaaaactctaaaagaggaaaaaaatcacaggtaaaagatatatcggctcttcactaaatgaataaacaaataatagtacaatctagagaaatcaaaccccgaaaataaaatcataactcaagacaaaattctctccataattatcacgaaa	[t54393] A02+10066612-10066634|1;[t154800] A02+10066613-10066635|5;[t287878] A02+10066618-10066635|2;
gagaagaaggcggaatatgaagc	-2.15	A02	-	10251283-10251375	40	10251293-10251315	ttctttttattatatatttcgtttttaactctttaattgattttttaggagaaactaaaggagaagaaggcggaatatgaagcgattgcttcg	............((((((((((((((..((((...........(((((......)))))))))..))))))))))))))..............	tatatatttcgtttttaactctttaattgattttttaggagaaactaaaggagaagaaggcggaatatgaagc	[t589504] A02-10251293-10251315|37;[t182795] A02-10251293-10251314|1;[t551946] A02-10251293-10251313|2;[t244595] A02-10251286-10251308|3;[t476037] A02-10251285-10251305|1;
agaagaaacggtgtaagcaac	-1.11	A02	-	10291115-10291321	44	10291125-10291145	aggactgaattgtatgaactgtgaaatttggggaaaaaatcgaaattaacatttggactaaaacagttttggacagcaacagtagtctaactttgaaaaatcatcataaattttagaaaccgaattagaagatgaacaaaatatgaaattaaagcttattgagtctagtttctcacagaagaaacggtgtaagcaacggaattgtag	(...(((..((((.((.(((((....((((((((((................(((((((......................................................................................................))))))))))))).))))....))))).)).)))))))..).....	tgtatgaactgtgaaatttggggaaaaaatcgaaattaacatttggactaaaacagttttggacagcaacagtagtctaactttgaaaaatcatcataaattttagaaaccgaattagaagatgaacaaaatatgaaattaaagcttattgagtctagtttctcacagaagaaacggtgtaagcaac	[t128272] A02-10291125-10291147|2;[t182426] A02-10291125-10291145|22;[t182428] A02-10291124-10291145|1;[t550780] A02-10291125-10291144|18;[t178081] A02-10291125-10291142|1;[t783386] A02-10291117-10291135|1;[t160074] A02-10291105-10291126|1;[t160075] A02-10291104-10291126|1;
aagaagacacaatggtaacaatg	-2.2	A02	-	10421062-10421209	8	10421072-10421094	tatcctttcattggctttgtgtggattgataaatatggaacgtggtcatgggttgcttgttctcgaacaagcgatttatcacagtcatttgttaaaagtgatcatattaatcattaagaagacacaatggtaacaatgagataaaata	.....(((((((((((((((((....((((.((((((.................................................................)))))).))))........)))))).)))..)))))))).......	ttggctttgtgtggattgataaatatggaacgtggtcatgggttgcttgttctcgaacaagcgatttatcacagtcatttgttaaaagtgatcatattaatcattaagaagacacaatggtaacaatg	[t64554] A02-10421074-10421094|3;[t64555] A02-10421072-10421094|5;
ggcccaatgattgagaactcatt	-2.4	A02	-	10734168-10734352	27	10734178-10734200	ttgactgcttagatttttcaatgttggttgattaatgtgtagaatgtctgggtatcttatattctaatttcaacattttatgtttaaacactagaatttttgttttatttttttttcttttgcaatttcattttgccacattatttttttttggcccaatgattgagaactcattgaattggagc	...........((.((((((((((((((..(.((((((((((((((.....(((......((((((.(((.(((((...))))).)))...)))))).......................))).....))))))).))))))).......)..).))))).)))))))).)).............	agatttttcaatgttggttgattaatgtgtagaatgtctgggtatcttatattctaatttcaacattttatgtttaaacactagaatttttgttttatttttttttcttttgcaatttcattttgccacattatttttttttggcccaatgattgagaactcatt	[t907521] A02-10734179-10734201|1;[t709969] A02-10734183-10734200|2;[t709970] A02-10734182-10734200|2;[t709971] A02-10734181-10734200|1;[t709972] A02-10734180-10734200|2;[t709973] A02-10734179-10734200|1;[t709974] A02-10734178-10734200|11;[t666113] A02-10734180-10734199|1;[t666114] A02-10734179-10734199|1;[t666115] A02-10734178-10734199|2;[t422246] A02-10734179-10734198|1;[t422247] A02-10734178-1…
aacacccattagagattagaact	-4.43	A02	+	11082998-11083101	14	11083008-11083030	ccttagaagaaacacccattagagattagaactcataacacatttagagaattttgtgtttacattttgtgggttctttattttcgggttttcggggtttagtt	.............((((....((((..(((((((((((((((............)))))........))))))))))....))))))))...............	aacacccattagagattagaactcataacacatttagagaattttgtgtttacattttgtgggttctttattttcgggttttcg	[t769800] A02+11082889-11082908|1;[t15206] A02+11083007-11083029|1;[t43859] A02+11083008-11083030|13;
aacacccattagagattagaact	-2.13	A02	+	11084940-11085042	14	11084950-11084972	ccttagaagaaacacccattagagattagaactcataacacatttagagaattttgtgtttacgttttgtgggttctttgttttcgggttttcggggtttagt	........((((.((((....(((((.(((((((((((((((............)))))........))))))))))..))))).))))))))..........	aacacccattagagattagaactcataacacatttagagaattttgtgtttacgttttgtgggttctttgttttcgggttttc	[t769800] A02+11084831-11084850|1;[t15206] A02+11084949-11084971|1;[t43859] A02+11084950-11084972|13;
aggagaatgaaaggtcaagagtc	-1.94	A02	+	11113527-11113616	13	11113537-11113559	ttttttttttaggagaatgaaaggtcaagagtcattagtttatggctattattagattttaatatttttagtttttttaaaggaaatagt	........((((((((((.((((((..((((((..((((.....))))......))))))...)))))).))))))))))..........	aggagaatgaaaggtcaagagtcattagtttatggctattattagattttaatatttttagtttttttaa	[t235342] A02+11113537-11113558|1;[t235343] A02+11113537-11113559|10;[t694937] A02+11113538-11113558|2;
gatagagatgacgtgaaattaca	2.7	A02	-	11345438-11345637	13	11345448-11345470	tatcaaattgttattacacgtcattcatatcccttctcaataggagaatgatagattagatttttcctcctgtttttaacttttttctcataaaaatttaaatctaactaaaaatgttaaaaattaatgaggaaaaaaattaatttgtcattcttctattgaaaagtgatagagatgacgtgaaattacaatttcataca	(((.(((((((.(((.(((((((((..((((.(((.(((((((((((((((((((((((.(((((((((..((((((((((((((........................))))).)))))))))....)))))))))..))))))))))))))))))))))).))).))))..))))))))).))).))))))).)))..	ttattacacgtcattcatatcccttctcaataggagaatgatagattagatttttcctcctgtttttaacttttttctcataaaaatttaaatctaactaaaaatgttaaaaattaatgaggaaaaaaattaatttgtcattcttctattgaaaagtgatagagatgacgtgaaattaca	[t235442] A02-11345574-11345596|1;[t636207] A02-11345448-11345470|7;[t284576] A02-11345448-11345469|3;[t205122] A02-11345448-11345467|3;
ggggattacacactgagtttatg	-5.4	A02	+	11374164-11374339	6	11374174-11374196	tgtcttctgtggggattacacactgagtttatgatgcgtgatattcataacaggttttaaatatttataaatgaatcgttcttgagactaacttattatcacgattaaggcaagtgtacctatcgaacagtagtatagctcagcaagaccggattgtagaacccaaaggaaccacg	.........((((..(((((..(((.((((...................................................................................................................)))))))..)))))..))))...........	ggggattacacactgagtttatgatgcgtgatattcataacaggttttaaatatttataaatgaatcgttcttgagactaacttattatcacgattaaggcaagtgtacctatcgaacagtagtatagctcagcaagaccggattgtagaacccaa	[t731286] A02+11374174-11374196|6;
gggcgatgatgagaaaatt	-1.77	A02	-	11398962-11399047	313	11398972-11398990	tatttctttattttgttattaactttgtttcaaatttcatttcttatcgtataatttgggcgatgatgagaaaattagagaaagtc	..((((((((((((.((((((...(((((.((((((..((........))..))))))))))))))))).)))).))))))))...	ttttgttattaactttgtttcaaatttcatttcttatcgtataatttgggcgatgatgagaaaatt	[t910509] A02-11398974-11398991|2;[t910510] A02-11398973-11398991|4;[t910511] A02-11398972-11398991|12;[t910512] A02-11398971-11398991|6;[t910514] A02-11398969-11398991|4;[t726875] A02-11398973-11398990|60;[t726877] A02-11398972-11398990|178;[t726878] A02-11398971-11398990|50;[t726881] A02-11398970-11398990|2;[t726882] A02-11398969-11398990|31;[t726884] A02-11398968-11398990|22;[t711897] A02-1139…
ctgcttcagaagacctggtgcct	-3.86	A02	-	11524459-11524646	5	11524469-11524491	ctctgaaagggctcaaccaggtgttctagtaggctatagctcagttaagaagggctacagggtgctggatcctttgacaaacatagttcaagtgagcagagatgtcatcttcgatgagaaggcttgctggaattgggaaaagaatgaaccagaagctgcttcagaagacctggtgcctaatcaagctg	....((..((((...(((((((.(((((((((...........................................................................................................................)))))..)))).)))))))))))..))......	gctcaaccaggtgttctagtaggctatagctcagttaagaagggctacagggtgctggatcctttgacaaacatagttcaagtgagcagagatgtcatcttcgatgagaaggcttgctggaattgggaaaagaatgaaccagaagctgcttcagaagacctggtgcct	[t517398] A02-11524469-11524491|5;
cacacggatgcgtggcttggc	-4.44	A02	+	12114508-12114696	5	12114518-12114538	aattgcctagcacacggatgcgtggcttggccgtgtgacacagttcagagagttacttgagcacagacacgggctgggacatggtcgtgtgtccctatttcgaatgcccacacggcctaagatacgggtgtgtctcttggctatgtgagtcacacagcctggccacatggccgtgtgacccctgcagtt	..........(((((((....((((((.(((.(((((((.............................................................................................................))))))).))).))))))....)))))))............	cacacggatgcgtggcttggccgtgtgacacagttcagagagttacttgagcacagacacgggctgggacatggtcgtgtgtccctatttcgaatgcccacacggcctaagatacgggtgtgtctcttggctatgtgagtcacacagcctggccacatggccgtgtgac	[t375189] A02+12114518-12114538|5;
tttaatattcgggcctgggcata	1.38	A02	+	12398379-12398512	20	12398480-12398502	atgttaatgttgtctgggctgggtttttaatttttgttttgggccatgggctacattgggcttgttattttcctttgtaattggactgttgtttatcttgttttaatattcgggcctgggcataaaattgggcc	...(((((..((((..((((.((...((((..(..(...(((((..............................................))))).)..)..))))...)).))))..))))....)))))...	tgtctgggctgggtttttaatttttgttttgggccatgggctacattgggcttgttattttcctttgtaattggactgttgtttatcttgttttaatattcgggcctgggcata	[t960280] A02+12398480-12398502|9;[t925153] A02+12398481-12398502|1;[t100406] A02+12398483-12398502|5;[t100407] A02+12398483-12398504|1;[t292920] A02+12398484-12398502|4;[t292921] A02+12398484-12398505|1;
agaattcgtgtcaaggtagagat	-3.5	A02	+	12463770-12463992	10	12463780-12463802	tttttcattgagaattcgtgtcaaggtagagattgttagaattaagtgacttggatccttatttaaataaaatacagtggtaaaataaaataaaaataaaataaaggttttttaaactttattaaactccatttattttatattgattagaataaggtgtttcaatcttactacacccatattagaatatggctttacaagcctataaatagacataatctat	..........(((....(((((...((((.(.((((.((.........................................................................................................................................................))..)))).))))).....)))))..)))..	agaattcgtgtcaaggtagagattgttagaattaagtgacttggatccttatttaaataaaatacagtggtaaaataaaataaaaataaaataaaggttttttaaactttattaaactccatttattttatattgattagaataaggtgtttcaatcttactacacccatattagaatatggctttacaagcctataaatagacataatctat	[t595130] A02+12463779-12463801|1;[t189568] A02+12463780-12463802|5;[t570363] A02+12463781-12463802|1;[t570365] A02+12463781-12463803|1;[t115841] A02+12463782-12463803|1;[t339977] A02+12463783-12463803|1;
gagacatgatatattgtgataca	-3.96	A02	-	12696024-12696127	8	12696095-12696117	ctaaagcgttgagacatgatatattgtgatacatgggagttactactcaaattctaagggaaaatatcgccatgattcatgcattatgtttagactttaagtat	......(....(((((((((....(((((..(((((.................................)))))..))))).))))))))).)...........	gagacatgatatattgtgatacatgggagttactactcaaattctaagggaaaatatcgccatgattcatgcattatgtttaga	[t948069] A02-12696097-12696119|1;[t596484] A02-12696095-12696117|7;
ccggctcccgaacccatttttaa	-1.88	A02	+	12908123-12908314	21	12908133-12908155	tcatacataaccggctcccgaacccatttttaaatttacgtggaccaacactgatttaaacggaacaaaatgttttagtaggtgatccaatcacacctaaacaaaatattggtggcgactccatattttactttaaaattgtatccccgtttttctctaaaaaatggtttcgacagcttggcgactccactg	............((((..((((.((((((((................................................................................................................................)))))))).))))..))))..............	ccggctcccgaacccatttttaaatttacgtggaccaacactgatttaaacggaacaaaatgttttagtaggtgatccaatcacacctaaacaaaatattggtggcgactccatattttactttaaaattgtatccccgtttttctctaaaaaatggtttcgacagcttggc	[t51437] A02+12908131-12908153|3;[t147568] A02+12908132-12908154|5;[t439066] A02+12908133-12908153|1;[t439067] A02+12908133-12908155|8;[t481792] A02+12908134-12908154|1;[t481793] A02+12908134-12908156|3;
gggggacatgttggacaaggact	-5.71	A02	+	13168825-13168978	5	13168946-13168968	actaagctaaaacttgtatccaagtggttctccctctctccaaccaatattttggccttttttagcatattttaaacccaaatttgttgaccaatttgcccttgaatgtgtgtttttgattgggggacatgttggacaaggactacacttttgg	............((((..((((((((..((((((..((...............................................................................))..))))))))).)))))))))..............	aacttgtatccaagtggttctccctctctccaaccaatattttggccttttttagcatattttaaacccaaatttgttgaccaatttgcccttgaatgtgtgtttttgattgggggacatgttggacaaggact	[t732881] A02+13168946-13168968|5;
gattgaagcatcgccttggaact	-1.37	A02	+	1319733-1319886	11	1319743-1319765	aattcattgggattgaagcatcgccttggaactgctggggcctaaccgatacagagggtctccgcggatgcagctcagtctgtacttgcgcatgcggaggcgtgaaacctggaggataaagtggttctaggacggtcttatttcatcatcatca	........(..((..(((.((((.((((((((..((....(((..(((.......(.(((((((((..(((((..(.....)...)))))..))))))))).)......))))))....))..)))))))).)))))))))..)..........	gattgaagcatcgccttggaactgctggggcctaaccgatacagagggtctccgcggatgcagctcagtctgtacttgcgcatgcggaggcgtgaaacctggaggataaagtggttctaggacggtcttatttc	[t860924] A02+1319722-1319739|1;[t650652] A02+1319743-1319765|11;
agtctgagaatcggctaaacct	-2.82	A02	+	13419188-13419347	13	13419316-13419337	ccatcagtatgttcatctagcattttcaactataaaacaataccaaacaaatatatcagcattcgatcccgactcaatttcgactcaactatggcatgtacatctagactcaatttcgagctcgatttagtctgagaatcggctaaacctgatagctctg	..(((((...(((....(((((((((((((((...............................................................................................)))).)))))))..)))))))))))).......	gttcatctagcattttcaactataaaacaataccaaacaaatatatcagcattcgatcccgactcaatttcgactcaactatggcatgtacatctagactcaatttcgagctcgatttagtctgagaatcggctaaacct	[t263870] A02+13419316-13419337|9;[t769170] A02+13419317-13419337|3;[t875475] A02+13419318-13419337|1;
tcaacggaaaatgacttacaggt	-2.35	A02	+	13623672-13623787	30	13623682-13623704	aataatttggtcaacggaaaatgacttacaggtcaaggtaaaataagcccttttttctgtaaaatgacttaccattttaaaaagcgtaagtcattttccaaaaaaaagttcatcta	...............((((((((((((((........................................................)))))))))))))).................	tcaacggaaaatgacttacaggtcaaggtaaaataagcccttttttctgtaaaatgacttaccattttaaaaagcgtaagtcattttccaaaaaaa	[t843941] A02+13623682-13623704|12;[t361915] A02+13623683-13623701|2;[t361919] A02+13623683-13623704|1;[t361920] A02+13623683-13623705|12;[t56010] A02+13623684-13623704|2;[t56011] A02+13623684-13623706|1;
attgatgtgataaggatgagacc	0.66	A02	+	13837165-13837285	12	13837253-13837275	ggaaattgcttctcccccttgtatgaatcgagattttgaaagaggaaattatattaatattattttatatagtggtgatcagcattgtattgatgtgataaggatgagaccgattgtcttt	(..(((((..((((..((((((....(((((.((..((...((....(((((((.((......)).))))))).....))..))..)).)))))...))))))..)))).)))))..)...	tctcccccttgtatgaatcgagattttgaaagaggaaattatattaatattattttatatagtggtgatcagcattgtattgatgtgataaggatgagacc	[t342698] A02+13837253-13837275|10;[t895341] A02+13837255-13837277|1;[t774613] A02+13837259-13837277|1;
attgatgtgataaggatgagacc	-1.38	A02	+	13837243-13837465	12	13837253-13837275	tcagcattgtattgatgtgataaggatgagaccgattgtcttttttaatttgtgtgatattcttagtaggaataatttgttataatcaactaaatcggtgaatattagggagcaagtaattatatttttacatataattagtcataatgtaatatttcgagtgattaaatctagatattatagatcaattgagacaattcatcgttactttagggttgtattg	.((((......((((.(((((...(((((.....((((((((..((.(((((((............................................................................................................................))))))).))..)))))))))))))))))).)))).)))).....	attgatgtgataaggatgagaccgattgtcttttttaatttgtgtgatattcttagtaggaataatttgttataatcaactaaatcggtgaatattagggagcaagtaattatatttttacatataattagtcataatgtaatatttcgagtgattaaatctagatattatagatcaattgagacaattcatcgttactttagggt	[t342698] A02+13837253-13837275|10;[t895341] A02+13837255-13837277|1;[t774613] A02+13837259-13837277|1;
tgggagtgtcagacggtatgggc	-4.96	A02	-	14322871-14323005	6	14322881-14322903	cttttatagcctattttgttacatactttgttattattttttctattcttgcttctgctttgcttgtctgttgtttttgcagggcatggctggtgttggtggtgggagtgtcagacggtatgggcagtgccaggt	........((((((.(((((..(((((((..(((((((....(((..(.((((.((((...((.........))....)))))))).)..)))....))))))))))))))..))))).))))))..........	ctattttgttacatactttgttattattttttctattcttgcttctgctttgcttgtctgttgtttttgcagggcatggctggtgttggtggtgggagtgtcagacggtatgggc	[t909825] A02-14322883-14322903|1;[t909826] A02-14322881-14322903|5;[t208230] A02-14322844-14322863|1;
gtaacgagaacggagcaaagact	-3.91	A02	-	14704747-14704866	7	14704834-14704856	tcgttgtcgtgtaacgagaacggagcaaagactttaaaggagccaattttgcccagtcccgctgagtcttggcttcttggtacttttgttcttctaaagcctcgttccatcccactgcat	........(((.((((((...(((((((((......((((((((((....((.(((.....))).)).)))))))))).....)))))))))........)))))).)))..........	gtaacgagaacggagcaaagactttaaaggagccaattttgcccagtcccgctgagtcttggcttcttggtacttttgttcttctaaagcctcgttccat	[t750737] A02-14704834-14704856|5;[t53923] A02-14704834-14704854|1;[t153853] A02-14704833-14704853|1;[t153854] A02-14704831-14704853|1;
catgtgttctcaggtcgcccc	2.16	A02	+	1494958-1495049	43	1495019-1495039	atccaaccgggtcgaccttagaacacatgtgattgtttttcgatttcgatatggtttatttcatgtgttctcaggtcgcccctgtcgggttt	((((.((.(((.((((((.((((((((((.(((..(...(((....))).)..))).....)))))))))).)))))).))).)).))))..	gtcgaccttagaacacatgtgattgtttttcgatttcgatatggtttatttcatgtgttctcaggtcgcccc	[t736876] A02+1494966-1494986|1;[t852035] A02+1495018-1495040|1;[t407284] A02+1495019-1495039|11;[t330503] A02+1495020-1495040|10;[t919931] A02+1495021-1495039|9;[t919932] A02+1495021-1495040|2;[t919934] A02+1495021-1495041|10;
gggatatgccaactattatgatt	-4.39	A02	-	15191747-15191865	8	15191757-15191779	tttggttctataatattaggttttggcatcttatggttccaaatatttggttaaattataatgatatggtttattgtaggaattgtgggatatgccaactattatgattttgttttttt	............(((.(((...(((((((((((..(((((...(((.....(((((((((....)))))))))..))))))))..)))))..))))))))).)))..............	taatattaggttttggcatcttatggttccaaatatttggttaaattataatgatatggtttattgtaggaattgtgggatatgccaactattatgatt	[t909894] A02-15191758-15191780|1;[t723105] A02-15191757-15191779|7;
caaaagaggattcaatggagggt	-5.98	A02	+	15229469-15229593	15	15229561-15229583	agtaaaaaaccgttcaactccccttttttatttttcttttttaattgactaaaaagctattatcatcaaaattttttattcacgtataaaaacaaaagaggattcaatggagggtctagatatgt	........(((.((((.....((((((((................................................................))))))))......)))).)))..........	cgttcaactccccttttttatttttcttttttaattgactaaaaagctattatcatcaaaattttttattcacgtataaaaacaaaagaggattcaatggagggt	[t119397] A02+15229560-15229582|1;[t352529] A02+15229561-15229582|1;[t352530] A02+15229561-15229583|9;[t8703] A02+15229562-15229584|1;[t26219] A02+15229563-15229583|1;[t72969] A02+15229564-15229583|1;[t72971] A02+15229564-15229586|1;[t209254] A02+15229565-15229583|1;
gagaatgctagttaattatgatg	-5.58	A02	+	16030388-16030489	5	16030398-16030420	ctgatgttttgagaatgctagttaattatgatgttagacgaaagacctattggtctggtcggtttatgatcgtcatttcttcatcttcttggaattctattt	........(..((((....((..(((.(((((..(((((((.(((((....)))))..)).)))))..))))).))).)).....))))..)..........	gagaatgctagttaattatgatgttagacgaaagacctattggtctggtcggtttatgatcgtcatttcttcatcttcttgg	[t594296] A02+16030398-16030420|5;
gacgggaattaagaatgtgtaat	-2.26	A02	+	16324317-16324461	16	16324327-16324349	agattgatctgacgggaattaagaatgtgtaatgagaagcatatgaaaagatgttgtaaattcatatgtatatttgtatatgtgtgcattcagttattatgcaaagttacaagatagtttttgatatgccatttaactatgaatg	.............((.((((((((((.((((((.....((((((((...(((((........(((((((((....))))))))).)))))...))).)))))...)))))).....))))))))).).))...............	gacgggaattaagaatgtgtaatgagaagcatatgaaaagatgttgtaaattcatatgtatatttgtatatgtgtgcattcagttattatgcaaagttacaagatagtttttgatatgccattta	[t582100] A02+16324327-16324349|13;[t162035] A02+16324328-16324349|1;[t482337] A02+16324329-16324349|1;[t482338] A02+16324329-16324351|1;
cgtggcgtgtagaagtcctaaga	-3.2	A02	+	16332851-16333050	44	16333018-16333040	cttagggttctagacgtttagaaagaaacttggatcttgacataacctgaaacgaaatcgaatccaagtgagataaaataattaaaataaataactaaaataaaataataaataaaaaattagaataataaggaaacaaataaagaaaaataattggaaagataaaacgtggcgtgtagaagtcctaagaagccttggaa	((((((((((((.(((((........................................................................................................................................................))))).))))).)))))))...........	ttagggttctagacgtttagaaagaaacttggatcttgacataacctgaaacgaaatcgaatccaagtgagataaaataattaaaataaataactaaaataaaataataaataaaaaattagaataataaggaaacaaataaagaaaaataattggaaagataaaacgtggcgtgtagaagtcctaaga	[t58041] A02+16333016-16333036|1;[t164648] A02+16333017-16333039|1;[t491336] A02+16333018-16333040|28;[t780698] A02+16333019-16333040|3;[t780699] A02+16333019-16333041|10;[t908389] A02+16333020-16333042|1;[t713040] A02+16333021-16333043|19;[t491994] A02+16333023-16333045|5;
tcaaagaactgttagagaagcct	-6.13	A02	-	16638989-16639098	10	16639066-16639088	ttggcttgattcaaagaactgttagagaagcctatcagattgaaacttggttagaccgataatgaagatatggcaacttaggctatttttagtaagtaggggaatcatat	......((((((.....(((..((((((((((((............................................)))))).))))))...)))....))))))...	tcaaagaactgttagagaagcctatcagattgaaacttggttagaccgataatgaagatatggcaacttaggctatttttagtaagtaggggaat	[t842877] A02-16639066-16639088|7;[t355369] A02-16639068-16639087|1;[t355371] A02-16639066-16639087|1;[t550238] A02-16639066-16639083|1;[t590706] A02-16639055-16639074|1;
gggggggaaacatggatgagaca	-4.29	A02	-	16852600-16852732	12	16852610-16852632	tttctcaagctcttccccttcctttctttcctctattcggccaaagatgttcaagaatgaacacttttttttttttttttttcttcaattcacggcaatggggggggaaacatggatgagacaatttttttca	..(((((..(..((((((((((.............................................................................))))))))))....)..)))))............	tctcaagctcttccccttcctttctttcctctattcggccaaagatgttcaagaatgaacacttttttttttttttttttcttcaattcacggcaatggggggggaaacatggatgagaca	[t733895] A02-16852610-16852632|9;[t732670] A02-16852610-16852630|3;
gggggatccatagattgagtta	-4.19	A02	+	17031116-17031335	7	17031126-17031147	aaacctaatagggggatccatagattgagttaatgcaaccctagagtgttaattagagaaaaatctcaattattcaatttagggattagacgttattagtcttgaatagggataataacataacttagggatctctacggaacaagttaaatgaataaatcgtctgattcaaagccagaataacaagtacagtctaggtggagttttctttaggtattgt	.......(.((..((.(((((((((((..................................................................................................................................................................))))))..))))).))..)))..........	gggggatccatagattgagttaatgcaaccctagagtgttaattagagaaaaatctcaattattcaatttagggattagacgttattagtcttgaatagggataataacataacttagggatctctacggaacaagttaaatgaataaatcgtctgattcaaagccagaataacaagtacagtctaggtggagttttctt	[t252455] A02+17031125-17031147|2;[t733208] A02+17031126-17031147|5;
gatatgagacatgtgtgatgact	-8.02	A02	+	17051315-17051429	5	17051325-17051347	gcgatagtgtgatatgagacatgtgtgatgactattggaaattgtgttggattataggcatgatgtacatgccaaatgatagtgataatgatatgttaataatacaaatatgcaa	........(((.(((..(((((((...((.((((((.........................................)))))).))....))))))).))).)))..........	gatatgagacatgtgtgatgactattggaaattgtgttggattataggcatgatgtacatgccaaatgatagtgataatgatatgttaataatac	[t637702] A02+17051325-17051347|5;
cgcacaggaaaaaagatggaact	-0.44	A02	-	17253352-17253555	7	17253362-17253384	cacacggcagggtcgaaaagttttgcttgtgtagctcaggccgaggtactatggatttattaaatctatcaagtattaataactttttactattaaataatatttttactactatattgtaggaagcctcgtctggtcaaaaagttggacgccttcaactttttgacattacgcacaggaaaaaagatggaactccgatgtcat	.((((((.((..(((.....((((.(((((((............................................................................................................................................)))))))))))....)))..))))).)))...	ggtcgaaaagttttgcttgtgtagctcaggccgaggtactatggatttattaaatctatcaagtattaataactttttactattaaataatatttttactactatattgtaggaagcctcgtctggtcaaaaagttggacgccttcaactttttgacattacgcacaggaaaaaagatggaact	[t158384] A02-17253363-17253385|1;[t469842] A02-17253362-17253384|6;[t875612] A02-17253334-17253352|1;[t760897] A02-17253190-17253211|1;[t693672] A02-17253153-17253175|1;[t633955] A02-17253140-17253162|3;[t185415] A02-17253136-17253158|4;[t618897] A02-17253090-17253108|1;[t326983] A02-17253037-17253059|1;[t482696] A02-17252962-17252980|1;[t28521] A02-17252872-17252892|1;[t676234] A02-17252867-172…
aagggaatccatagatcgaatta	-1.82	A02	+	17388969-17389188	15	17388979-17389001	caaacctaataagggaatccatagatcgaattaatgcaacactaggggttttaattagaaagagatttcaattaatcaacctagggttaaacattgttagtctcgagagagataataatataaattagggatttctacggatcgagtcaagtgaataaatcgtctaattctgagtcaactaacaagtgaagtctaggtggattcttccttgggtattgtc	.......((...((((((((((((((....................................................................................................................................................................))))..))))))))))..))..........	aagggaatccatagatcgaattaatgcaacactaggggttttaattagaaagagatttcaattaatcaacctagggttaaacattgttagtctcgagagagataataatataaattagggatttctacggatcgagtcaagtgaataaatcgtctaattctgagtcaactaacaagtgaagtctaggtggattcttcctt	[t86228] A02+17388979-17388998|3;[t86229] A02+17388979-17389001|6;[t246602] A02+17388980-17388998|2;[t246603] A02+17388980-17389000|2;[t246604] A02+17388980-17389001|1;[t716984] A02+17388981-17388998|1;
cccggttaaagtgtgttgaaact	-2.87	A02	+	1790269-1790377	17	1790345-1790367	ttcaagcatttttccttcatattttactcgggtataatacgttgctgctggtgctctgtttgagattcttactttacccggttaaagtgtgttgaaactccaacaattg	..........((((...(((((((((..((((((........................................))))))..)))))))))..))))............	tttccttcatattttactcgggtataatacgttgctgctggtgctctgtttgagattcttactttacccggttaaagtgtgttgaaact	[t115882] A02+1790221-1790243|1;[t143161] A02+1790344-1790366|4;[t428553] A02+1790345-1790367|10;[t440273] A02+1790346-1790367|3;
aaaagtcagaacaggggaaccc	-8.69	A02	-	18173287-18173470	10	18173439-18173460	tatgatttttaaaagtcagaacaggggaacccgaattcattctgaccttgtctcacaaaattcattatatctcaaaatttacaaatccattgcttacactatttcttccatgagaaactagactcaataagctttaattaaatattttttttcatcttctaattcgattttcaaagttagtcta	.......((..((((((.(((.((((((..............................................................................................................................))))))..))))))))).))..........	aaaagtcagaacaggggaacccgaattcattctgaccttgtctcacaaaattcattatatctcaaaatttacaaatccattgcttacactatttcttccatgagaaactagactcaataagctttaattaaatattttttttcatcttctaattcgattttcaa	[t11215] A02-18173440-18173460|4;[t11216] A02-18173439-18173460|6;
atccggatgaagtatgtattagc	1.72	A02	-	18366599-18366798	62	18366766-18366788	tacatactttatccggatgaagtatgtattagcagattcactaatatgattatatatatatatttacttatacctaataaaacatgtatctcattacaataatagtaattttccaaataatttattgttttataattttatttcttatttaatattttaatttaattttaataatgcatattttatccggataaagtatg	..(((((((((((((((((((((((((((((..(((((.............................................................................................................................)))))...)))))))))))))))))))))))))))))	atccggatgaagtatgtattagcagattcactaatatgattatatatatatatttacttatacctaataaaacatgtatctcattacaataatagtaattttccaaataatttattgttttataattttatttcttatttaatattttaatttaattttaataatgcatattttatccggataa	[t525036] A02-18366853-18366873|1;[t861274] A02-18366850-18366871|1;[t492441] A02-18366847-18366869|1;[t787225] A02-18366847-18366868|1;[t340140] A02-18366822-18366840|1;[t961959] A02-18366769-18366791|1;[t301271] A02-18366768-18366788|4;[t301273] A02-18366766-18366788|50;[t860661] A02-18366765-18366787|3;[t438534] A02-18366766-18366786|1;[t479099] A02-18366766-18366785|1;[t704179] A02-18366766-1…
gagaaggaggagtggagcaaact	-4.22	A02	+	18611904-18612101	8	18612069-18612091	caaaaccattcattcttcacttctttctcacttttctcccttcattgttcttcattttattctccattcccttgccgatttcacctcttgaaaaagagtcattcaaccaccatttagagcaacattcaagtgttcgtggaagcctcggttcaacaagaacaagcagagaaggaggagtggagcaaactagtcatgcct	..............(((((((((((.....(((((((.......((((((((.....................(((((..................................................................))))).....))))))))..))))))))))))))))))................	cattcttcacttctttctcacttttctcccttcattgttcttcattttattctccattcccttgccgatttcacctcttgaaaaagagtcattcaaccaccatttagagcaacattcaagtgttcgtggaagcctcggttcaacaagaacaagcagagaaggaggagtggagcaaact	[t591142] A02+18612069-18612091|8;
gagaaggaggagtggagcaaact	-3.93	A02	+	18612059-18612157	8	18612069-18612091	agaacaagcagagaaggaggagtggagcaaactagtcatgcctcgaagacacactggatttgattcttgttccttatccttttaattttattgttgttg	..............(((((((..(((((((...(((((..((.............))...))))).)))))))...)))))))................	gagaaggaggagtggagcaaactagtcatgcctcgaagacacactggatttgattcttgttccttatccttttaatttt	[t591142] A02+18612069-18612091|8;
gattgcccgaggttgtttgaaca	-4.94	A02	-	18696875-18696995	7	18696885-18696907	tcgatattgcggtaaatggcattcggggagttgtagattccctgaccgctcctgttacaagtgcggatcagttgaccacttcattaaagattgcccgaggttgtttgaacagaatgaaaat	......(((...((((..((.((((((.((((........................................................)))).))))))))..))))..))).........	ggtaaatggcattcggggagttgtagattccctgaccgctcctgttacaagtgcggatcagttgaccacttcattaaagattgcccgaggttgtttgaaca	[t213087] A02-18697237-18697259|1;[t26648] A02-18697182-18697200|1;[t894735] A02-18697171-18697193|1;[t482234] A02-18697138-18697158|2;[t652632] A02-18697107-18697128|3;[t399074] A02-18697087-18697108|1;[t909276] A02-18697004-18697025|1;[t717156] A02-18697004-18697024|1;[t690388] A02-18697001-18697023|1;[t218758] A02-18696886-18696908|1;[t651154] A02-18696885-18696907|5;[t950903] A02-18696885-186…
gataaggatgacgtggaatcaca	3.29	A02	-	18784642-18784844	46	18784652-18784674	tatgaaactgtgattccatgtcatctttatctctttccaatggaagaataacaaatcagatttttccttctgattttcaacatttttagttggatttgaatttttttaagagaaaaaagctgaaaatcaggcgagcaaaaatctaatttgtcattctcccattggaaaaggataaggatgacgtggaatcacattttcataca	(((((((.(((((((((((((((((((((((..((((((((((.(((((.((((((.((((((((.(((((((((((((.(.(((((..(((((..........)))))...))))).).))))))))))..))).)))))))).)))))).))))).))))))))))..))))))))))))))))))))))).)))))))..	tgattccatgtcatctttatctctttccaatggaagaataacaaatcagatttttccttctgattttcaacatttttagttggatttgaatttttttaagagaaaaaagctgaaaatcaggcgagcaaaaatctaatttgtcattctcccattggaaaaggataaggatgacgtggaatcaca	[t535796] A02-18784658-18784680|2;[t238989] A02-18784654-18784676|2;[t634190] A02-18784654-18784674|2;[t634191] A02-18784653-18784674|3;[t634192] A02-18784652-18784674|20;[t276297] A02-18784652-18784673|5;[t811597] A02-18784652-18784672|1;[t83701] A02-18784654-18784671|1;[t83702] A02-18784652-18784671|12;
gataaggatgacgtggaatcaca	2.65	A02	+	18799464-18799663	46	18799631-18799653	gaaactgtgattccatgtcatctttatctctttccaatggaagaataacaaatcatatttttccttttgattttcagcatttttagttagatttgaattttgtcaaaagaaaaaaattgaaaatcaagagagcaaaaatctgatttgtcgttctcccattggaaaatgataaggatgacgtggaatcacagtttcataca	((((((((((((((((((((((((((((..((((((((((.((((..((((((((.(((((((((((((((((((((..(((((..((.(((.........))).))..)))))..)))))))))))))).).)))))).))))))))..)))).))))))))))..)))))))))))))))))))))))))))).....	tgattccatgtcatctttatctctttccaatggaagaataacaaatcatatttttccttttgattttcagcatttttagttagatttgaattttgtcaaaagaaaaaaattgaaaatcaagagagcaaaaatctgatttgtcgttctcccattggaaaatgataaggatgacgtggaatcaca	[t634190] A02+18799631-18799651|2;[t634191] A02+18799631-18799652|3;[t634192] A02+18799631-18799653|20;[t276297] A02+18799632-18799653|5;[t811597] A02+18799633-18799653|1;[t83701] A02+18799634-18799651|1;[t83702] A02+18799634-18799653|12;[t83704] A02+18799634-18799655|2;[t704348] A02+18799636-18799658|1;[t642771] A02+18799637-18799659|2;[t101000] A02+18799647-18799668|1;
gggggatccatagatcgagtta	-1.93	A02	-	1892501-1892649	17	1892618-1892639	aaacctaatagggggatccatagatcgagttaatgcaaccctagagtgttaattagagaaaagtcttggttattcaatctagggattagacattattagtcttgaatagggataataacataacttagggatctctacggaacaagttg	...........((((((((.......((((((........................................................................................))))))..)))))))).............	gggggatccatagatcgagttaatgcaaccctagagtgttaattagagaaaagtcttggttattcaatctagggattagacattattagtcttgaatagggataataacataacttagggatctctacg	[t99096] A02-1892622-1892643|1;[t252454] A02-1892618-1892640|6;[t733207] A02-1892618-1892639|11;
gagtagatctagcataattgagc	-3.06	A02	-	19126225-19126360	10	19126235-19126257	tgacttgttcttaattatgagttcttaattcttgctttaatattccaggatatcgattcaagtattgatgtgcttattcagaggagtaaaagcccatgtctaagagtagatctagcataattgagcggagctgatt	.........((((((((((((.(((..(((((((((((..((((((((.((((((((......)))))))).))........)))))))))))........))))))))).))..))))))))))...........	ttaattatgagttcttaattcttgctttaatattccaggatatcgattcaagtattgatgtgcttattcagaggagtaaaagcccatgtctaagagtagatctagcataattgagc	[t628193] A02-19126235-19126257|10;
atgagatatgtggaatgaca	-2.69	A02	-	19202553-19202688	30	19202659-19202678	ttgattgaaaatgagatatgtggaatgacatatctgaccatgcttactcaaaaattactctctttgccacatgctctcaaacctaataaggtggtcaagatatcagtagtctctattctctcattttcacttttac	........((((((((...(((((..(((((((((((((.....................................................)))).)))))).....))))))))..))))))))..........	atgagatatgtggaatgacatatctgaccatgcttactcaaaaattactctctttgccacatgctctcaaacctaataaggtggtcaagatatcagtagtctctattctctcattt	[t968604] A02-19202750-19202772|1;[t743157] A02-19202747-19202769|4;[t771313] A02-19202746-19202768|1;[t38119] A02-19202659-19202680|1;[t107136] A02-19202659-19202679|1;[t107137] A02-19202657-19202679|11;[t314502] A02-19202659-19202678|15;[t314503] A02-19202657-19202678|1;[t889797] A02-19202660-19202677|1;[t330050] A02-19202649-19202671|1;[t690460] A02-19202649-19202667|1;[t512976] A02-19202607-1…
gggggggaaacatggatgagaca	-3	A02	-	19821502-19821634	12	19821512-19821534	tctcaagctcttccccttcctttctttcctctattcggccaaagatgttcaagaatgaacactttttttttgttttctttcttcaattcacggcaatggggggggggaaacatggatgagacaatttttttca	......((((.(((......(((((..(((((((...(((...((.(((.(((((.(((.((.........)).))).))))).)))))..))).)))))))..)))))....))).))).)...........	gctcttccccttcctttctttcctctattcggccaaagatgttcaagaatgaacactttttttttgttttctttcttcaattcacggcaatggggggggggaaacatggatgagaca	[t733895] A02-19821512-19821534|9;[t732670] A02-19821512-19821532|3;
gggggatccatagatcgagtta	-6.19	A02	+	19841274-19841405	17	19841284-19841305	caaactaatagggggatccatagatcgagttaatacgataataaaggttttaactagaaagaaatttcaattaattaacctagagttagttgctcttactctcgaaaaaatattagcataatttagggattt	.............((((((.(((((...(((((((...........................................................................)))))))...))))).))))))	gggggatccatagatcgagttaatacgataataaaggttttaactagaaagaaatttcaattaattaacctagagttagttgctcttactctcgaaaaaatattagcataatttagggattt	[t99096] A02+19841280-19841301|1;[t252454] A02+19841283-19841305|6;[t733207] A02+19841284-19841305|11;
gatttaagagttgggaagaaact	-6.65	A02	-	2010410-2010505	5	2010473-2010495	tttattcttcgatttaagagttgggaagaaactatagataattttagacattatattaactgtgggttctttcttttctttttctcaaatacgttg	..........((...(((((..((((((((.((((((.((((............)))).)))))).)))))))).)))))..))............	gatttaagagttgggaagaaactatagataattttagacattatattaactgtgggttctttcttttctttttctc	[t762237] A02-2010532-2010553|4;[t762238] A02-2010531-2010553|1;[t335082] A02-2010529-2010551|1;[t915856] A02-2010518-2010540|1;[t758573] A02-2010521-2010539|1;[t616048] A02-2010518-2010535|1;[t652251] A02-2010473-2010495|5;
gagatgacgatgaaataatgagt	-6.14	A02	+	20648072-20648217	6	20648185-20648207	tttaatgattgttttataaatttttatcttttttataattccacgcttggactaccatttgctcaaatatattgtgtactacaaaattatggactccacggagcgcaaagggagagatgacgatgaaataatgagtcggtggttaa	.............((((..(((.(((((((((...............................................................................))))))))).)))...))))...............	gttttataaatttttatcttttttataattccacgcttggactaccatttgctcaaatatattgtgtactacaaaattatggactccacggagcgcaaagggagagatgacgatgaaataatgagt	[t602195] A02+20648183-20648203|1;[t608020] A02+20648185-20648207|5;
gagatgacgatgaaataatgagt	-4.22	A02	+	20648175-20648397	6	20648185-20648207	cgcaaagggagagatgacgatgaaataatgagtcggtggttaaagaaagtttgtataaaggaaacagaggaaaacctagatattgtgatggacataacactgatttttgaaaaggtcctatcatggagagacaggttggtgggaatcgggcagatggagtaggagattttgagatatcggaaaatgatattgaatgttcattggtcaatggcatcccctctat	.......((((.((((.((.(((..(((((((((((((.....................................................................................................................................................))))))...))))))).))).)).))))..))))..	gagatgacgatgaaataatgagtcggtggttaaagaaagtttgtataaaggaaacagaggaaaacctagatattgtgatggacataacactgatttttgaaaaggtcctatcatggagagacaggttggtgggaatcgggcagatggagtaggagattttgagatatcggaaaatgatattgaatgttcattggtcaatggcatcccctc	[t602195] A02+20648183-20648203|1;[t608020] A02+20648185-20648207|5;
gccggatgaagtatgtattaaca	2.29	A02	-	2098759-2098860	22	2098769-2098791	agttcatctgctaatacatacttcatccggctaaattatgcattggatttattattaacagataatttagccggatgaagtatgtattaacagatatactca	(((..(((((.((((((((((((((((((((((((((((.(....(((.....)))....))))))))))))))))))))))))))))).)))))..)))..	ctaatacatacttcatccggctaaattatgcattggatttattattaacagataatttagccggatgaagtatgtattaaca	[t929461] A02-2098772-2098794|1;[t224488] A02-2098772-2098792|2;[t669640] A02-2098769-2098791|14;[t438533] A02-2098769-2098790|1;[t479096] A02-2098769-2098789|4;[t704178] A02-2098767-2098788|1;
agagagaaagattggttgggata	-1.59	A02	+	2146936-2147065	56	2147033-2147055	cgggcactaacaccagatgataactttaatatctccaaaatattacaaacaaatagaatttcttaagaattctcaaatgggagatgagagaaaactaagagagaaagattggttgggataaagtgaaatg	....((((....((((....(((((((....((((...............................................................)))).)))).))).)))).....)))).....	caccagatgataactttaatatctccaaaatattacaaacaaatagaatttcttaagaattctcaaatgggagatgagagaaaactaagagagaaagattggttgggata	[t200925] A02+2147033-2147055|50;[t195750] A02+2147035-2147055|5;[t587025] A02+2147036-2147055|1;
agagagaaagattggttgggata	-1.77	A02	+	2147023-2147180	56	2147033-2147055	gagaaaactaagagagaaagattggttgggataaagtgaaatgagaaatgagaaggcctatttatagttgaggttcaatgaccaaacaataaatagcccttatctcaatgaccaaaaaaaaaattatcccatgccactttttcaaagttaactttagg	.............(((((((..((((((((((((..............((((((((.((((((((.(((..((((....)))).))).)))))))).)))..)))))................)))))))).)))))))))))...............	agagagaaagattggttgggataaagtgaaatgagaaatgagaaggcctatttatagttgaggttcaatgaccaaacaataaatagcccttatctcaatgaccaaaaaaaaaattatcccatgccactttttcaaagt	[t200925] A02+2147033-2147055|50;[t195750] A02+2147035-2147055|5;[t587025] A02+2147036-2147055|1;
gggggatccatagattgagtta	-2.72	A02	-	22253479-22253700	7	22253489-22253510	tttgacttgttcttaattatgtgttcttaattcttgttttaatattccaggatattgattcaagttaatgctcttatttagaggaggaaaagaccctgtctaagagtcaatttgtcataattaagcagagttgattgcacgcctagagataaggtgataagattttgccggattaaggtgaaacctaaaagggggatccatagattgagttaatacaacact	......((((.((((((((((..(((((...................................................................................................................................................................)))))..))).))))))).....))))....	tcttaattatgtgttcttaattcttgttttaatattccaggatattgattcaagttaatgctcttatttagaggaggaaaagaccctgtctaagagtcaatttgtcataattaagcagagttgattgcacgcctagagataaggtgataagattttgccggattaaggtgaaacctaaaagggggatccatagattgagtta	[t252455] A02-22253489-22253511|2;[t733208] A02-22253489-22253510|5;
atcccgcagatatgatgaccaat	-4.17	A02	+	2282681-2282777	16	2282745-2282767	cactttgtgagggaaattattgatgaggggaaattttgtcttcagaagatcaagactgcagataatcccgcagatatgatgaccaatgtggtaacag	(((........((..(((((...((..((((....((((((.(((..........))).)))))))))).))...)))))..))...))).......	gggaaattattgatgaggggaaattttgtcttcagaagatcaagactgcagataatcccgcagatatgatgaccaat	[t300335] A02+2282745-2282767|10;[t856811] A02+2282746-2282767|1;[t427275] A02+2282747-2282769|5;
ggggattacacactgagtttatg	-6.15	A02	-	24267838-24267970	6	24267848-24267870	ttgtactaagctggggtaaggccaaactgaaatcgatatggttactaaaagggattaggcccagactgtgatcatgtgcatactatttgtttgtttatatggggattacacactgagtttatgtaaactcacc	...(((((((((.((((((..((..............................................................................))..))))...)).)))))).)))........	taagctggggtaaggccaaactgaaatcgatatggttactaaaagggattaggcccagactgtgatcatgtgcatactatttgtttgtttatatggggattacacactgagtttatg	[t731286] A02-24267848-24267870|6;
aggctccatgtcggttactgatt	-2.29	A02	+	24702339-24702545	10	24702349-24702371	agcttaagcaaggctccatgtcggttactgattacgagcgaaaatttgttagacttagcaaatacgctcgggaatgtgtttcgtcggaacatgttgcgaagcggaagcggtctgagcatcggacttgatgcttttgccgtttgatgaatttgatgttatccttggtttggattggttgaccgcgcatgatgcgattgtgaattccaa	........(((.((..((((((((((((..(((.(((((.((.......................................................................................................................)).))))))))..).)))))).)))))..))..)))..........	aggctccatgtcggttactgattacgagcgaaaatttgttagacttagcaaatacgctcgggaatgtgtttcgtcggaacatgttgcgaagcggaagcggtctgagcatcggacttgatgcttttgccgtttgatgaatttgatgttatccttggtttggattggttgaccgcgcatgatgcgattg	[t245055] A02+24702349-24702371|10;
cgatttactgatatggtggccg	-4.1	A02	-	2579325-2579522	7	2579491-2579512	taaacctgctcgatttactgatatggtggccgcccttcccattgttgatgatgatattcctgtcacttatcaagaagcaatgcaaagcttagaaagtgacaaatggaaatgcgccacggatgaagaaatgcagtctctccggaagaacaatacttgggagttggcgtaattaccgaaaggtaaaagggcaatcggatg	........(((..((((((....((((((.((((.((((((.(((((....................................................................................................)))))..))))))..))))...))))))...)))))).)))..........	cgatttactgatatggtggccgcccttcccattgttgatgatgatattcctgtcacttatcaagaagcaatgcaaagcttagaaagtgacaaatggaaatgcgccacggatgaagaaatgcagtctctccggaagaacaatacttgggagttggcgtaattaccgaaaggtaaaaggg	[t469213] A02-2579491-2579512|7;
gtgacgcgggtagttagaaagct	-8.36	A02	-	26072425-26072555	6	26072435-26072457	aaaaaattagtaaatagatatatgagtctagatttaggaaaaatttacagatcttgatttcgagttttgtaactcaagatatgatttttcttgtaactgtgacgcgggtagttagaaagctgtgaatgtag	.......((((...(((.(((.((.((((((...(((((((((((.....(((((((.(((((...))).)).)))))))..)))))))))))...))).))).)).))).)))....)))).........	taaatagatatatgagtctagatttaggaaaaatttacagatcttgatttcgagttttgtaactcaagatatgatttttcttgtaactgtgacgcgggtagttagaaagct	[t772355] A02-26072435-26072457|6;
gattgcccgaggttgtttgaaca	-6.2	A02	+	26304824-26304933	7	26304901-26304923	gtaaatggcattcggggagttgtagattccctgaccgctcctgttacaagtgcggatcagttgaccacttcattaaagattgcccgaggttgtttgaacagaatgaaaat	.((((..((.((((((.((((........................................................)))).))))))))..))))..............	gtaaatggcattcggggagttgtagattccctgaccgctcctgttacaagtgcggatcagttgaccacttcattaaagattgcccgaggttgtttgaaca	[t218758] A02+26304900-26304922|1;[t651154] A02+26304901-26304923|5;[t950903] A02+26304903-26304923|1;[t619276] A02+26305010-26305032|5;
gattgcccgaggttgtttgaaca	-4.96	A02	+	26304891-26305006	7	26304901-26304923	cttcattaaagattgcccgaggttgtttgaacagaatgaaaatcaaagtgggaaaccgggtgctaccactgctcgaggtagaccatctggaaatacgggcaatgctagtggtggtc	.......(...((((((((....(((((...((((..................................................)))).)))))))))))))..)..........	gattgcccgaggttgtttgaacagaatgaaaatcaaagtgggaaaccgggtgctaccactgctcgaggtagaccatctggaaatacgggcaatgct	[t218758] A02+26304900-26304922|1;[t651154] A02+26304901-26304923|5;[t950903] A02+26304903-26304923|1;[t619276] A02+26305010-26305032|5;
ccatatcgggtccaattacaagt	-8.41	A02	+	26454962-26455053	8	26454972-26454994	taagcctcttccatatcgggtccaattacaagtactacctgggattttaacccaatactttataatttgatctaactcaatacttgtttttc	.................(((((.(((((.(((((.....((((.......)))).)))))..))))).)))))...................	ccatatcgggtccaattacaagtactacctgggattttaacccaatactttataatttgatctaactcaata	[t419517] A02+26454972-26454994|6;[t401042] A02+26454973-26454994|2;
acttggagatgtgatgagatgaa	-2.7	A02	-	2662121-2662320	6	2662288-2662310	ccctcttgatacttggagatgtgatgagatgaatgctcgcaatgtaaaatacaactcttcaaaattattgtacctaatctgagtacagaaacaaaccgtacgctgaatatacacttagtggtattactataattcaaatacttaagataaaaacaataaatatgcacatttaatcttaccatcatttactttcaatgaat	...((((((....((((((((.(.(((((((((((...(((.........................................................................................................................))).))))).))))))))))).))))...)))).))..	acttggagatgtgatgagatgaatgctcgcaatgtaaaatacaactcttcaaaattattgtacctaatctgagtacagaaacaaaccgtacgctgaatatacacttagtggtattactataattcaaatacttaagataaaaacaataaatatgcacatttaatcttaccatcatttactttc	[t46249] A02-2662357-2662374|1;[t282574] A02-2662292-2662312|1;[t175297] A02-2662288-2662310|5;[t697747] A02-2662284-2662306|2;[t217722] A02-2662284-2662304|2;
accgggactccagaaaacagcct	-0.84	A02	-	28152303-28152502	9	28152470-28152492	tttttttaacaccgggactccagaaaacagcctgtcctgaatatgtgtaattgtacaattatagtgttttatcttgaaaagcatggtagtaattgcttattattttcatatgaacttactaagcgtaaagcttacccatcctctccatttctttagtattggcaggtcggctcggggttggagatcgtcggaggcaaaat	...((((..(.((((((((((((.....((((.(.((((...........................................................................................................................)))).))))).....)))))).)).)))).)..)))).	accgggactccagaaaacagcctgtcctgaatatgtgtaattgtacaattatagtgttttatcttgaaaagcatggtagtaattgcttattattttcatatgaacttactaagcgtaaagcttacccatcctctccatttctttagtattggcaggtcggctcggggttggagatcgtcggagg	[t44062] A02-28152473-28152495|1;[t147670] A02-28152473-28152492|1;[t147671] A02-28152470-28152492|7;[t719473] A02-28152471-28152489|1;[t719474] A02-28152467-28152489|1;
agacgagccattactgcaagata	-5.7	A02	-	28967803-28967996	5	28967813-28967835	taaattcatattttgctttagggtttaattaaggatgtctaatattttaaatagattaattgaaacaaaatgctactaaagtgacctcttttacgtagattagtctatttaaaacatcaagaccaagtcttttacgcctctcactttgtactattaaaggcagacgagccattactgcaagatattaaagtgtt	........((((((((..((((((((...........................................................................................................................................))))).)))..))))))))..........	ttttgctttagggtttaattaaggatgtctaatattttaaatagattaattgaaacaaaatgctactaaagtgacctcttttacgtagattagtctatttaaaacatcaagaccaagtcttttacgcctctcactttgtactattaaaggcagacgagccattactgcaagata	[t193232] A02-28967813-28967835|5;[t771280] A02-28967673-28967693|1;[t698702] A02-28967646-28967666|2;[t809438] A02-28967619-28967641|1;
attgatgtgataaggatgagacc	-3.1	A02	-	29067459-29067613	10	29067581-29067603	ccagcattgtattgatgtgataaggatgagaccaatttcttttatttaatttgtgtgacattgttattaggaataatttgttacaataaactaaatcgttgaatattagggagcaagtggttatatttttacataatattggtcataatgtaatt	.........(((..((((..((((((((.(((((.(..((..((((((((((((((((((..(((((.....))))).)))))).))))........))))))))..))..).....))))).))))))))....))))..)).)..........	attgatgtgataaggatgagaccaatttcttttatttaatttgtgtgacattgttattaggaataatttgttacaataaactaaatcgttgaatattagggagcaagtggttatatttttacataatattggtca	[t342698] A02-29067581-29067603|10;
atgacagacttgggaatcatgac	-1.42	A02	-	2962871-2962959	5	2962881-2962903	gaagcagggtcgatttgattcaggagttcaagaagaatatgcaagacatgtttgacatgacagacttgggaatcatgacttacttcctt	((((..((((((...((((((..(((((((.(..(((((((.....)))))))..).)))...))))..)))))))))))).))))...	cgatttgattcaggagttcaagaagaatatgcaagacatgtttgacatgacagacttgggaatcatgac	[t311963] A02-2962881-2962903|5;[t260209] A02-2962841-2962862|2;[t756460] A02-2962841-2962861|1;
aggctggactagaatgtggacta	-4.01	A02	+	29664549-29664642	5	29664610-29664632	ttataattaataaccattctagttttttctctttttatttcggcatgattcctaaccataaaggctggactagaatgtggactattagttgttt	..((((((((((.((((((((((((....(((((.......((.......)).......)))))..))))))))))).)...))))))))))..	taaccattctagttttttctctttttatttcggcatgattcctaaccataaaggctggactagaatgtggacta	[t245321] A02+29664610-29664632|5;
gaagaacggactaaatatgagtc	-3.44	A02	-	2987245-2987467	10	2987255-2987277	cctaggactagaaagagcctgattttttttaatttttaatgtaggaaagaaaatatttaactttttaagttttctaatcgacgtttcattgcaagcagaaaaataaaacatgttcttttattgtattacattttataattttttttaaaaagaccccgatttattgtttcacttagggttccaaaaatatgaagaacggactaaatatgagtcttaaagttta	..(((((((......((.(((.((((((...((((((.................................................................................................................................................))))))..))))))))).)).......))))))).......	ctagaaagagcctgattttttttaatttttaatgtaggaaagaaaatatttaactttttaagttttctaatcgacgtttcattgcaagcagaaaaataaaacatgttcttttattgtattacattttataattttttttaaaaagaccccgatttattgtttcacttagggttccaaaaatatgaagaacggactaaatatgagtc	[t881804] A02-2987256-2987278|1;[t551378] A02-2987255-2987277|9;[t387914] A02-2987189-2987207|1;[t191668] A02-2987185-2987206|1;
aaacaaacaaacatgaacacaca	-6.17	A02	+	3027535-3027644	7	3027612-3027634	ttatatgtttatgaaaatgtttgtttcatattcgtgaacatgttcgattaagttaaatgaatatattcatgaacattaaacaaacaaacatgaacacacataaatttaaa	.....((((((((....(((((((((.((.((((((((.(((((((.(((...))).))))))).)))))))).)).)))))))))..))))))))..............	tatgtttatgaaaatgtttgtttcatattcgtgaacatgttcgattaagttaaatgaatatattcatgaacattaaacaaacaaacatgaacacaca	[t14441] A02+3027612-3027634|5;[t119604] A02+3027614-3027634|1;[t353506] A02+3027615-3027634|1;
gttggccaggtatgtgatatata	-2.77	A02	+	31176483-31176615	5	31176493-31176515	aatacattaagttggccaggtatgtgatatatacttatgcatgttagatcgattggaattgaatcatgaatgtgaaatgagaagcataggtgaaaatgcctatgtcatatatgtgagtaagggtaaatgtaac	..((((((......((((.(((((((((((((((((((((.(.(((...............................))).).)))))))))........)))))))))))).)).)).......))))))..	gttggccaggtatgtgatatatacttatgcatgttagatcgattggaattgaatcatgaatgtgaaatgagaagcataggtgaaaatgcctatgtcatatatgtgagtaagggt	[t796601] A02+31176493-31176515|5;
caagagagcaacatcagaaaagt	-1.68	A02	-	3138138-3138278	31	3138246-3138268	gtctccaccacaagagagcaacatcagaaaagtaaattgaagcggtgtttaccttggtggcatcatcctcaatgccaattgctcgaaaatattgctccaattcccacaggaagttgtccacttctcttgcggacctaatcc	........(.((((((((((((.((......(..(((((.((((((((((.......((((((........)))))).........)))))))))).)))))..)....)).))))).....))))))).)..........	caagagagcaacatcagaaaagtaaattgaagcggtgtttaccttggtggcatcatcctcaatgccaattgctcgaaaatattgctccaattcccacaggaagttgtccacttctcttgcg	[t402785] A02-3138488-3138509|3;[t402786] A02-3138487-3138509|2;[t861932] A02-3138488-3138507|1;[t861933] A02-3138487-3138507|1;[t861934] A02-3138486-3138507|1;[t445003] A02-3138486-3138506|1;[t445004] A02-3138484-3138506|2;[t508779] A02-3138486-3138505|1;[t508780] A02-3138483-3138505|5;[t863286] A02-3138482-3138504|1;[t452395] A02-3138482-3138503|5;[t452396] A02-3138481-3138503|1;[t546707] A02-3…
agagtaaatcaagaatcggaact	-2.61	A02	-	31933458-31933672	5	31933468-31933490	cacaaaaagggggggattttgatgtttttttttggagatttcaaaggggatcgatagtatttgaggggggattttttgatatttcgatggaagaatggattgtattttagggggatttttagagaggaatcgattgtattttgggggatatatatattttttcggagataatactaagttcaagagtaaatcaagaatcggaactaagttttgaa	..(((((..((...(((((((((.....((((((((..............................................................................................................................................))))))))...))).))))))....))...)))))..	gggggattttgatgtttttttttggagatttcaaaggggatcgatagtatttgaggggggattttttgatatttcgatggaagaatggattgtattttagggggatttttagagaggaatcgattgtattttgggggatatatatattttttcggagataatactaagttcaagagtaaatcaagaatcggaact	[t211383] A02-31933468-31933490|5;[t604009] A02-31933329-31933351|1;[t247896] A02-31933329-31933348|1;[t604129] A02-31933321-31933343|1;[t229938] A02-31933215-31933237|1;
aagagtgtagacagtggaagacc	-4.96	A02	+	32081125-32081279	6	32081247-32081269	actttgatggtagtaattggaatagtcttatatgtatccgaattctgacattcaagaaggcataaatagtgataagagtggagacagtggaagactatgtttagcaatatataaatagtgataagagtgtagacagtggaagaccaagtgtaaca	.......((((....((((..(((.((((((.........................................................................................)))))).)))...)))).....)))).........	tagtaattggaatagtcttatatgtatccgaattctgacattcaagaaggcataaatagtgataagagtggagacagtggaagactatgtttagcaatatataaatagtgataagagtgtagacagtggaagacc	[t73946] A02+32081247-32081269|5;[t212735] A02+32081248-32081269|1;
gagaagatgggtagagacttcc	-6.61	A02	+	35055320-35055519	8	35055488-35055509	aaagtttctagcctagctttccaccactttgcctttacccttagctttaaaagattcaccactctctttaactaataaccatgtaacacacaagatttcccactaaaaaaataaaagttgataggatgcaaaaatacatgctttaaaataaataaataaataatatatgagaagatgggtagagacttcctcaaactcaa	.(((((((((.((...(((..((................................................................................................................................................))..)))..)).)))))))))............	aagtttctagcctagctttccaccactttgcctttacccttagctttaaaagattcaccactctctttaactaataaccatgtaacacacaagatttcccactaaaaaaataaaagttgataggatgcaaaaatacatgctttaaaataaataaataaataatatatgagaagatgggtagagacttcc	[t313433] A02+35055486-35055507|1;[t590464] A02+35055488-35055505|1;[t590465] A02+35055488-35055506|1;[t590466] A02+35055488-35055509|5;
gaacaggattacggagcattacc	-3	A02	+	35142809-35142999	10	35142819-35142841	atcgtcgccggaacaggattacggagcattaccggacctatcggacaatttacaattaattcaaaataaatgacatacatatattaatttaattataaagtccctataatggaccctcgaggtccaaatcacacgttagaatcaaatcaggacttgttcgagtactccaaatttttttttatgcgaactta	.........((((.((((((..((((...((((((((......................................................................................................................))))).))))))).)))))).))))...........	gaacaggattacggagcattaccggacctatcggacaatttacaattaattcaaaataaatgacatacatatattaatttaattataaagtccctataatggaccctcgaggtccaaatcacacgttagaatcaaatcaggacttgttcgagtactccaaattttttttta	[t687186] A02+35142818-35142837|2;[t545914] A02+35142819-35142841|7;[t45596] A02+35142820-35142841|1;[t160716] A02+35142829-35142847|1;
ggggctaacaataataacaact	-4.8	A02	-	35151018-35151149	11	35151028-35151049	ctgtattaaagtttagactcataaccagacacacgaatctaccaccccgagttgttcggcaacgatggctattacagtagtccacgaccctctgggaattggggctaacaataataacaactgaccaatttg	.(((((((..(((.((.((((...(((((....((...((((.......(((..(.((....)))..)))......))))....))....)))))....)))).)))))..)))).))).............	ctgtattaaagtttagactcataaccagacacacgaatctaccaccccgagttgttcggcaacgatggctattacagtagtccacgaccctctgggaattggggctaacaataataacaact	[t911156] A02-35151028-35151050|4;[t732355] A02-35151028-35151049|6;[t732356] A02-35151027-35151049|1;[t523485] A02-35150950-35150971|1;[t834587] A02-35150945-35150967|1;[t24186] A02-35150942-35150964|1;[t68015] A02-35150941-35150963|1;
atagagaaggcaaatggaaagtt	-2.05	A02	+	35302998-35303210	13	35303008-35303030	tcccttattaatagagaaggcaaatggaaagttagaaaaaggaattatattctttccaaaagaatattaatttccatatcttttatattttgatcgaaattaattaatataactatttatattaataaattcggtaaaatatatacaattaatattttgtatgaatcaaattcaaatattaattatatttatgttctctatttgtgtacaaca	.........(((((((((.(.(((((...............................................................................................................................................................))))).).)))))))))...........	atagagaaggcaaatggaaagttagaaaaaggaattatattctttccaaaagaatattaatttccatatcttttatattttgatcgaaattaattaatataactatttatattaataaattcggtaaaatatatacaattaatattttgtatgaatcaaattcaaatattaattatatttatgttctctattt	[t284036] A02+35303008-35303030|12;[t197730] A02+35303010-35303031|1;
cttgcatcagtactcccccaat	-4.51	A02	-	35408920-35409023	18	35408992-35409013	ggatgaccctcttgcatcagtactcccccaatggcataatctgacgcatctgtgcgtacttcataaggcttcgagtaatatggtaatgcaagtacgggctcact	..........(((((((((.(((((.......(((........(((((....)))))..........)))..)))))...))...)))))))............	cttgcatcagtactcccccaatggcataatctgacgcatctgtgcgtacttcataaggcttcgagtaatatggtaatgcaagta	[t527802] A02-35408992-35409013|18;
gagtagatctagcataattgagc	-2.63	A02	-	37166409-37166607	10	37166575-37166597	ccctgtctaagagtagatctagcataattgagcagagttgattgcacgcccagagatagggtgacaagattttgccggattagggtaaaacctaataagggaatccaaagatcgagttaatgcaacactagggagttaattagaaagagatttcaattaatcaacctagggttagatgttgttagtctcaagagagata	.........(((.((((((((((...................................................................................................................................................)))))))....))).)))...........	gagtagatctagcataattgagcagagttgattgcacgcccagagatagggtgacaagattttgccggattagggtaaaacctaataagggaatccaaagatcgagttaatgcaacactagggagttaattagaaagagatttcaattaatcaacctagggttagatgttgttagtctc	[t628193] A02-37166575-37166597|10;
aagaatgaagagtacaaaagata	-4.54	A02	-	3763779-3763934	9	3763902-3763924	ataatggcaaaagaatgaagagtacaaaagatagagataaaaactaaaccccgaaaacccgaaaaacaaagaaccctcaaacgtaaacacaaaattctctgaatgtgttatgagttctaatctaatgggtgtctcttaattctaagattgtaaagg	...........(((((.(((((.(((.....((((.....................................................................................)))).....)))))))).))))).............	aagaatgaagagtacaaaagatagagataaaaactaaaccccgaaaacccgaaaaacaaagaaccctcaaacgtaaacacaaaattctctgaatgtgttatgagttctaatctaatgggtgtctcttaattctaag	[t8676] A02-3763957-3763974|1;[t66013] A02-3763902-3763924|5;[t187921] A02-3763902-3763923|4;
agagagttacatgggctgggaca	-4.62	A02	-	37821279-37821388	8	37821356-37821378	gaaccaagtcagagagttacatgggctgggacacggtcgtatgtccctatttcaattgttatatgacctgagacacgggagtgtgttcttagccgtgtgagtcacactgc	.........(((.((.((((((((.((((((.......................................................)))))))))))))).))...))).	agagagttacatgggctgggacacggtcgtatgtccctatttcaattgttatatgacctgagacacgggagtgtgttcttagccgtgtgagtcacactgc	[t848579] A02-37821358-37821380|1;[t203955] A02-37821356-37821378|7;
agagagttacatgggctgggaca	0.8	A02	-	37821346-37821474	8	37821356-37821378	cacggctgcgtctcccctgtatattttaaaggttccaattcagatagttacacggcctggcacaagggcatgtggcttggccctgtgaaccaagtcagagagttacatgggctgggacacggtcgtatg	.(((((((.((((((((((((.(((((...(((((((..(((...(((((((.(.(((......))).).))))))))))...)).))))).......))))))))).)))..))))).)))))))...	tctcccctgtatattttaaaggttccaattcagatagttacacggcctggcacaagggcatgtggcttggccctgtgaaccaagtcagagagttacatgggctgggaca	[t848579] A02-37821358-37821380|1;[t203955] A02-37821356-37821378|7;
acggaaaataacgggaatagcgg	-2.04	A02	-	38300083-38300187	27	38300093-38300115	ccttcttgctgttgtttcagtgtttctgttgatttttgttagaggagatgatttttttttagtttgctgttaacggaaaataacgggaatagcggcccgttattg	.......(((((((((((.((.(((((((((((.....((((((((((....))))))))))......)))))))))))...)).))))))))))).........	gttgtttcagtgtttctgttgatttttgttagaggagatgatttttttttagtttgctgttaacggaaaataacgggaatagcgg	[t159507] A02-38300093-38300115|22;[t685595] A02-38300093-38300113|3;[t685596] A02-38300091-38300113|1;[t536323] A02-38300091-38300112|1;
gttaataaatgtagagtgtgcct	-0.98	A02	-	3849687-3849906	8	3849697-3849719	tcctcaatgttcacattttttgttaatttagtttaaatttgattattatctttctaaaaggagtaaatcattttttaaccgaaattttcactaaaatagttgttttttaatgatgtcagtatggtaagtcacgtgacagttcatatgtagttcatgctggcatgatactattaatcttatatgtcatgttaataaatgtagagtgtgcctcgcatttccg	.....(((((.((((((((((((((((................................................................................................................................................................)))))))))....)))))))....)))))....	tcacattttttgttaatttagtttaaatttgattattatctttctaaaaggagtaaatcattttttaaccgaaattttcactaaaatagttgttttttaatgatgtcagtatggtaagtcacgtgacagttcatatgtagttcatgctggcatgatactattaatcttatatgtcatgttaataaatgtagagtgtgcct	[t787239] A02-3849697-3849719|8;[t243355] A02-3849654-3849676|1;
gagaagatgggtagagacttcc	-6.66	A02	+	38953582-38953781	8	38953750-38953771	acaccaacaaagtttcttgcctagctctctaccactttgcctttacccttagctttagaagattcaccaccctctttaattaataaccatgtaacacacaagatttcccaaaaaaattagagtcgataggatgcaaaaatacatgatttaaataaataaataaactatgagaagatgggtagagacttccacaaactcaa	.........((((((((.(((((..((((...........................................................................................................................................))))...)))))))))))))............	aagtttcttgcctagctctctaccactttgcctttacccttagctttagaagattcaccaccctctttaattaataaccatgtaacacacaagatttcccaaaaaaattagagtcgataggatgcaaaaatacatgatttaaataaataaataaactatgagaagatgggtagagacttcc	[t313433] A02+38953748-38953769|1;[t590464] A02+38953750-38953767|1;[t590465] A02+38953750-38953768|1;[t590466] A02+38953750-38953771|5;
gtgggagttaggctgacttaggc	-1.91	A02	-	38955149-38955264	15	38955232-38955254	tccttatattgtgggagttaggctgacttaggcatttttggagcaagaaattgcctaaggtcgaatggattgtgaggcaaaaatcctaagtccgtgacactagcatgaggttacta	.....(...(((.((.((((.(..((((((((.(((((((.....................................)))))))))))))))).)))).)).))))..........	gtgggagttaggctgacttaggcatttttggagcaagaaattgcctaaggtcgaatggattgtgaggcaaaaatcctaagtccgtgacactagcat	[t781288] A02-38955236-38955254|1;[t781289] A02-38955232-38955254|12;[t722249] A02-38955232-38955252|2;
acccggacatatcaacttgcata	0.86	A02	+	39078146-39078325	10	39078293-39078315	ctgaagcacatgtaaacataccttatcgttcggtttagtcgagcgtattaatagaatttattacagcaccaagcgctcacattcaaacccaagtctcttcggtatttaaccggatatagccgcaaacacatttgccttcgggtcttaacccggacatatcaacttgcataattgccttcg	..((((((.((((((........(((.((((((.((((..........................................................................................................)))).))))))))).....))))))...)).)))).	tgtaaacataccttatcgttcggtttagtcgagcgtattaatagaatttattacagcaccaagcgctcacattcaaacccaagtctcttcggtatttaaccggatatagccgcaaacacatttgccttcgggtcttaacccggacatatcaacttgcata	[t521766] A02+39078289-39078311|1;[t142808] A02+39078293-39078315|6;[t427642] A02+39078294-39078315|2;[t476507] A02+39078296-39078316|2;[t223907] A02+39078372-39078394|3;[t667524] A02+39078373-39078395|3;[t438376] A02+39078375-39078395|1;[t835903] A02+39078380-39078402|1;[t667527] A02+39078413-39078434|1;[t933734] A02+39078518-39078538|1;[t41356] A02+39078521-39078538|1;[t274196] A02+39078571-390…
gggggatccatagatcgagtta	-2.01	A02	-	39210299-39210447	17	39210416-39210437	aaacctaatagggggatccatagatcgagttaatgcaaccctagggtgttaattagagaaaagtctcaattattcaatctagggattagacgttattagtcttgaatagggataataacataacttagggatctctacagaacaagtta	...........((((((((.......((((((........................................................................................))))))..)))))))).............	gggggatccatagatcgagttaatgcaaccctagggtgttaattagagaaaagtctcaattattcaatctagggattagacgttattagtcttgaatagggataataacataacttagggatctctaca	[t99096] A02-39210420-39210441|1;[t252454] A02-39210416-39210438|6;[t733207] A02-39210416-39210437|11;
gcaagagggcaaagtaatagctt	-4.64	A02	-	39256829-39256982	5	39256839-39256861	agagttttgagaaattaaaggtactactagcaaaagctctagttttagtgcaactagatctgggaaaggaatttttggtttacagtgatacgtcattgaatggactgggttgcgtgcttatgcaagagggcaaagtaatagcttatgcttcgag	.......((((..((((...(..((.((.(((.((((..............................................................................)))).))).))))..)....))))..)))).........	gaaattaaaggtactactagcaaaagctctagttttagtgcaactagatctgggaaaggaatttttggtttacagtgatacgtcattgaatggactgggttgcgtgcttatgcaagagggcaaagtaatagctt	[t655071] A02-39256839-39256861|5;
gagagtcgagtctaatgttaaac	-5.81	A02	+	3935523-3935625	5	3935533-3935555	accttttttcgagagtcgagtctaatgttaaacgcgtgttgtcaaaattttcaaaatttcttgttcaaattaacatttagtcgtgattcttaaattttttatt	..........((((((((.(.((((((((((.....((......(((((.....)))))......))..)))))).)))).).))))))))............	gagagtcgagtctaatgttaaacgcgtgttgtcaaaattttcaaaatttcttgttcaaattaacatttagtcgtgattcttaa	[t373969] A02+3935485-3935505|1;[t605017] A02+3935533-3935555|5;[t767673] A02+3935537-3935559|1;
gagacagttctcagtagagtgc	-1.23	A02	-	3940184-3940298	89	3940194-3940215	ccaaggccgtccgtctacttctttctcaatgctacaacagtgtgccgcgcgtcaatgagtccttgaactctccttttgaaagcgagacagttctcagtagagtgcccttgattcc	.(((((..(..(.((((((.((.((((........................................................)))).)).....)))))))..)))))).....	ccgtctacttctttctcaatgctacaacagtgtgccgcgcgtcaatgagtccttgaactctccttttgaaagcgagacagttctcagtagagtgc	[t526675] A02-3940216-3940237|7;[t881518] A02-3940214-3940235|1;[t673447] A02-3940195-3940217|1;[t460331] A02-3940195-3940216|12;[t460332] A02-3940194-3940216|14;[t596350] A02-3940195-3940215|2;[t596351] A02-3940194-3940215|59;[t596352] A02-3940193-3940215|1;[t574704] A02-3940191-3940213|1;[t132822] A02-3940191-3940212|2;[t270008] A02-3940189-3940210|3;[t406688] A02-3940098-3940119|2;[t406689] A0…
agcaaagaggggcagttgtaagc	-5.33	A02	+	3943671-3943803	12	3943681-3943703	cacaatgatgagcaaagaggggcagttgtaagcactaaatttttgtctgactagaatttgtgtttaattttcaaaatttcaaaaaaaaaattttaaaaataaaaattacattttgacccctaaacttttccta	......((.(((.....((((((((.(((((..........................................................................)))))..))).)))))...))).))...	agcaaagaggggcagttgtaagcactaaatttttgtctgactagaatttgtgtttaattttcaaaatttcaaaaaaaaaattttaaaaataaaaattacattttgacccctaaacttt	[t627417] A02+3943602-3943623|1;[t627418] A02+3943602-3943624|8;[t258599] A02+3943603-3943624|1;[t23238] A02+3943606-3943624|1;[t186421] A02+3943608-3943626|1;[t903309] A02+3943619-3943641|1;[t317122] A02+3943675-3943693|1;[t219568] A02+3943681-3943703|9;[t26352] A02+3943684-3943703|2;[t26353] A02+3943684-3943706|5;[t73319] A02+3943685-3943703|1;
ccgctacagtatctaatctcacc	-4.76	A02	-	3995417-3995514	6	3995427-3995449	ggtttggatgggcgattgggtgcggtgcggtgcgtttagcttactttttgtctcacgctacagtaccgctacagtatctaatctcaccgccaccgctg	.........(((.((((((((((.(((((((((...((((................))))..))))))).)).)))))))))).).))..........	ggcgattgggtgcggtgcggtgcgtttagcttactttttgtctcacgctacagtaccgctacagtatctaatctcacc	[t437359] A02-3995427-3995449|6;[t166184] A02-3995388-3995409|1;[t254751] A02-3995378-3995400|1;[t803957] A02-3995375-3995397|1;[t19511] A02-3995378-3995396|1;[t158529] A02-3995376-3995394|1;[t172136] A02-3995369-3995390|1;[t172137] A02-3995368-3995390|3;[t898681] A02-3995368-3995388|1;
aatgccaacttggatgtccaact	-1.99	A02	-	4022043-4022242	8	4022210-4022232	atagattttaaatgccaacttggatgtccaactgagatgagaatagtttctgcagtcaaaatggaaaagaaaaataaaagaaaaaggagacgaatgatttttcttttccaattaaatgtctaattaatttaaaattttcaattaattaaaattatctacttaaaaacctattctcgtcaattggacatctaatttggcat	...........(((((((.((((((((((((....((((((((((((((.((.(((.....................................................................................................))))).))).)))))))))))..)))))))))))).)))))))	aatgccaacttggatgtccaactgagatgagaatagtttctgcagtcaaaatggaaaagaaaaataaaagaaaaaggagacgaatgatttttcttttccaattaaatgtctaattaatttaaaattttcaattaattaaaattatctacttaaaaacctattctcgtcaattggacatctaatttggcat	[t253221] A02-4022391-4022410|1;[t442251] A02-4022269-4022291|1;[t108522] A02-4022210-4022232|6;[t318642] A02-4022210-4022231|2;[t412191] A02-4022206-4022228|2;[t705250] A02-4022199-4022221|1;
tagaaaagggagatagtatagct	-5.53	A02	+	40596036-40596235	5	40596203-40596225	atgtgatactgactatttcttttcttttgtttgcatgtcattttgcatttacaaaggtatcgattcacgatcagtttttaagttaggaagttttattatggagaacgaacttcttgataaagtggaaggcaacgctaacgtccatagatggtctgagcaaactcaactagaaaagggagatagtatagctgagggatacg	..((.((((((....(..(((((((...((((((..........................................................................................................................))))))......)))))))..)..)))))).))...........	tgatactgactatttcttttcttttgtttgcatgtcattttgcatttacaaaggtatcgattcacgatcagtttttaagttaggaagttttattatggagaacgaacttcttgataaagtggaaggcaacgctaacgtccatagatggtctgagcaaactcaactagaaaagggagatagtatagct	[t823695] A02+40596203-40596225|5;[t850411] A02+40596309-40596331|1;[t728408] A02+40596448-40596467|1;
ttggacagagtaatcacggtc	37.37	A02	-	4070101-4070211	77	4070181-4070201	gtccatttgcttggacagagtaatcacggtcgattaaatactcttaattctgtttagcaaaacaggtttcgtttaaatcaatcgtgttactctgtccaaacagatgttttg	........(.(((((((((((((.((((((.((((((((.........(((((((....)))))))....)))).)))).))))))))))))))))))).)..........	ttggacagagtaatcacggtcgattaaatactcttaattctgtttagcaaaacaggtttcgtttaaatcaatcgtgttactctgtccaaac	[t528363] A02-4070181-4070202|4;[t952245] A02-4070182-4070201|3;[t952246] A02-4070181-4070201|39;[t952247] A02-4070180-4070201|31;[t871133] A02-4070111-4070130|1;
ttggacagagtaatcacggtc	-8.18	A02	-	4070171-4070301	77	4070181-4070201	taaaccctagatctctctgccaaatttcttcattattttcctttttcttttcgatctatagccattgaagaacttgaagtttcagatccggtccatttgcttggacagagtaatcacggtcgattaaatac	...(((...(((..(((((((((.............................................................................)))).)))))..)))..)))...........	ccctagatctctctgccaaatttcttcattattttcctttttcttttcgatctatagccattgaagaacttgaagtttcagatccggtccatttgcttggacagagtaatcacggtc	[t528363] A02-4070181-4070202|4;[t952245] A02-4070182-4070201|3;[t952246] A02-4070181-4070201|39;[t952247] A02-4070180-4070201|31;[t871133] A02-4070111-4070130|1;
ggaatgttgtctggctcgagg	-1.3	A02	+	41268722-41268935	958	41268732-41268752	tcttttgaggggaatgttgtctggctcgaggccatcaactagatctatggattttttttcatatatcaaagtttgagagatgatgatgatttaatcattaatcggttgatctatggattttttttcatatatcaaagtttgagagatgatgatgatttaatcattaatcataggttaatgacgtcggaccaggcttcattccccccaattattt	........((((((((..((((((..(((.(.(((.((((....................................................................................................................................)))).))).).)))..))))))..))))))))..........	ggaatgttgtctggctcgaggccatcaactagatctatggattttttttcatatatcaaagtttgagagatgatgatgatttaatcattaatcggttgatctatggattttttttcatatatcaaagtttgagagatgatgatgatttaatcattaatcataggttaatgacgtcggaccaggcttcattcccc	[t891878] A02+41268727-41268748|1;[t623987] A02+41268728-41268748|2;[t251288] A02+41268729-41268748|1;[t728655] A02+41268730-41268747|2;[t728656] A02+41268730-41268749|2;[t728657] A02+41268730-41268750|44;[t717461] A02+41268731-41268750|9;[t717462] A02+41268731-41268751|2;[t717463] A02+41268731-41268752|2;[t690926] A02+41268732-41268750|1;[t690928] A02+41268732-41268751|2;[t690931] A02+41268732-4…
caaaagaggattcaatggagggt	-7.97	A02	-	41457641-41457759	15	41457651-41457673	cattcatctccctcttttttttagttttctttttcaattgactaaaaaagttattatcgtcaaaaaattttattcacgtacgaaaacaaaagaggattcaatggagggtccaagtatgt	(((......((((((....((.(((((((((((......................................................))))))))))).)).)))))).......))).	cctcttttttttagttttctttttcaattgactaaaaaagttattatcgtcaaaaaattttattcacgtacgaaaacaaaagaggattcaatggagggt	[t119397] A02-41457652-41457674|1;[t352529] A02-41457652-41457673|1;[t352530] A02-41457651-41457673|9;[t8703] A02-41457650-41457672|1;[t26219] A02-41457651-41457671|1;[t72969] A02-41457651-41457670|1;[t72970] A02-41457648-41457670|2;[t209254] A02-41457651-41457669|1;[t37689] A02-41457587-41457606|1;[t562244] A02-41457580-41457602|1;[t748274] A02-41457575-41457597|1;
cgcgagagaatgaggagaactca	-0.42	A02	-	41700321-41700520	16	41700488-41700510	tacaaagtatcgcgagagaatgaggagaactcaaaattgtggagttgttgttaattcttcaattacaagttatgctagtgctagggacagtaatccggttgagggtaatgtggagtattacggacttcttaccgacattattgagttggattactatggcagatggaaagttgtcttatttcggtgtgattgggctgatg	.....(((((((((.((((...((((.((((.........................................................................................................................................)))).)))).))))..))))))...)))....	cgcgagagaatgaggagaactcaaaattgtggagttgttgttaattcttcaattacaagttatgctagtgctagggacagtaatccggttgagggtaatgtggagtattacggacttcttaccgacattattgagttggattactatggcagatggaaagttgtcttatttcggtgtgat	[t304419] A02-41700492-41700512|1;[t304421] A02-41700490-41700512|3;[t472987] A02-41700488-41700510|8;[t673522] A02-41700488-41700509|1;[t460923] A02-41700488-41700508|3;
gagaatgctagttaattatgatg	-5.95	A02	-	42330196-42330297	5	42330265-42330287	ctgatgttttgagaatgctagttaattatgatgttagacgaaagccctattggtctggtcggtttatgatcgtcatttcttcatcttcttggaattctattt	........(..((((....((..(((.(((((..(((((((.((.((....)).))..)).)))))..))))).))).)).....))))..)..........	gagaatgctagttaattatgatgttagacgaaagccctattggtctggtcggtttatgatcgtcatttcttcatcttcttgg	[t594296] A02-42330265-42330287|5;
gagaatgctagttaattatgatg	-5	A02	-	42330255-42330383	5	42330265-42330287	acgaatatgatcatcttttttgggtattctatatattcttttatccccagagatatgtgtgtggttgttcagtctctggtggagttctgatgttttgagaatgctagttaattatgatgttagacgaaa	.((..((..(((((..((....((((((((..(((((......(((((((((((.((............)))))))))).))).....)))))....))))))))....))..)))))..))..))...	tcatcttttttgggtattctatatattcttttatccccagagatatgtgtgtggttgttcagtctctggtggagttctgatgttttgagaatgctagttaattatgatg	[t594296] A02-42330265-42330287|5;
gggggtgtagctcatatggtaga	-2.24	A02	-	42595531-42595730	375	42595698-42595720	aatgaaaatcgggggtgtagctcatatggtagagcgcttggtttgcatgcgagaggcacggtgttcaactccccgaacctccactacatttttaattagcatttcttcatcttggctgtgtcgctccttctccaaacagtccaaagttttgtatacaacaacgcctcttccttttgtctctcccattagctttgacttgg	.........((((.....((((...((((.((((...............................................................................................................................................)))).)))).))))....)))).	gggggtgtagctcatatggtagagcgcttggtttgcatgcgagaggcacggtgttcaactccccgaacctccactacatttttaattagcatttcttcatcttggctgtgtcgctccttctccaaacagtccaaagttttgtatacaacaacgcctcttccttttgtctctcccattagctttgacttgg	[t305483] A02-42595705-42595723|3;[t869646] A02-42595705-42595722|1;[t734287] A02-42595703-42595720|36;[t734288] A02-42595702-42595720|33;[t734293] A02-42595701-42595720|15;[t734294] A02-42595700-42595720|90;[t734295] A02-42595699-42595720|13;[t734296] A02-42595698-42595720|177;[t735253] A02-42595700-42595719|5;[t735254] A02-42595698-42595719|2;[t735255] A02-42595697-42595719|2;[t738006] A02-4259…
gagaagaaggcggagtatgaagc	0.04	A02	+	42703319-42703418	32	42703386-42703408	gttgcattcctttttactatatatttcatttctaactttttgattgatttattaggagaaactaaaggagaagaaggcggagtatgaagcgattgcttcg	...(((.((((((.((((.....((((.(((((....((((..((((....))))..)))).....))))).))))....)))).)))).)).)))....	tttttactatatatttcatttctaactttttgattgatttattaggagaaactaaaggagaagaaggcggagtatgaagc	[t589507] A02+42703386-42703408|31;[t182796] A02+42703387-42703408|1;[t244625] A02+42703393-42703415|1;[t478360] A02+42703396-42703415|1;
aagaagaggccaaagatataact	-7.68	A02	+	42856398-42856530	8	42856408-42856430	gcaagtgcctaagaagaggccaaagatataactaatcaaaaacccctagaagaggttcaagtacttgaaaatggtgataatgaagagatcttaataagttatgttatcttgagcctaaatcaattgaggaatg	.......(((..((..(((((((.(((((((((...............................................................)))))))))...))).))))...)).....)))....	aagaagaggccaaagatataactaatcaaaaacccctagaagaggttcaagtacttgaaaatggtgataatgaagagatcttaataagttatgttatcttgagcctaaatcaatt	[t64836] A02+42856408-42856429|1;[t64837] A02+42856408-42856430|7;
gatgagaagtagtgattataagc	-5.92	A02	-	42946618-42946808	6	42946776-42946798	ggttaccgtggatgagaagtagtgattataagcatcctttgtaatgaggagaaagagatcatccccaagaaaatatcaagcagccattaattctaatgattattaaacaattaaaattcaatgcttggattccagcaaaattttgacacaaactaagaacatattaatcatcatgtatgcatggtcagctt	........((.(((....((.(((((((........................................................................................................................................))))))).)).))).))..........	gatgagaagtagtgattataagcatcctttgtaatgaggagaaagagatcatccccaagaaaatatcaagcagccattaattctaatgattattaaacaattaaaattcaatgcttggattccagcaaaattttgacacaaactaagaacatattaatcatcatgtatgca	[t642992] A02-42946776-42946798|6;
acacgagatgtcaacaagctttg	-5.04	A02	+	43199461-43199670	5	43199471-43199493	ccggagtcggacacgagatgtcaacaagctttgaaaaatttttccagacactgcccagtctgagtactagtcgcttcaaaaatcatatcttgagtttcacaactcgaaaatcagttttgtgatttttccctgaaactagactcatgtgcggtcgactctccgctattaagagttttacaaggctgtagagactgaggtctagacccgagg	........((((...((.(.((.(((.((((((.(((((((((............................................................................................................................))))))))).))))))))).)).)))...))))..........	acacgagatgtcaacaagctttgaaaaatttttccagacactgcccagtctgagtactagtcgcttcaaaaatcatatcttgagtttcacaactcgaaaatcagttttgtgatttttccctgaaactagactcatgtgcggtcgactctccgctattaagagttttacaaggctgtagagactgaggtct	[t126635] A02+43199471-43199493|5;
tttggcccgtgacattctcccc	-1.8	A02	-	43253065-43253190	103	43253075-43253096	ttgaatcgggccagttctcgtgggctaaatgttccccatctaatcaatagacctccatggggtgtatcttatgccatggtcagtggctttgcactttggcccgtgacattctcccccaccccttct	.......(((..((...(((((((((((((((...((((...........................................))))....))).))))))))))))....))..))).........	ccagttctcgtgggctaaatgttccccatctaatcaatagacctccatggggtgtatcttatgccatggtcagtggctttgcactttggcccgtgacattctcccc	[t370428] A02-43253179-43253200|1;[t103969] A02-43253165-43253187|1;[t305373] A02-43253165-43253186|1;[t897300] A02-43253081-43253101|3;[t659365] A02-43253080-43253100|1;[t385701] A02-43253077-43253099|1;[t176207] A02-43253076-43253098|2;[t532161] A02-43253076-43253097|20;[t532162] A02-43253075-43253097|6;[t967959] A02-43253076-43253096|2;[t967960] A02-43253075-43253096|50;[t954396] A02-43253075-…
aaatacatagtgacaagaatcta	-4.59	A02	-	43590701-43590906	34	43590711-43590733	tatattattaaattgtttagtcatattgaatatttatattaaaattgaattattaattatgccataaaatattcgtgttaaaattttatattggtatcaatttcacattttatttttaaaataacttttattaaaaaatcatatttttacatttaatatattttttacttccaaaatacatagtgacaagaatctaaagataattg	..((((.(((.(((.((..(((((..((......................................................................................................................................................))..))))))).))).))).))))....	aattgtttagtcatattgaatatttatattaaaattgaattattaattatgccataaaatattcgtgttaaaattttatattggtatcaatttcacattttatttttaaaataacttttattaaaaaatcatatttttacatttaatatattttttacttccaaaatacatagtgacaagaatcta	[t34762] A02-43590711-43590733|32;[t96974] A02-43590711-43590732|2;[t771822] A02-43590702-43590724|1;[t118910] A02-43590582-43590601|1;[t970226] A02-43590577-43590599|2;[t646540] A02-43590568-43590590|1;[t911808] A02-43590566-43590588|1;[t737298] A02-43590567-43590587|2;[t737299] A02-43590566-43590587|2;[t737300] A02-43590565-43590587|2;[t771978] A02-43590565-43590585|1;[t884986] A02-43590565-435…
ttcgagggcccaatagagagaca	-4.98	A02	+	43689849-43689963	10	43689859-43689881	tgtttggggcttcgagggcccaatagagagacattatgattattttcaaaatatgaataataaatgactcagaattatctgaaaatattcggtaaactctggtaatgcctcgtac	...........(((((.(((.((((............................................................)))).)))...))).)).............	ttcgagggcccaatagagagacattatgattattttcaaaatatgaataataaatgactcagaattatctgaaaatattcggtaaactctggtaa	[t940974] A02+43689859-43689881|5;[t464898] A02+43689861-43689883|1;[t623684] A02+43689862-43689883|2;[t250306] A02+43689863-43689881|2;
gagaagaaggcggagtatgaagc	-1.44	A02	+	43716240-43716448	32	43716250-43716272	gaaacgaaaggagaagaaggcggagtatgaagcgattgcttcgactgatagttctgttaatcttgagaacattgataacagaattattactgaagttttgggtcctgaaaggtatggtcgggtttgatttcaaggatctggtgttaccccaacctaatattttggatccaactcccagcaatacatgccttctgagagtcaagctcaag	..............((((((((..((((...((................................................................................................................................................)).)))).))))))))................	gagaagaaggcggagtatgaagcgattgcttcgactgatagttctgttaatcttgagaacattgataacagaattattactgaagttttgggtcctgaaaggtatggtcgggtttgatttcaaggatctggtgttaccccaacctaatattttggatccaactcccagcaatacatgccttctgagagt	[t589507] A02+43716250-43716272|31;[t182796] A02+43716251-43716272|1;[t244625] A02+43716257-43716279|1;[t478360] A02+43716260-43716279|1;
ttgggaaatggcagtgatgagct	-7.43	A02	+	43840986-43841074	10	43841042-43841064	ttgggtatggtttattattgaattacattttgactgtaatttgtttatttattagtttgggaaatggcagtgatgagctattatattca	......((((((((((((((.....(((((((((((.(((......)))...)))))...)))))).))))))))))))))........	tttattattgaattacattttgactgtaatttgtttatttattagtttgggaaatggcagtgatgagct	[t968152] A02+43841041-43841063|2;[t955011] A02+43841042-43841064|6;[t909032] A02+43841043-43841063|1;[t715562] A02+43841044-43841063|1;
agaatgggcttgttggtctgg	-3.89	A02	+	43941380-43941479	8	43941449-43941469	ggcatttttctgaatcaagccctatctctggttagtaggcttttaattaattacttgaaaactcatatcagaatgggcttgttggtctggtggttgggtg	........((.((..(((((((....((((((....((..((((((........)))))).))...))))))..)))))))....)).))..........	tgaatcaagccctatctctggttagtaggcttttaattaattacttgaaaactcatatcagaatgggcttgttggtctgg	[t188906] A02+43941449-43941466|2;[t188908] A02+43941449-43941469|5;[t110531] A02+43941451-43941469|1;
tttaatattcgggcctgggcata	0.01	A02	+	4430144-4430259	20	4430227-4430249	ctagggtttctgctattgggctaggtagtgggttgaattttgggtttgttattttcctttgtaattggactgttgttcattgctttaatattcgggcctgggcataaaattgggcc	((....(((.((((...((.((..(((..(((((((((..(((....(((((........)))))....)))..)))))..))))...)))..)).))..)))).)))....))..	tgctattgggctaggtagtgggttgaattttgggtttgttattttcctttgtaattggactgttgttcattgctttaatattcgggcctgggcata	[t909825] A02+4429969-4429989|1;[t909826] A02+4429969-4429991|5;[t733837] A02+4430052-4430073|2;[t708379] A02+4430056-4430077|1;[t659854] A02+4430057-4430074|5;[t622226] A02+4430063-4430085|2;[t472051] A02+4430077-4430097|1;[t841330] A02+4430157-4430177|1;[t960280] A02+4430227-4430249|9;[t925153] A02+4430228-4430249|1;[t100406] A02+4430230-4430249|5;[t100407] A02+4430230-4430251|1;[t292920] A02+4…
ttggactgaagggagctccc	-0.21	A02	+	44620141-44620340	51	44620311-44620330	aagggagctttcttcagtccactcatgggtggcgagatgggatttcaattagctgccgactcattcatccatatacggtgttataaaaaggacgatatatcccagcaaatatatgctctgtaaatgagtgaatgatgcgggagacaaattgaatcttaaacttcctatgcttggactgaagggagctccctctgctcttc	.((((((((..((((((((((..((((((.((.....(((((((.(((((.(((.(((..(((((((..(((.(((((.......................................))))).)))..)))))))..))).)).).))))))))))))..)).))))))..))))))))))..)))))))).........	gagctttcttcagtccactcatgggtggcgagatgggatttcaattagctgccgactcattcatccatatacggtgttataaaaaggacgatatatcccagcaaatatatgctctgtaaatgagtgaatgatgcgggagacaaattgaatcttaaacttcctatgcttggactgaagggagctccc	[t528479] A02+44620310-44620330|11;[t528480] A02+44620310-44620331|2;[t952581] A02+44620311-44620328|2;[t952582] A02+44620311-44620330|22;[t952583] A02+44620311-44620331|11;[t904011] A02+44620312-44620330|1;[t904012] A02+44620312-44620331|2;
attgatgtgataaggatgagacc	-7.35	A02	+	44897050-44897182	12	44897060-44897082	ctagcattgtattgatgtgataaggatgagaccgattgtcttttaatttgtgatattcttagcaggaataatttgttacaatcaactaaattggtgaatatgagggagcaagtagttatatttttacatataa	..............(((((.((((((((.(((...((((((((((.......................................................))))))).)))...))).)))))))))))))..	attgatgtgataaggatgagaccgattgtcttttaatttgtgatattcttagcaggaataatttgttacaatcaactaaattggtgaatatgagggagcaagtagttatatttttacatataa	[t342698] A02+44897060-44897082|10;[t895341] A02+44897062-44897084|1;[t774613] A02+44897066-44897084|1;
atacgaggagcctgagtctgatt	-0.66	A02	+	44897898-44898019	21	44897987-44898009	caaactcaagtagatataggtttgacttgttgtataattcataatcatataatgggagttgatcctagtgatttacttaattaagggttatacgaggagcctgagtctgatttgataatacc	.....((((((((((.((((.....(((.(((((((((((..((((((....(((((.....)))))))))))...........))))))))))).))))))).)))).)))))).......	tagatataggtttgacttgttgtataattcataatcatataatgggagttgatcctagtgatttacttaattaagggttatacgaggagcctgagtctgatt	[t835227] A02+44897986-44898007|1;[t281113] A02+44897987-44898009|13;[t820911] A02+44897988-44898008|1;[t820912] A02+44897988-44898009|1;[t463887] A02+44897990-44898008|1;[t463888] A02+44897990-44898009|1;[t463889] A02+44897990-44898011|3;[t463890] A02+44897990-44898012|3;[t617071] A02+44897991-44898013|3;[t292667] A02+44898118-44898140|1;[t832208] A02+44898122-44898144|2;
atacgaggagcctgagtctgatt	-2.28	A02	+	44897977-44898164	21	44897987-44898009	attaagggttatacgaggagcctgagtctgatttgataataccaattcttatggagcgaaaagaaagagaagaagcaagacaatagtctgctaagagagagtaaattgcacaaactatgtggattgattatatggctcgaaatattaggtaggtttagggcttagggttattgtttctatgttatgta	.....(((....((((.((.(((((((((.....(((..(((((((.....(.((((.............................................................................)))).)...))).)))).)))..))))))))).)).)))).)))..........	atacgaggagcctgagtctgatttgataataccaattcttatggagcgaaaagaaagagaagaagcaagacaatagtctgctaagagagagtaaattgcacaaactatgtggattgattatatggctcgaaatattaggtaggtttagggcttagggttattgtttct	[t835227] A02+44897986-44898007|1;[t281113] A02+44897987-44898009|13;[t820911] A02+44897988-44898008|1;[t820912] A02+44897988-44898009|1;[t463887] A02+44897990-44898008|1;[t463888] A02+44897990-44898009|1;[t463889] A02+44897990-44898011|3;[t463890] A02+44897990-44898012|3;[t617071] A02+44897991-44898013|3;[t292667] A02+44898118-44898140|1;[t832208] A02+44898122-44898144|2;
ggtccagggttcgaaactcata	-3.11	A02	+	44937076-44937207	10	44937086-44937107	ttggcaaggaggtccagggttcgaaactcatagcaatcaaagagcatttataggccatgtgggctcaatgggcctacgggtccaattggataagttgtttgattgtgtagtaaatattggattggactatgt	..........((((((..((((((.(((....(((((((((.((((((((..((((.((((((((.....))))))))))))....)))))..))).)))))))))..))).....))))))))))))....	ggtccagggttcgaaactcatagcaatcaaagagcatttataggccatgtgggctcaatgggcctacgggtccaattggataagttgtttgattgtgtagtaaatattggattggactat	[t742226] A02+44937086-44937107|8;[t765734] A02+44937087-44937107|2;
accgggactccagaaaacagcct	-2.93	A02	+	45421299-45421502	9	45421309-45421331	tttatttaacaccgggactccagaaaacagcctatcctgaatatgtgaaattgtacaattatagtgttttatcttaaaaagcatggtagtaattgcttattattttcatatgaacttactaagcataaagcttacccatcctctccatttctttagtattggtaggtcggctcggggttggagatcgtcggaggtaaaatcaca	.........(.((((((((((((.....((((........................................................................................................................................)))).....)))))).)).)))).)...........	accgggactccagaaaacagcctatcctgaatatgtgaaattgtacaattatagtgttttatcttaaaaagcatggtagtaattgcttattattttcatatgaacttactaagcataaagcttacccatcctctccatttctttagtattggtaggtcggctcggggttggagatcgtcggagg	[t44062] A02+45421306-45421328|1;[t147670] A02+45421309-45421328|1;[t147671] A02+45421309-45421331|7;[t719473] A02+45421312-45421330|1;
taggagaatccatagatcgagtt	-3.14	A02	-	45699957-45700106	21	45700074-45700096	tcaaatctaataggagaatccatagatcgagttaatacgataatatgagttttaattagaaagaaattttaattaatcaacttagagttagttgttcttactctcgaaaaagatattagcataatttaaggatttctatagatcaagata	.......((.(((((..((((.(((((...((((((((.........................................................................).)))))))...))))).)))))))))))..........	taggagaatccatagatcgagttaatacgataatatgagttttaattagaaagaaattttaattaatcaacttagagttagttgttcttactctcgaaaaagatattagcataatttaaggatttctata	[t286468] A02-45700076-45700097|2;[t286469] A02-45700075-45700097|2;[t829953] A02-45700074-45700096|6;[t235311] A02-45700074-45700095|3;[t235312] A02-45700073-45700095|5;[t694873] A02-45700076-45700094|2;[t694874] A02-45700072-45700094|1;[t74379] A02-45699940-45699962|1;
acaaaaagagcctgtggtgaag	-2.52	A02	-	46251262-46251378	7	46251272-46251293	ctcttgcaatttattctggttttttttaaaaggaacttagactttggcctttagaccttataattaattggggataaaatatgacacaaaaagagcctgtggtgaagtggcaaggtg	(.(((((..((((((..((((((((((............................................................))))))))))...))))))...))))))..	ttattctggttttttttaaaaggaacttagactttggcctttagaccttataattaattggggataaaatatgacacaaaaagagcctgtggtgaag	[t119164] A02-46251272-46251293|7;
agatgacatagttgagagtgaca	1.08	A02	+	46464065-46464256	41	46464224-46464246	cataatttaattattttatatattttcatccataatatttttttttgctaaaatatgttgggtattttcaaagaagaacctacaagataggggcaaagccaaaaaaaatttttggggcccggaataaattatatatttttatgagttaaaatgacataaagatgacatagttgagagtgacaattatgaagc	(((((((...(((((((...(((..(((((.....((((((..((((..(((((((((........................................................................)))))))))..))))..)))))).......))))).)))....))))))).)))))))....	ttattttatatattttcatccataatatttttttttgctaaaatatgttgggtattttcaaagaagaacctacaagataggggcaaagccaaaaaaaatttttggggcccggaataaattatatatttttatgagttaaaatgacataaagatgacatagttgagagtgaca	[t216267] A02+46464224-46464246|39;[t642439] A02+46464225-46464246|2;
atagagaaggcaaatggaaagtt	-2.83	A02	-	46554208-46554394	13	46554362-46554384	aaacgaattcatagagaaggcaaatggaaagttagaaaaatgaattatattctttccaaaagaatatagaattattcctttactaatatagaaggcaaaccaaaagttaaaaaaaggattaaaaaaaggaattatattctttccaaaagaatattaatttccatgtcttttatattttgactgaaat	..............((((((((..((((((................(((((((((...((((((((((.....((((((((...........................................))))))))))))))))))...)))))))))...))))))))))))))................	atagagaaggcaaatggaaagttagaaaaatgaattatattctttccaaaagaatatagaattattcctttactaatatagaaggcaaaccaaaagttaaaaaaaggattaaaaaaaggaattatattctttccaaaagaatattaatttccatgtcttttatattt	[t284036] A02-46554362-46554384|12;[t197730] A02-46554361-46554382|1;
acgggctagctagattacgaagc	-3.55	A02	+	46826656-46826788	7	46826666-46826688	aatcggaggtacgggctagctagattacgaagcaacgatctcaaaaacgtagaaattattaaaaacggatcaaaatccatacgtaaatgagcaaaaaaatgttggccgaacctagctcatccatggctgccgt	...(((((.((.(((..((((((.((.((...(((((..((((...(((((...............((((....)))).)))))...))))........)))))..)))).))))))..))).)).)).))).	acgggctagctagattacgaagcaacgatctcaaaaacgtagaaattattaaaaacggatcaaaatccatacgtaaatgagcaaaaaaatgttggccgaacctagctcatccatgg	[t162425] A02+46826666-46826688|7;
gacgagatccacacacacgaact	-5.67	A02	+	47057694-47057906	5	47057704-47057726	acgatatgctgacgagatccacacacacgaactgcctaaaattggattactaacatgttaatctaactatcaaaaacgaactacgtattaaccccattaccataatcggccaaaagcaccttaggcactagcgatcctacctttgccgaaattagcgactaggtttagatccagtcgttccacttgtccaggccttcgatcagtagcctctat	........((((((((..((..(((...((((................................................................................................................................................))))....)))...))..)))).))))..........	gacgagatccacacacacgaactgcctaaaattggattactaacatgttaatctaactatcaaaaacgaactacgtattaaccccattaccataatcggccaaaagcaccttaggcactagcgatcctacctttgccgaaattagcgactaggtttagatccagtcgttccacttgtccaggccttcgatcag	[t579731] A02+47057704-47057726|5;
atagagaaggcaaatggaaagtt	-0.62	A02	+	47067899-47068054	13	47068022-47068044	cttcaaatttgggtcggtttgtctcaatcgagtttggggtgtcataggaaagttaaaaaaaggaattatgttctttccaaaggaattatattctttccaaaaaaatatattattcccttattaatagagaaggcaaatggaaagttagaaaaaggt	.......(((((.((.((((((((...((.(((..((((..........................................................................))))..)))....))..)))))))).))...))))).......	gggtcggtttgtctcaatcgagtttggggtgtcataggaaagttaaaaaaaggaattatgttctttccaaaggaattatattctttccaaaaaaatatattattcccttattaatagagaaggcaaatggaaagtt	[t284036] A02+47068022-47068044|12;[t197730] A02+47068024-47068045|1;
ccatccggtcttgaagtaacct	-1.88	A02	-	4718462-4718671	15	4718472-4718493	aaaggagatggtacttcaatgatcatctttggttttaccggctccttcttcgcgtcgtaataaattattaacggtcgatcggcgctatatgggaaacctgacgattgattgtcagaggtgcatatttctcctctatcggcctcttcgcctttattaatgatcccaatctccttattatccatccggtcttgaagtaaccttttaaattcc	.........((((((((((.((((................................................................................................................................................................))))))))))).)))...........	gtacttcaatgatcatctttggttttaccggctccttcttcgcgtcgtaataaattattaacggtcgatcggcgctatatgggaaacctgacgattgattgtcagaggtgcatatttctcctctatcggcctcttcgcctttattaatgatcccaatctccttattatccatccggtcttgaagtaacct	[t299326] A02-4718474-4718495|1;[t419840] A02-4718474-4718493|1;[t419841] A02-4718472-4718493|5;[t402693] A02-4718474-4718492|2;[t402694] A02-4718471-4718492|4;[t402695] A02-4718470-4718492|1;[t301407] A02-4718470-4718491|1;
gcatcggtatgatatgtgatcca	-4.38	A02	-	47729157-47729290	7	47729258-47729280	ctgggatatggcatcggtatgatatgtgatccatgtaagaccatggtagggctatggtttcggtgtgtgatatgtgactatgtgcaagtccatggtttaccatggcaatgtgataatgaagtactcaattccat	..........((.(((.(((.((((.....(((((..(((((((((....(((((((((.((..........)).))))))).))....)))))))))..)))))..)))).))).))).))............	gcatcggtatgatatgtgatccatgtaagaccatggtagggctatggtttcggtgtgtgatatgtgactatgtgcaagtccatggtttaccatggcaatgtgataatgaagtac	[t637960] A02-47729400-47729422|1;[t292430] A02-47729400-47729421|2;[t662599] A02-47729258-47729280|5;[t403414] A02-47729258-47729279|2;
atcgagaccaagacccaaaaact	-5.82	A02	+	48345822-48345926	9	48345894-48345916	gacaattgacccaatgggtaattgaacttgaaaattggacctaagatcgtaaattaggcccgtgagcccaaaatcgagaccaagacccaaaaactagttgaatcg	..((((((......(((((..(((..(((((...((((.............................))))..)))))..))).))))).....)))))).....	ccaatgggtaattgaacttgaaaattggacctaagatcgtaaattaggcccgtgagcccaaaatcgagaccaagacccaaaaact	[t303203] A02+48345894-48345916|7;[t864787] A02+48345895-48345916|2;
aagagaagggattatatgaaact	-4.16	A02	+	4911708-4911930	6	4911718-4911740	atgtaaaaataagagaagggattatatgaaactgtaatttcacgacgttattattccttttcaatgagagaataataaattaaattttttcccctaaaaaaatttaaattcaactaaatatgctaaaaatcaatagaaaaattttgatttgttattttttcattggaaagggataagaataacatagaatcacagtctcatgtaatcctttctcgtaaaaata	............(((((((((((((((((.(((((.((((......(((.((((((((((((((((((((((((((((((((((.((((((............................................)))))).)))))))))))))))))))))))))))))))))).)))......)))).))))).))))))))))))))))).........	aagagaagggattatatgaaactgtaatttcacgacgttattattccttttcaatgagagaataataaattaaattttttcccctaaaaaaatttaaattcaactaaatatgctaaaaatcaatagaaaaattttgatttgttattttttcattggaaagggataagaataacatagaatcacagtctcatgtaatcctttctcgtaa	[t69192] A02+4911718-4911740|5;[t185631] A02+4911721-4911740|1;
acaaggagcgcctgtggcgcag	-2.7	A02	-	49424781-49424902	323	49424791-49424812	aaggcatggcgcgccaatttgggtgttttttttagtatgcagatcgcggttagaaaaaagggttaagaggagttgcgagtataatttaacacaaggagcgcctgtggcgcagtggcagcagc	..........((((((....((((((((((((((.(((((...((((..((...................))..)))))))))...)))...))))))))))).))))))............	gcgccaatttgggtgttttttttagtatgcagatcgcggttagaaaaaagggttaagaggagttgcgagtataatttaacacaaggagcgcctgtggcgcag	[t830305] A02-49424910-49424930|2;[t238058] A02-49424909-49424929|1;[t238060] A02-49424907-49424929|2;[t250631] A02-49424904-49424926|1;[t781271] A02-49424904-49424921|2;[t781272] A02-49424899-49424921|1;[t122541] A02-49424791-49424812|287;[t122542] A02-49424790-49424812|1;[t367147] A02-49424791-49424811|1;[t82564] A02-49424791-49424810|34;[t82565] A02-49424788-49424810|4;
tgtttgcaagctggacgtagct	-5.71	A02	-	49711640-49711772	5	49711741-49711762	aggctcatcgtgtttgcaagctggacgtagctcaattatatttttgtggagcttcatttagctcgtttccagctcctttcaagctcaataagctcgaattagctcaacttcagctcaaacattttcaattcag	.........(((((((..(((((((.((((((.((((.....(((((.((((((.....((((.......))))......)))))).)))))....))))))))..))))))))))))))))...........	tgtttgcaagctggacgtagctcaattatatttttgtggagcttcatttagctcgtttccagctcctttcaagctcaataagctcgaattagctcaacttcagctcaaacatt	[t921796] A02-49711741-49711762|5;
cacacccattagagattagaact	-9.1	A02	-	5066605-5066708	8	5066676-5066698	tcttaaaaaacacacccattagagattagaactcataacacatttagagaattttgtgtttacgttttgtgggttcttttttttcgggttttcggggtttaatt	.....(((.....((((...(((((..(((((((((((((((............)))))........))))))))))..))))).)))))))............	cacacccattagagattagaactcataacacatttagagaattttgtgtttacgttttgtgggttcttttttttcgggttttcg	[t374920] A02-5066676-5066698|8;
ggaggaaggtgcgtctgtata	-4.62	A02	-	50969991-50970189	6	50970159-50970179	ctcatcgtttggaggaaggtgcgtctgtatactaacacttaacagtgtttaaagaaattctctcaaacttggaggccatggaggctcagtatgataaggaagatctagggttgattctactttgttcgttgcccccgtcttattcaacctttagagacacgattttatatagccgcgagtctctcacagttgatgaggt	........((((((((...((((.(((((((......................................................................................................................................))))))).))))..)).))).)))..........	ggaggaaggtgcgtctgtatactaacacttaacagtgtttaaagaaattctctcaaacttggaggccatggaggctcagtatgataaggaagatctagggttgattctactttgttcgttgcccccgtcttattcaacctttagagacacgattttatatagccgcgagtctctcacag	[t68934] A02-50970266-50970285|1;[t553175] A02-50970263-50970281|1;[t553176] A02-50970259-50970281|1;[t698721] A02-50970159-50970179|5;[t231810] A02-50970160-50970177|1;
acaaaaagagcctgtggtgaag	-2.23	A02	-	52064890-52065004	7	52064900-52064921	ctcttgcaatttattctggtttttttaagggaacctggactttggcctttagaccttataattaattggggataaaatatgacacaaaaagagcctgtggtgaagtggcaaggtg	(.(((((..((((((..((((((((..............................................................))))))))...))))))...))))))..	ttattctggtttttttaagggaacctggactttggcctttagaccttataattaattggggataaaatatgacacaaaaagagcctgtggtgaag	[t119164] A02-52064900-52064921|7;[t367201] A02-52064853-52064874|1;[t742230] A02-52064848-52064868|4;
atccaagttgacatttaaaacct	2.13	A02	-	5224420-5224642	14	5224430-5224452	caaatgagttttaaatgccaacttggatgtccaactaggatgggaatagttttttcggtcaaatggaaaagaaaattaaaagaaaaaggagacagatgatttttcttttccagtccaagatgtaaataatttaaaattttcaattaattaaatttatttaattaaaaatttattctcgtcctaattggacatccaagttgacatttaaaacctatttgaattg	((((((.((((((((((.((((((((((((((((.((((((((((((((........................................................................................................................)))))))))))))).)))))))))))))))).)))))))))).)))))).....	gttttaaatgccaacttggatgtccaactaggatgggaatagttttttcggtcaaatggaaaagaaaattaaaagaaaaaggagacagatgatttttcttttccagtccaagatgtaaataatttaaaattttcaattaattaaatttatttaattaaaaatttattctcgtcctaattggacatccaagttgacatttaaaacct	[t133815] A02-5224432-5224454|1;[t298426] A02-5224430-5224452|11;[t413448] A02-5224430-5224450|2;[t353884] A02-5224301-5224323|1;
aatgccaacttggatgtccaact	-3.39	A02	-	5224440-5224639	8	5224607-5224629	atgagttttaaatgccaacttggatgtccaactaggatgggaatagttttttcggtcaaatggaaaagaaaattaaaagaaaaaggagacagatgatttttcttttccagtccaagatgtaaataatttaaaattttcaattaattaaatttatttaattaaaaatttattctcgtcctaattggacatccaagttgaca	............((.((((((((((((((((.((((((((((((((........................................................................................................................)))))))))))))).)))))))))))))))).))	aatgccaacttggatgtccaactaggatgggaatagttttttcggtcaaatggaaaagaaaattaaaagaaaaaggagacagatgatttttcttttccagtccaagatgtaaataatttaaaattttcaattaattaaatttatttaattaaaaatttattctcgtcctaattggacatccaagttgaca	[t108522] A02-5224607-5224629|6;[t318642] A02-5224607-5224628|2;
gggtgggtttggatgagc	-3.75	A02	-	5245411-5245569	8	5245542-5245559	gaaatgtttagggtgggtttggatgagcggtgcggtgcggtgcaatgtaatgcgtttagtttactttttgtctcatgttacagtatttaatatcaccgttaccgttatttttacactaataaacgcaccgcctatttaaacctatccttaatgtaatat	.........((((((((((((((((.(((((((...........................................................................................))))))).))))))))))))))))...........	gggtgggtttggatgagcggtgcggtgcggtgcaatgtaatgcgtttagtttactttttgtctcatgttacagtatttaatatcaccgttaccgttatttttacactaataaacgcaccgcctatttaaacctatcctt	[t253980] A02-5245542-5245560|2;[t737947] A02-5245542-5245559|5;[t737949] A02-5245541-5245559|1;
agagtaacaaggaagatgtagct	0.92	A02	+	5292033-5292190	42	5292158-5292180	taaggcagataggcaagcttccgttttggtaatgtcaaagaagcgagacaaaatgtgtcgctattgtaagaagttagatcacgtcaaagtagattgttataaattgcgaaataaaaggattgttgagagtaacaaggaagatgtagctagtgctaatt	...((((..((((((..(((((...(((....(.((((....................................................................................)))).)....)))))))).)))..))).))))....	aggcaagcttccgttttggtaatgtcaaagaagcgagacaaaatgtgtcgctattgtaagaagttagatcacgtcaaagtagattgttataaattgcgaaataaaaggattgttgagagtaacaaggaagatgtagct	[t287937] A02+5292029-5292049|1;[t751908] A02+5292032-5292053|1;[t211386] A02+5292158-5292180|39;[t627484] A02+5292159-5292180|1;[t258746] A02+5292160-5292179|1;[t258747] A02+5292160-5292180|1;[t736062] A02+5292286-5292308|1;[t445019] A02+5292372-5292394|2;
ctctcagatgtcaggtatgtact	-6.69	A02	+	5295555-5295687	5	5295565-5295587	tattaggacactctcagatgtcaggtatgtacttgatttacaaaagaatctcatctctttgaatattttagactcaaaaggatgtagaatcaacatcaagtcgagcaatattaaggtatctcgtggagctctc	.....(((..(((((((((..(.(((((...((((((((......((.(((((((..(((((...........)))))..)))).))).))......))))))))..)))))..)..)))).).)))).))).	ctctcagatgtcaggtatgtacttgatttacaaaagaatctcatctctttgaatattttagactcaaaaggatgtagaatcaacatcaagtcgagcaatattaaggtatctcgtggagct	[t511672] A02+5295565-5295587|5;
atccgattaagcaacgaacaagt	-2.31	A02	-	5296444-5296635	16	5296454-5296476	actctgtaacttggttagttgtaggaattgtgattgtttcttatcttatcatgttatcaaattagttcacgttgatatcttatatgaataggatgtttttctagtataatatttcaccaaattttttacttttttttaaagagtgtatgttggggattaatccgattaagcaacgaacaagtaaaaatagca	........(((((....(((((...(((((.(((((.........................................................................................................................))))))))))..)))))...)))))..........	ttggttagttgtaggaattgtgattgtttcttatcttatcatgttatcaaattagttcacgttgatatcttatatgaataggatgtttttctagtataatatttcaccaaattttttacttttttttaaagagtgtatgttggggattaatccgattaagcaacgaacaagt	[t301055] A02-5296454-5296476|16;
ataaaaggctgccaatatgaaat	-0.33	A02	-	53201551-53201683	9	53201561-53201583	tattttctctattatattaggtttttgtttcttcataaactttaagttaggaattctattttatgtcaattaggattctttactttgttattaacagtatataaaaggctgccaatatgaaataaagagaagc	...(((((((.(((((((((.(((((((..((.....(((...((((.((((((((((............)))))))))).)))).)))......))...))))))).)))...)))))).....))))))).	attatattaggtttttgtttcttcataaactttaagttaggaattctattttatgtcaattaggattctttactttgttattaacagtatataaaaggctgccaatatgaaat	[t272236] A02-53201561-53201583|9;[t262012] A02-53201489-53201508|1;[t768626] A02-53201429-53201451|1;
gagaaatgattgtatgaaacagt	-1.68	A02	-	5360828-5361021	15	5360989-5361011	ttaaatatatgagaaatgattgtatgaaacagtgacatcacgtcatctgtatcctttttccaatagttttataccacatcagtattcttatcttaaatttcagaattttatcctgaattttagtattttaatttagatttgatgatgtggcgtcactgtttcatacaatcctttccctaattatataatttatt	........((((((((.(((((((((((((((((((..(((((((((...(((..................................................................................)))..)))))))))..))))))))))))))))))).)))).....))))..........	gagaaatgattgtatgaaacagtgacatcacgtcatctgtatcctttttccaatagttttataccacatcagtattcttatcttaaatttcagaattttatcctgaattttagtattttaatttagatttgatgatgtggcgtcactgtttcatacaatcctttccctaattat	[t313240] A02-5360991-5361013|2;[t587692] A02-5360989-5361011|8;[t543552] A02-5360992-5361009|2;[t543553] A02-5360989-5361009|2;[t38411] A02-5360991-5361008|1;[t678138] A02-5360850-5360872|1;
gtgggagttaggctgacttaggc	-2.01	A02	-	53984142-53984275	15	53984152-53984174	tggcttgttcttatttcgttcttcgttctcctttgtttgatcgttgagttgctttcgtttgtgttggttttcaaaggggaattctattgaatcctcaaattgtgggagttaggctgacttaggcgtttttaaag	.........((((..(((..((.....(((((..(((((........................................................)))))...)))))..))..)))..))))...........	ttatttcgttcttcgttctcctttgtttgatcgttgagttgctttcgtttgtgttggttttcaaaggggaattctattgaatcctcaaattgtgggagttaggctgacttaggc	[t781288] A02-53984156-53984174|1;[t781289] A02-53984152-53984174|12;[t722249] A02-53984152-53984172|2;[t442975] A02-53984112-53984131|1;[t442976] A02-53984111-53984131|1;[t861191] A02-53984074-53984094|1;[t861192] A02-53984072-53984094|1;[t441080] A02-53984072-53984093|1;
gtgacgcgggtagttagaaagct	-5.79	A02	-	54464033-54464163	6	54464043-54464065	aaacaattagtaaatagatatatgagtctagatttagggaaaattttcggatcttgatttcgagttttgtaactcgagatatgatttttcttgtaactgtgacgcgggtagttagaaagctgtgaatgtag	..(((..((((...(((.(((.((.((((((...(((((((((((...........((((((((((....))))))))))..)))))))))))...))).))).)).))).)))....))))....)))..	taaatagatatatgagtctagatttagggaaaattttcggatcttgatttcgagttttgtaactcgagatatgatttttcttgtaactgtgacgcgggtagttagaaagct	[t772355] A02-54464043-54464065|6;
gttggccaggtatgtgatatata	-5.23	A02	-	54851477-54851699	5	54851487-54851509	aatgatatcgggcttcaagcctagcaggtgaaatgccggtgaatgagttcagacctaaagtctagcaggcttcgtgccgatgatgaattcgggtttaaaacctagtaagctaaatgtcggtgatttgataaaagactaagaccatgagaccttgtgttaaatcggcaattgaattcgttcaatacattaagttggccaggtatgtgatatatacttatacatg	....((((((.(..((..(((.(((.....................................................................................................................................................................))))))..))..).)))))).............	gatatcgggcttcaagcctagcaggtgaaatgccggtgaatgagttcagacctaaagtctagcaggcttcgtgccgatgatgaattcgggtttaaaacctagtaagctaaatgtcggtgatttgataaaagactaagaccatgagaccttgtgttaaatcggcaattgaattcgttcaatacattaagttggccaggtatgtgatatata	[t796601] A02-54851487-54851509|5;
aacttcccacagatcgaaggcct	0.08	A02	+	55095767-55095958	14	55095926-55095948	agtctcacaggccatgattctggtgaagatgacatctgacacacagttctggatgcaggacatggctttgtgccttttggtcctctcatcagcatgttgcctaatctgagctactgtgggattagccctcagtggtgctggctcagtatctgtgttgacaacttcccacagatcgaaggcctgtaggtaagt	...(..(((((((.(((((.(((.((((.((.((......((((((..(((............................................................................................)))...)))))))).)).)))))))..)))))..)))))))..).....	gccatgattctggtgaagatgacatctgacacacagttctggatgcaggacatggctttgtgccttttggtcctctcatcagcatgttgcctaatctgagctactgtgggattagccctcagtggtgctggctcagtatctgtgttgacaacttcccacagatcgaaggcct	[t61529] A02+55095926-55095948|13;[t174398] A02+55095927-55095948|1;[t576214] A02+55095968-55095990|1;[t665521] A02+55095973-55095994|2;
aagaagacacaatggtaacaatg	-4.58	A02	+	55199612-55199817	8	55199622-55199644	attaatcattaagaagacacaatggtaacaatgagataaaataggattgtatttagtgaatggatttaactcaaaggaatcatggatatcatatgagggtaacatgcacatgactaggtcattggaaaaagcagttggatgaattgattacataaattgtatacaagaaggagttttcaatcatggtacttcttgtggattggctc	.........(((((((((...(((((.....(((((..........((((((.((((..(((...((((.(((..................................................................))).))))...)))..)))).))))))........)))))))))).)).)))))))...........	aagaagacacaatggtaacaatgagataaaataggattgtatttagtgaatggatttaactcaaaggaatcatggatatcatatgagggtaacatgcacatgactaggtcattggaaaaagcagttggatgaattgattacataaattgtatacaagaaggagttttcaatcatggtacttcttgt	[t64554] A02+55199622-55199642|3;[t64555] A02+55199622-55199644|5;
gggatatgccaactattatgatt	-8.27	A02	+	55549539-55549648	8	55549616-55549638	ataatcttagattttggcatcttatggttccaaatatttggttaaattattatgatatggtttattgtatgaatcgtgggatatgccaactattatgattttgttttttg	..((((.(((...(((((((((((((((((...((((.....((((((((......))))))))..)))))))))))))))..))))))...))).))))..........	tcttagattttggcatcttatggttccaaatatttggttaaattattatgatatggtttattgtatgaatcgtgggatatgccaactattatgatt	[t909894] A02+55549615-55549637|1;[t723105] A02+55549616-55549638|7;
tagaaaagggagatagtatagct	-5.44	A02	+	56149553-56149752	5	56149720-56149742	atgcggtactgactgtttcttttcttttgtttgcatgtcattttgcatttacaaaggtatcgattcacggtcagtttctaagatagagagttttattatggagaacagacttcttgatagagtggaagacaacgccaacgtccatagatggtctgagcaaactcaactagaaaagggagatagtatagctatgggatacg	..((.((((((..(.(..(((((((...((((((..........................................................................................................................))))))......)))))))..).))))))).))...........	cggtactgactgtttcttttcttttgtttgcatgtcattttgcatttacaaaggtatcgattcacggtcagtttctaagatagagagttttattatggagaacagacttcttgatagagtggaagacaacgccaacgtccatagatggtctgagcaaactcaactagaaaagggagatagtatagct	[t823695] A02+56149720-56149742|5;
aacttcccacagatcgaaggcct	0.08	A02	+	56235922-56236113	14	56236081-56236103	agtctcacaggccatgattctggtgaagatgacatctgacacacagttctggatgcaggacatggctttgtgccttttggtcctctcatcagcatgttgcctaatctgagctactgtgggattagccctcagtggtgctggctcagtatctgtgttgacaacttcccacagatcgaaggcctgtaggtaagt	...(..(((((((.(((((.(((.((((.((.((......((((((..(((............................................................................................)))...)))))))).)).)))))))..)))))..)))))))..).....	gccatgattctggtgaagatgacatctgacacacagttctggatgcaggacatggctttgtgccttttggtcctctcatcagcatgttgcctaatctgagctactgtgggattagccctcagtggtgctggctcagtatctgtgttgacaacttcccacagatcgaaggcct	[t61529] A02+56236081-56236103|13;[t174398] A02+56236082-56236103|1;[t576214] A02+56236123-56236145|1;[t665521] A02+56236128-56236149|2;
gagaagaaggcggaatatgaagc	-2.25	A02	-	5635247-5635339	40	5635257-5635279	tcctctttattatatatttcgtttgtaactctttaattgattttttaggagaaactaaaggagaagaaggcggaatatgaagcgattgcttcg	............((((((((((((....((((...........(((((......)))))))))....))))))))))))..............	tatatatttcgtttgtaactctttaattgattttttaggagaaactaaaggagaagaaggcggaatatgaagc	[t589504] A02-5635257-5635279|37;[t182795] A02-5635257-5635278|1;[t551946] A02-5635257-5635277|2;[t244595] A02-5635250-5635272|3;[t476037] A02-5635249-5635269|1;
gttggccaggtatgtgatatata	-6.73	A02	+	57549305-57549437	5	57549315-57549337	aatacattaagttggccaggtatgtgatatatacttatacatgttagatcgattggaattgaaccatgaatgtgaaatgagaagcataggtaaatatgtcatatgtgtatgtgtatattcggtcatggtgaaa	....(((((...(((((..((((((.((((((((.((((((((((...............................................))))))).))).))))))))))))))..))))))))))...	gttggccaggtatgtgatatatacttatacatgttagatcgattggaattgaaccatgaatgtgaaatgagaagcataggtaaatatgtcatatgtgtatgtgtatattcggtcatggt	[t796601] A02+57549315-57549337|5;
gcccgatgacttaaatgaaaact	-6.87	A02	+	5818148-5818339	5	5818307-5818329	tcgaagaggaaagctatttgaattttggttaataaattcatgacattcaaagttattttatgaaaaagaaaactacaccgtaaaagagaagggaaaaaagagcatttgattggtgcaggcgatgcgaacaaagaaaaccatataacatgatttttaatagcccgatgacttaaatgaaaactttcaaataat	........(((((.(((((((.((..(((((.((((.(((((.......................................................................................................)))))..)))).)))))....)).)))))))....))))).......	aagctatttgaattttggttaataaattcatgacattcaaagttattttatgaaaaagaaaactacaccgtaaaagagaagggaaaaaagagcatttgattggtgcaggcgatgcgaacaaagaaaaccatataacatgatttttaatagcccgatgacttaaatgaaaact	[t667254] A02+5818307-5818329|5;[t390867] A02+5818397-5818419|1;[t426008] A02+5818447-5818467|2;[t330213] A02+5818465-5818483|1;
gaggagagaataaagggagaacc	-2.36	A02	+	5840-5961	49	5850-5872	tactagaaaagaggagagaataaagggagaaccgaacgtgagagagatgaatgaagaaagagtttttatatcatttattttgaaaacggtttgaattttatttttttttcgaaaaaatatcg	..........(((((((((((((((...((((((....................................................))))))...)))))))))))))))............	gaggagagaataaagggagaaccgaacgtgagagagatgaatgaagaaagagtttttatatcatttattttgaaaacggtttgaattttatttttttttcga	[t26095] A02+5847-5869|3;[t72307] A02+5848-5869|1;[t616654] A02+5850-5872|41;[t235790] A02+5851-5872|2;[t695855] A02+5852-5872|3;[t599178] A02+5853-5872|2;[t95356] A02+5858-5879|1;
gaggaaattgcaagaagctttgg	-5.3	A02	+	58431398-58431485	5	58431453-58431475	ttggataaactaactgaattgtacatttctcagattgtgagattacacgattttggaggaaattgcaagaagctttgggtaccaagct	((((.((..(.((((...(((((..((((((.(((((((......)))))))...))))))..)))))..)).)).)..))))))...	taactgaattgtacatttctcagattgtgagattacacgattttggaggaaattgcaagaagctttgg	[t613945] A02+58431453-58431475|5;
cacgttagaaacaagtcgggact	-1.83	A02	-	58689280-58689440	26	58689408-58689430	gccctaaatacacgttagaaacaagtcgggactaaatcaaaaactcagagaatttttaaaaaatagtgaaaactttcaacattgcaggggtcacacgatcgtatggccaggccgtgtgagtaggagacatgcccgagtctcaggccgtgtgggcatttgaa	...(.....((((((..((.((...(((((.....................................................................................................))))))).))..).))))))..........	cacgttagaaacaagtcgggactaaatcaaaaactcagagaatttttaaaaaatagtgaaaactttcaacattgcaggggtcacacgatcgtatggccaggccgtgtgagtaggagacatgcccgagtctcaggccgtgtg	[t383008] A02-58689408-58689430|19;[t164830] A02-58689408-58689429|7;[t482510] A02-58689394-58689414|2;
cgtgttagaaacaagttgggact	-5.82	A02	-	58700371-58700480	14	58700448-58700470	gccctaaatacgtgttagaaacaagttgggactaaatcggaaacttagagaaatttttagaaaatagtgaaaattttcaaaacttcaggggtcacacggctaggaggcat	(((((.....(((((..((..((((((..((.............................................))..)))))...)..)))))))....)).)))..	cgtgttagaaacaagttgggactaaatcggaaacttagagaaatttttagaaaatagtgaaaattttcaaaacttcaggggtcacacggc	[t164776] A02-58700449-58700471|1;[t492274] A02-58700448-58700470|9;[t785574] A02-58700448-58700469|2;[t788092] A02-58700448-58700467|2;
gccggatgaagtatgtattaaca	2.24	A02	+	5872245-5872346	22	5872314-5872336	agttcatctactaatacatacttcatccggctaaattatgcgttagatttactattaacagataatttagccggatgaagtatgtattaacagatatactca	(((..((((..((((((((((((((((((((((((((((..(((((........)))))..))))))))))))))))))))))))))))..))))..)))..	ctaatacatacttcatccggctaaattatgcgttagatttactattaacagataatttagccggatgaagtatgtattaaca	[t929461] A02+5872311-5872333|1;[t224488] A02+5872313-5872333|2;[t669640] A02+5872314-5872336|14;[t438533] A02+5872315-5872336|1;[t479096] A02+5872316-5872336|4;[t704178] A02+5872317-5872338|1;
acgcacgaggaaggattagcact	-2.78	A02	+	5901975-5902187	11	5901985-5902007	ggagtcggttacgcacgaggaaggattagcactctcgtaatgcccaaaattggtacctaattgattaattaatgtcttaacgtcggaagttgaaaacccgaaaagaattaaaaatacggtcctcttttttaatgttaatttttacgaagaatttgcttgagtaaatcgaaacagatgctaaagaccttcttgtcccgaagtaataaaatgcca	.........(((...(((((((((.((((((((...........................................................................................................................................)).))))))...)))))))....))..)))...........	acgcacgaggaaggattagcactctcgtaatgcccaaaattggtacctaattgattaattaatgtcttaacgtcggaagttgaaaacccgaaaagaattaaaaatacggtcctcttttttaatgttaatttttacgaagaatttgcttgagtaaatcgaaacagatgctaaagaccttcttgtcccgaagtaa	[t158453] A02+5901985-5902007|6;[t470110] A02+5901986-5902007|1;[t470111] A02+5901986-5902008|3;[t658036] A02+5901987-5902007|1;
tcaacggaaaatgacttacaggt	-2.11	A02	+	59197918-59198033	30	59197928-59197950	aatagtttggtcaacggaaaatgacttacaggtcaaggtaaaataagccatttttctagtaaaatgacttacctttttgaaaagcgtaagtcatttttcggaaaagaactcatcta	.......(......(((((((((((((((...((((((.....((((.((((((......)))))).))))...)))))).....))))))))))))))).....)..........	tcaacggaaaatgacttacaggtcaaggtaaaataagccatttttctagtaaaatgacttacctttttgaaaagcgtaagtcatttttcggaaaag	[t375441] A02+59197911-59197929|1;[t834485] A02+59197920-59197942|2;[t843941] A02+59197928-59197950|12;[t361915] A02+59197929-59197947|2;[t361919] A02+59197929-59197950|1;[t361920] A02+59197929-59197951|12;[t56010] A02+59197930-59197950|2;[t56011] A02+59197930-59197952|1;
agagaagaggaatgagagctt	1.17	A02	+	5938284-5938469	21	5938439-5938459	tcaatcattggctgttatatttttttcaaaaagaaaagtttagataacgagcttcaagcgacaatttgaccatcgatacagtagatcagtacctatcaaagagtagaataacatacattaaattcaaatcaatctgatggctaatattggagatcagagaagaggaatgagagcttttgattgttg	.((((((..((((.((((.((((((((.................................................................................................................................))))))))..)))).))))..))))))...	gctgttatatttttttcaaaaagaaaagtttagataacgagcttcaagcgacaatttgaccatcgatacagtagatcagtacctatcaaagagtagaataacatacattaaattcaaatcaatctgatggctaatattggagatcagagaagaggaatgagagctt	[t118510] A02+5938346-5938368|1;[t848508] A02+5938437-5938459|1;[t197350] A02+5938439-5938458|5;[t197351] A02+5938439-5938459|7;[t197352] A02+5938439-5938460|4;[t590248] A02+5938440-5938457|1;[t590253] A02+5938440-5938459|1;[t184147] A02+5938441-5938459|1;[t555083] A02+5938442-5938459|1;
tcaccggaagtcagagatatc	-2.87	A02	-	60397946-60398111	8	60397956-60397976	cctaccttggtatcatgagcatggtgattgttgatgcattgttgttgtatattacttatatgtaacttactaggctttaatacttactccctttcctttccatttcctttcagtgccacctaattagctcaaggatcaccggaagtcagagatatcgatcacacta	......((((((((.(((...((((((((.((((.((.........................................................................................)))))).))))))))....)))..))))))))........	tatcatgagcatggtgattgttgatgcattgttgttgtatattacttatatgtaacttactaggctttaatacttactccctttcctttccatttcctttcagtgccacctaattagctcaaggatcaccggaagtcagagatatc	[t846748] A02-60397956-60397976|5;[t379430] A02-60397956-60397975|3;
agagaatagtcggtcataaccgg	-8.02	A02	-	60608375-60608474	5	60608442-60608464	caacttctaaagagaatagtcggtcataaccggaatgaagtgtgtagacttggttaatcgatccactatgacccaaacagaattcttcttagtggtgtca	........((..(((((.((.(((((((...(((((.((((......)))).)).......)))..)))))))...))...)))))..))..........	agagaatagtcggtcataaccggaatgaagtgtgtagacttggttaatcgatccactatgacccaaacagaattcttctt	[t198409] A02-60608442-60608464|5;
gttgagatggccgagttgg	-1.72	A02	-	60615058-60615190	309	60615162-60615180	aagaataaacgttgagatggccgagttggtctaaggcgccagattaaggttctggtccgaaagggagtgggttcaaatcccactctcaacattcattttcattgattttgggccattaaacaaaaaacccaaa	..........(((..(((((((((((..((......................................................................))..))))..))))))).)))............	gttgagatggccgagttggtctaaggcgccagattaaggttctggtccgaaagggagtgggttcaaatcccactctcaacattcattttcattgattttgggccattaaacaa	[t20465] A02-60615165-60615184|3;[t494052] A02-60615161-60615181|1;[t794910] A02-60615163-60615180|2;[t794913] A02-60615162-60615180|233;[t794915] A02-60615161-60615180|58;[t794916] A02-60615160-60615180|66;[t948473] A02-60615162-60615179|10;[t948474] A02-60615161-60615179|4;[t948475] A02-60615160-60615179|4;[t890128] A02-60615161-60615178|1;[t435916] A02-60615151-60615170|4;[t811812] A02-6061514…
gttgagatggccgagttgg	-4.97	A02	-	60615152-60615247	309	60615162-60615180	aagatggactaatgattgatatttcagtgttttgtcttatttctttttcttgatgaaaagaataaacgttgagatggccgagttggtctaaggcgc	....(((((((((......(((((((((((((........((((((((......)))))))).))))))))))))).....)))))))))......	aatgattgatatttcagtgttttgtcttatttctttttcttgatgaaaagaataaacgttgagatggccgagttgg	[t20465] A02-60615165-60615184|3;[t494052] A02-60615161-60615181|1;[t794910] A02-60615163-60615180|2;[t794913] A02-60615162-60615180|233;[t794915] A02-60615161-60615180|58;[t794916] A02-60615160-60615180|66;[t948473] A02-60615162-60615179|10;[t948474] A02-60615161-60615179|4;[t948475] A02-60615160-60615179|4;[t890128] A02-60615161-60615178|1;[t435916] A02-60615151-60615170|4;[t811812] A02-6061514…
gagtagatctagcataattgagc	-2.46	A02	-	60636853-60636988	10	60636863-60636885	gttcttgttcttaattatgtgttcttaatctttgccttaatattttcaggatattaatccaagtttgatgtgcttattcattggagcaaaagtccctgtttaagagtagatctagcataattgagcggagttgatt	.........(((((((((((..(((...((((.((..............................................................))..))))..)))....)))))))))))...........	ttaattatgtgttcttaatctttgccttaatattttcaggatattaatccaagtttgatgtgcttattcattggagcaaaagtccctgtttaagagtagatctagcataattgagc	[t628193] A02-60636863-60636885|10;[t828103] A02-60636854-60636876|1;
gaagaacacatatcattggggta	-1.79	A02	-	60851343-60851458	14	60851353-60851375	taaggctaaagactaagggtgtgttctccattatttttgggatgaattttttctaaaaaaaatgtttttctcttaaaagcaatgaagaacacatatcattggggtaacttttttaa	............((((..(((((((((.((((.(((((((((.((((.((((......)))).))))...))))))))).)))).)))))))))....))))..............	gactaagggtgtgttctccattatttttgggatgaattttttctaaaaaaaatgtttttctcttaaaagcaatgaagaacacatatcattggggta	[t9215] A02-60851362-60851384|1;[t551155] A02-60851353-60851375|14;[t545363] A02-60851350-60851372|3;[t948457] A02-60851317-60851339|4;[t890037] A02-60851316-60851338|1;[t608182] A02-60851315-60851337|1;[t928605] A02-60851302-60851324|1;[t204931] A02-60851302-60851322|2;[t204932] A02-60851300-60851322|1;[t800146] A02-60851205-60851227|1;
tcacatcgggtccaattacgagt	-6.91	A02	-	60983253-60983343	9	60983311-60983333	tgagcctctctcacatcgggtccaattacgagtacttactgggtttttgaccaatactctgtaatatgatccaactgattcgatttttcta	.................(((((..((((((((((.....(((........))).))))).)))))..)))))...................	tcacatcgggtccaattacgagtacttactgggtttttgaccaatactctgtaatatgatccaactgattc	[t846157] A02-60983311-60983333|7;[t376271] A02-60983311-60983332|2;
tgccaggatacgtggaagccaca	-2.54	A02	-	61167227-61167422	16	61167390-61167412	atgtgacaaatgccaggatacgtggaagccacaataaattcatccttatcagaagcactactcaggattgaagaaaaattgaatagagtttaggaattttgctataaatagccatgtatgaagcctaaacaaggcatcaaaaaataatttagttttcttttatcttactttcagtattctctctttgtaaacatcc	.......(((.(..(((((((.((((((...........................................................................................................................................)))))))))))))..))))..........	tgccaggatacgtggaagccacaataaattcatccttatcagaagcactactcaggattgaagaaaaattgaatagagtttaggaattttgctataaatagccatgtatgaagcctaaacaaggcatcaaaaaataatttagttttcttttatcttactttcagtattctctcttt	[t898458] A02-61167390-61167412|8;[t665208] A02-61167393-61167411|2;[t665209] A02-61167390-61167411|3;[t418291] A02-61167390-61167410|1;[t394112] A02-61167390-61167409|2;
atggcgaactgtgttaatttggt	-6.33	A02	-	61246411-61246553	5	61246521-61246543	ttatattagtatggcgaactgtgttaatttggtgatttgtattaatatggcgaactgtattaattttccaaactgtgtattatgagattttgagttttattgtatgtaaactaagctattacgtgccctatgctaaataaaat	........((((((.(.((.(((.((.((((((............................................................................)))))).)).))))).).))))))..........	atggcgaactgtgttaatttggtgatttgtattaatatggcgaactgtattaattttccaaactgtgtattatgagattttgagttttattgtatgtaaactaagctattacgtgccctatgc	[t324145] A02-61246521-61246543|5;
atggcgaactgtgttaatttggt	-4.56	A02	-	61246511-61246597	5	61246521-61246543	atttgtgtactgttttatattgtgaaccatgctaacttggtgaattatattagtatggcgaactgtgttaatttggtgatttgtatt	.......(((((..((((((.((...(((((((((..(((....)))..)))))))))...)).))).)))..))))).........	tgttttatattgtgaaccatgctaacttggtgaattatattagtatggcgaactgtgttaatttggt	[t324145] A02-61246521-61246543|5;
aacttcccacagatcgaaggcct	0.08	A02	+	61313000-61313191	14	61313159-61313181	agtctcacaggccatgattctggtgaagatgacatctgacacacagttctggatgcaggacatggctttgtgccttttggtcctctcatcagcatgttgcctaatctgagctactgtgggattagccctcagtggtgctggctcagtatctgtgttgacaacttcccacagatcgaaggcctgtaggtaagt	...(..(((((((.(((((.(((.((((.((.((......((((((..(((............................................................................................)))...)))))))).)).)))))))..)))))..)))))))..).....	gccatgattctggtgaagatgacatctgacacacagttctggatgcaggacatggctttgtgccttttggtcctctcatcagcatgttgcctaatctgagctactgtgggattagccctcagtggtgctggctcagtatctgtgttgacaacttcccacagatcgaaggcct	[t61529] A02+61313159-61313181|13;[t174398] A02+61313160-61313181|1;[t576214] A02+61313201-61313223|1;[t665521] A02+61313206-61313227|2;
atacgcgacaacatggatattca	-4.34	A02	-	61328005-61328092	9	61328060-61328082	gctgactcgaatacgcgacaacatggatattcaggataggtcaaaccaaccaaggttatgcaggtggtgtaggaattcgggccatata	........((((((((.((....((.(((..(.((...((.....))..))..)..))).)).)).)))))....)))..........	atacgcgacaacatggatattcaggataggtcaaaccaaccaaggttatgcaggtggtgtaggaattc	[t281319] A02-61328060-61328082|6;[t821274] A02-61328060-61328081|1;[t158981] A02-61328060-61328080|1;[t472848] A02-61328060-61328079|1;
aaaagtcagaacaggggaaccc	-3.07	A02	-	61358870-61359087	10	61358880-61358901	ttctttaaagtttcccctgttctgctgtcaaatagttccgaccattcttcactagaaattaattatatcacagtacagaactcggataatattcccgttgatttctcctgaaaatagactcattaaggattctaaacatataactttaatcctctaattatttttttcaaattttttgtgatttttaaaagtcagaacaggggaacccgaatttattc	...........(((((((((((((((.......(((..(((......................................................................................................................................)))..)))......)).))))))))))))).............	tttcccctgttctgctgtcaaatagttccgaccattcttcactagaaattaattatatcacagtacagaactcggataatattcccgttgatttctcctgaaaatagactcattaaggattctaaacatataactttaatcctctaattatttttttcaaattttttgtgatttttaaaagtcagaacaggggaaccc	[t11215] A02-61358881-61358901|4;[t11216] A02-61358880-61358901|6;
gaaggattaaaagtggaatatct	-1.57	A02	-	61373556-61373740	10	61373566-61373588	gaggttgaaggtgattcattgttagtaatcaataagagtcaaagtaatagggtggacaaataggaaatatgtgaatccataaaggacatacaacagttgaaaagggttttttagatatgctggtttaaacacaccctgagaatggcaaacatgaaggattaaaagtggaatatctcactgtgaaa	..(((.((.((((.((((((.(((((..(((......((((...(..(((((((.............................................................................)))))))..).)))).....)))...))))).)))))).)))))))))......	gtgattcattgttagtaatcaataagagtcaaagtaatagggtggacaaataggaaatatgtgaatccataaaggacatacaacagttgaaaagggttttttagatatgctggtttaaacacaccctgagaatggcaaacatgaaggattaaaagtggaatatct	[t310937] A02-61373570-61373590|2;[t559115] A02-61373566-61373588|6;[t241029] A02-61373566-61373586|2;
gaaggattaaaagtggaatatct	-4.47	A02	+	61896278-61896443	10	61896288-61896310	tcagctacatgaaggattaaaagtggaatatctaattgcgaaaaattctcttaactcttgaactgcgtaataatttaaaagaatgatataaccattagaaaatgataatactctttaaaacttgttatgattgaaatattttatgtgctcctgtagcaacaatatt	....(((((....(((.((...(((((((((........................................................................................................))))))))).)).))))))))..........	gaaggattaaaagtggaatatctaattgcgaaaaattctcttaactcttgaactgcgtaataatttaaaagaatgatataaccattagaaaatgataatactctttaaaacttgttatgattgaaatattttatgtgctcctgtag	[t817743] A02+61896283-61896300|1;[t310937] A02+61896286-61896306|2;[t559115] A02+61896288-61896310|6;[t241029] A02+61896290-61896310|2;
attgatgtgataaggatgagacc	0.76	A02	-	6204181-6204301	10	6204191-6204213	ggaaattgcttctcaccctcgtgtgaatcgagataatgaaagagaaaattatattaatagtattttatatagtggtgaccagtattgtattgatgtgataaggatgagaccaattgccttt	((.(((((..(((((.(((..(....(((((.((((((.........(((((((.((......)).))))))).........)))))).)))))...)..))).))))).))))).))...	tctcaccctcgtgtgaatcgagataatgaaagagaaaattatattaatagtattttatatagtggtgaccagtattgtattgatgtgataaggatgagacc	[t342698] A02-6204191-6204213|10;
tacattagaaacaagttgggact	-2.44	A02	+	6212472-6212671	26	6212639-6212661	ttatccaaaggtctaatgtaacacccctaacccgaattcttcaccggaatagggttatagaacattactgaaaatttcagatattaaacagatatttcacattatataacgtacatatcagaagtcaatcataatgtcccttatttaagctcttaaggcccaaaatatacattagaaacaagttgggactaaaccggtac	...(((((...(((((((((...................................................................................................................................................)))))))))......))))).............	atccaaaggtctaatgtaacacccctaacccgaattcttcaccggaatagggttatagaacattactgaaaatttcagatattaaacagatatttcacattatataacgtacatatcagaagtcaatcataatgtcccttatttaagctcttaaggcccaaaatatacattagaaacaagttgggact	[t817927] A02+6212639-6212661|17;[t135431] A02+6212640-6212661|9;[t823731] A02+6212644-6212666|1;
gtacgaggaaggattagcacccc	1.63	A02	-	62625555-62625715	11	62625565-62625587	gtgtggagtcgccaccaatccttttttgtttaggtgtgatcggatcacctaataaaacattttattgtattaaaaaaaatcaattttggcctacgaaattcgagaaaaagggttcgggagtcggttacgtacgaggaaggattagcacccccgctacaccc	((((((..........(((((((((((((.....((((((((..((.((..................................................................))))..)))))))).)))))))))))))..........))))))..	gccaccaatccttttttgtttaggtgtgatcggatcacctaataaaacattttattgtattaaaaaaaatcaattttggcctacgaaattcgagaaaaagggttcgggagtcggttacgtacgaggaaggattagcacccc	[t754757] A02-62625565-62625587|8;[t155400] A02-62625565-62625585|3;
gcggtgaggtgaaaatagaaaat	-7.6	A02	+	6280338-6280445	52	6280348-6280370	cgcagctatagcggtgaggtgaaaatagaaaatagctattaaggacattatattagaaataatatataatagaagtttttaaaattattttacttttatgaaattatt	........(((.((((((((((...((((((....((((((.......(((((((....)))))))))))))...))))))...)))))))))).)))..........	gcggtgaggtgaaaatagaaaatagctattaaggacattatattagaaataatatataatagaagtttttaaaattattttactttta	[t325548] A02+6280229-6280249|1;[t727089] A02+6280231-6280252|3;[t802035] A02+6280258-6280280|1;[t780658] A02+6280269-6280289|1;[t743760] A02+6280274-6280296|4;[t610166] A02+6280277-6280299|1;[t218828] A02+6280278-6280300|2;[t651370] A02+6280279-6280301|3;[t905366] A02+6280282-6280304|1;[t661690] A02+6280311-6280333|1;[t227035] A02+6280347-6280369|1;[t677681] A02+6280348-6280370|46;[t486322] A02+…
taaatgaattgcatgtagaacca	-2.94	A02	+	63541702-63541879	12	63541712-63541734	gagataactataaatgaattgcatgtagaaccaattaatagaaatgaatagaaacaattaattaagagaaatagatcacatatatcactattctcagtgaatatgtttctcgctaagtacaaaaatgaattgagaattaatttaaggttctttggattattatttaattataatattg	..........(((((((..(.((...((((((.................................................................................................................)))))).)).)...)))))))............	taaatgaattgcatgtagaaccaattaatagaaatgaatagaaacaattaattaagagaaatagatcacatatatcactattctcagtgaatatgtttctcgctaagtacaaaaatgaattgagaattaatttaaggttctttggattattatttaat	[t805779] A02+63541712-63541734|12;
tagaaaagggagatagtatagct	-2.12	A02	-	63673725-63673926	5	63673735-63673757	tcatgtgatactgactatttctcttcttttgtttgcatgacattttgcatttaaaaaggtatcgattcacggtcagtgtctaaattagagggctttattatggagaacggacttcttgatagagtggagagcaatgccaacgtccatagatggtctgagcaaactcagttagaaaagggagatagtatagctgcgggatatg	((.((((...(((((((((((((((.....................................................................................................................................................)))))))))))).))).)))).))....	ctgactatttctcttcttttgtttgcatgacattttgcatttaaaaaggtatcgattcacggtcagtgtctaaattagagggctttattatggagaacggacttcttgatagagtggagagcaatgccaacgtccatagatggtctgagcaaactcagttagaaaagggagatagtatagct	[t823695] A02-63673735-63673757|5;
tccgagaaaggattctggatgg	-4.36	A02	+	6372652-6372737	10	6372706-6372727	gccttttctcgttcaaattcttgtcttgccatttctagctcagatggcacttcttccgagaaaggattctggatggtgtaatttat	.........(((((((((((((.(((((((((((.......)))))))).........)))))))))).))))))...........	gttcaaattcttgtcttgccatttctagctcagatggcacttcttccgagaaaggattctggatgg	[t217361] A02+6372693-6372713|1;[t859669] A02+6372706-6372727|5;[t434323] A02+6372707-6372728|3;[t458895] A02+6372708-6372729|1;[t458896] A02+6372708-6372730|3;[t587213] A02+6372709-6372729|1;[t587214] A02+6372709-6372730|3;
tatggaactgtcaggatctgcct	-9.87	A02	-	6489440-6489539	221	6489450-6489472	aattatcgttcaagattttgatgtttgtatataatactgtcaatgtacacttcttaatttgaacatctatggaactgtcaggatctgcctgctgaacttt	.......(((((((((((((((((((.............................................)))).))))))))))......)))))...	caagattttgatgtttgtatataatactgtcaatgtacacttcttaatttgaacatctatggaactgtcaggatctgcct	[t546251] A02-6489457-6489479|21;[t46545] A02-6489456-6489478|1;[t873112] A02-6489457-6489474|1;[t839002] A02-6489450-6489472|138;[t320658] A02-6489450-6489471|76;[t902850] A02-6489450-6489470|4;[t687710] A02-6489450-6489469|1;[t550180] A02-6489450-6489468|1;[t761373] A02-6489414-6489435|5;[t761374] A02-6489413-6489435|2;[t550938] A02-6489410-6489431|1;[t179010] A02-6489407-6489429|2;[t541430] A0…
gtagtagtaacatgtaacagcct	-5.61	A02	+	6491170-6491302	8	6491180-6491202	tgaggtatacgtagtagtaacatgtaacagcctgttttcgaactctcccattagatttgtggtctcgaaactactatttccgacaccattgaaaaatggactattacatatatagcgcattacgtctagttgt	..((.((.(((((((.((...((((((.((((..(((((...................................................)))))..)).)).)))))).....))..))))))).)).))..	gtagtagtaacatgtaacagcctgttttcgaactctcccattagatttgtggtctcgaaactactatttccgacaccattgaaaaatggactattacatatatagcgcattacgt	[t759708] A02+6491180-6491202|8;
acgcacgaggaaggattagtacc	-3.57	A02	-	65377238-65377437	10	65377405-65377427	ggagtcagttacgcacgaggaaggattagtaccctcgatacgcccaaaattggtacctagttaattaattagtgtcttaattgtcgaaaattgagaacttgaaagaccttgaaatacaatccctcttttgtaaaataaacattaaaatgttaaagacattctcgtctcgaggcaacgatacgtcatatccagtgagttag	..........((.(((..(((..(((..((..((((((.(((........................................................................................................................))).))))))..)).....)))...))).))).))...	acgcacgaggaaggattagtaccctcgatacgcccaaaattggtacctagttaattaattagtgtcttaattgtcgaaaattgagaacttgaaagaccttgaaatacaatccctcttttgtaaaataaacattaaaatgttaaagacattctcgtctcgaggcaacgatacgtcatatccagtgagtta	[t158455] A02-65377405-65377427|7;[t470113] A02-65377405-65377426|1;[t658040] A02-65377406-65377425|1;[t658041] A02-65377403-65377425|1;
aagaatgacgtggaatcaca	2.62	A02	+	65434358-65434550	27	65434521-65434540	tatgaaattgtgattccactttatccttatcccctttcaatgagagaataacaaatcagatttttactcctgattttcagatttttcttctcaaaaaatccaaacccaactaaaaatattaaaaattcaaatttgatttgtcattctttctttggaaaggggtaagaatgacgtggaatcacactttcataca	(((((((.(((((((((((.((((.((((((((.((((((.((((((((.(((((((((((((.................................................................))))))))))))).)))))))).)))))).)))))))).)))).))))))))))).)))))))..	tgattccactttatccttatcccctttcaatgagagaataacaaatcagatttttactcctgattttcagatttttcttctcaaaaaatccaaacccaactaaaaatattaaaaattcaaatttgatttgtcattctttctttggaaaggggtaagaatgacgtggaatcaca	[t31648] A02+65434513-65434530|1;[t809606] A02+65434520-65434540|8;[t66074] A02+65434521-65434540|14;[t188110] A02+65434522-65434540|2;[t566589] A02+65434523-65434540|3;
aggattcattaagtgttgtagg	1.01	A02	-	66345089-66345178	10	66345099-66345120	ttgtttcatttacagcgtttaactcaacttcttatattcttctttatctgtcatatataggattcattaagtgttgtaggtggaattggt	..((((((((((((((((((((.......((((((((....(.......)....))))))))....))))))))))))))))))))....	tacagcgtttaactcaacttcttatattcttctttatctgtcatatataggattcattaagtgttgtagg	[t830703] A02-66345099-66345121|3;[t241270] A02-66345099-66345120|5;[t649639] A02-66345099-66345118|1;[t936109] A02-66345099-66345116|1;
aggatgaattgacggataagacc	-2.93	A02	+	66789091-66789276	5	66789244-66789266	aaactttcatgattatttattaatttatgaatgatataatgtatttattcatacttttattattgaaattaacatttattattaaaataagaaattgaaatgaatgcttaaaacaagtagaacgtaggattgagtacaattgttttatagcaaaggatgaattgacggataagaccatggttggac	...(..(((((.(((((..(((((((((................................................................................................................................)))))))))..)))))...)))))..)...	gattatttattaatttatgaatgatataatgtatttattcatacttttattattgaaattaacatttattattaaaataagaaattgaaatgaatgcttaaaacaagtagaacgtaggattgagtacaattgttttatagcaaaggatgaattgacggataagacc	[t240262] A02+66789244-66789266|5;
cgcacaggaaaaaagatggaact	-0.44	A02	-	66865797-66866000	7	66865807-66865829	cacacggcagggtcgaaaagttttgcttgtgtagctcaggccgaggtactatggatttattaaatctatcaagtattaataactttttactattaaataatatttttactactatattgtaggaagcctcgtctggtcaaaaagttggacgccttcaactttttgacattacgcacaggaaaaaagatggaactccgatgtcat	.((((((.((..(((.....((((.(((((((............................................................................................................................................)))))))))))....)))..))))).)))...	ggtcgaaaagttttgcttgtgtagctcaggccgaggtactatggatttattaaatctatcaagtattaataactttttactattaaataatatttttactactatattgtaggaagcctcgtctggtcaaaaagttggacgccttcaactttttgacattacgcacaggaaaaaagatggaact	[t158384] A02-66865808-66865830|1;[t469842] A02-66865807-66865829|6;[t875612] A02-66865779-66865797|1;[t760897] A02-66865635-66865656|1;[t693672] A02-66865598-66865620|1;[t633955] A02-66865585-66865607|3;[t185415] A02-66865581-66865603|4;[t618897] A02-66865535-66865553|1;[t326983] A02-66865482-66865504|1;[t482696] A02-66865407-66865425|1;
gggaaccagatgcgacgtattgt	-5.49	A02	+	67440028-67440137	6	67440105-67440127	ccgatatggacgatgtccccgatgatattgacgatgaagatgtgaatgaggatggaaacattaacgcgtcttcagtggggaaccagatgcgacgtattgtgatacataat	.(((((((..((.((((((((.............((((((((((......((((....))))..)))))))))).))))))..))....)).)))))))...........	gatatggacgatgtccccgatgatattgacgatgaagatgtgaatgaggatggaaacattaacgcgtcttcagtggggaaccagatgcgacgtattgt	[t637031] A02+67439901-67439923|1;[t555406] A02+67440003-67440022|3;[t715732] A02+67440105-67440125|1;[t715733] A02+67440105-67440127|5;[t390886] A02+67440111-67440132|1;
aggaagatgttatgtggaaggc	-6.87	A02	-	67747906-67747997	8	67747966-67747987	aatctttgagaggaagatgttatgtggaaggctccttggttggttcctagtgaagtcctttaccgctgtggcagttttgattgggttctttt	............((((.(((((((((((((((((((.((......)).)).).)).))))..)))).)))))).))))..............	aggaagatgttatgtggaaggctccttggttggttcctagtgaagtcctttaccgctgtggcagttttgatt	[t208099] A02-67748007-67748025|1;[t208100] A02-67748004-67748025|2;[t616805] A02-67748004-67748024|1;[t616806] A02-67748002-67748024|1;[t614448] A02-67747966-67747988|1;[t231418] A02-67747966-67747987|5;[t231419] A02-67747965-67747987|1;[t556397] A02-67747964-67747985|1;
ccatggatcggttcaagaag	-4.34	A02	-	6783609-6783740	5	6783619-6783638	cttccaactttcatgaaaaattctggttttcttgttatttaactgattttgttgtaaatcagggcaatggcatggatgctacaaggggcataatgtctggcaccatggatcggttcaagaaggtatctaaac	......((((((.((((..(((((((............................................................................))).))))...)))).))))))........	tcatgaaaaattctggttttcttgttatttaactgattttgttgtaaatcagggcaatggcatggatgctacaaggggcataatgtctggcaccatggatcggttcaagaag	[t420534] A02-6783619-6783638|5;
tggttgggccaattagtacaat	-2.13	A02	+	67910213-67910380	13	67910349-67910370	tcacagcttttaagctacttgcgtcacagtcacaagaaaaatcatatctcgagttacgaaactcgaaatcaagatccataaattttctctgaatctagactcatatacgtatctactaatttttttctagaatttttggttgggccaattagtacaatttattagtta	....((((..(((((((.(((.(((.((..((........................................................................................................))..)))))))).)))).....)))..)))).	taagctacttgcgtcacagtcacaagaaaaatcatatctcgagttacgaaactcgaaatcaagatccataaattttctctgaatctagactcatatacgtatctactaatttttttctagaatttttggttgggccaattagtacaat	[t914361] A02+67910349-67910370|13;
aagggagttgtaaggttaaacct	-1.17	A02	-	68145735-68145957	17	68145745-68145767	aggtcatgacttttagcggtgtttcttttcataaatgccacaaaatgttagcggcgtcgtctttagcggcagtttttgcggcgtttgtaaaagcgccgcaaatagttttagtggcgcttattagcgccgctataggcccaaaaaacgccgctaaaaacctgttttgctgtagtgtttaggtaaaaactttaagggagttgtaaggttaaaccttatcttggaa	((((..(((((((((((....(..(((........((((...(((..(((.(((((..((.(((((((((............................................................................))))))))).))......))))))))..))).))))........)))..))))).))))))).))))..........	gtcatgacttttagcggtgtttcttttcataaatgccacaaaatgttagcggcgtcgtctttagcggcagtttttgcggcgtttgtaaaagcgccgcaaatagttttagtggcgcttattagcgccgctataggcccaaaaaacgccgctaaaaacctgttttgctgtagtgtttaggtaaaaactttaagggagttgtaaggttaaacct	[t811943] A02-68145746-68145768|2;[t86792] A02-68145746-68145767|3;[t86793] A02-68145745-68145767|11;[t248575] A02-68145745-68145766|1;
cgcacaggaaaaaagatggaact	-0.37	A02	-	68542129-68542332	7	68542139-68542161	cacacggcagggtcgaaaagttttgcttgtgtagctcaggccgaggtactatggatttattaaatctgtcaagtattaataaatttttactattaaataatatttttactactatattgtaggaagcctcgtctggtcaaaaagttggacgccttcaactttttgacattacgcacaggaaaaaagatggaactccgatgtcat	.((((((.((..(((.....((((.(((((((............................................................................................................................................)))))))))))....)))..))))).)))...	ggtcgaaaagttttgcttgtgtagctcaggccgaggtactatggatttattaaatctgtcaagtattaataaatttttactattaaataatatttttactactatattgtaggaagcctcgtctggtcaaaaagttggacgccttcaactttttgacattacgcacaggaaaaaagatggaact	[t158384] A02-68542140-68542162|1;[t469842] A02-68542139-68542161|6;[t875612] A02-68542111-68542129|1;[t760897] A02-68541967-68541988|1;[t693672] A02-68541930-68541952|1;[t633955] A02-68541917-68541939|3;[t185415] A02-68541913-68541935|4;[t618897] A02-68541867-68541885|1;[t326983] A02-68541814-68541836|1;[t482696] A02-68541739-68541757|1;[t676234] A02-68541644-68541666|1;[t478144] A02-68541644-68…
aagagaaaggagaggagaaaact	-2.25	A02	-	68858166-68858314	15	68858282-68858304	aaagttagagaagagaaaggagaggagaaaactcttgagtattcggtcactaggaggaggaaaattgaaggtaagttcttggtaccttgcttctattttgaggttcatgagttcttcttgattctaccttaactcttgaagcatatttt	..........(((((.((((((((((((((((((.(((..................................................................))).))))).)))))..)))).))))..)))))............	aagagaaaggagaggagaaaactcttgagtattcggtcactaggaggaggaaaattgaaggtaagttcttggtaccttgcttctattttgaggttcatgagttcttcttgattctaccttaactcttga	[t68530] A02-68858282-68858304|12;[t195813] A02-68858281-68858303|1;[t587170] A02-68858280-68858302|1;[t540855] A02-68858280-68858300|1;[t762349] A02-68858257-68858276|1;
atgaaaggaactttggtgcag	-2.23	A02	+	69083008-69083122	294	69083018-69083038	agattatgtcatgaaaggaactttggtgcagtggtaagaagcgtatgtgtatgtttagaaggtcgcaggtttgagatgtatagcaagcaaaatttcctttttatttcgaaagtaa	............((((((((.((((.(((.....................................................)))..))))..))))))))..............	atgaaaggaactttggtgcagtggtaagaagcgtatgtgtatgtttagaaggtcgcaggtttgagatgtatagcaagcaaaatttcctttttatt	[t246643] A02+69082663-69082683|1;[t908442] A02+69082733-69082755|2;[t76570] A02+69082738-69082755|1;[t474143] A02+69082743-69082763|1;[t830305] A02+69082746-69082766|2;[t238058] A02+69082747-69082767|1;[t238060] A02+69082747-69082769|2;[t250631] A02+69082750-69082772|1;[t781271] A02+69082755-69082772|2;[t781272] A02+69082755-69082777|1;[t124696] A02+69082860-69082881|1;[t122574] A02+69082862-690…
atacggaggatcggatctacatc	-3.01	A02	-	70129011-70129167	10	70129135-70129157	acttatatacatacggaggatcggatctacatcaagggtcacactatccagatttactccggtagattttgttaaacaactttttggtttatatggcatgtataggagttgatttgataatgtaattgtgtgaatgattaagtatgcaaagcatgtt	.........(((((....(((((..((.(((.(((.....(((.((((.(((((.(((((.(((.((.(..((((((.........))))).)..).)).))).))))).))))))))).)))..)))))))).)))))..)))))...........	atacggaggatcggatctacatcaagggtcacactatccagatttactccggtagattttgttaaacaactttttggtttatatggcatgtataggagttgatttgataatgtaattgtgtgaatgattaagtatgc	[t179645] A02-70129359-70129378|2;[t652897] A02-70129280-70129302|2;[t281443] A02-70129135-70129157|10;
ccatccggtcttgaagtaacct	-1.89	A02	-	7056925-7057135	15	7056935-7056956	ggaaatgatatgtacttcaatgatcatctttggttttactggctccttcttcgtgtcgtaataaattattaacggtcgatcggcgttatacgggaaacctgacgattgattgttagaggagcatatttctcctctatcggcctcttcgcctttattaatgatctcaatctccttattatccatccggtcttgaagtaaccttttaaatttc	............((((((((.((((.....(((..................................................................................................................................................)))...))))))))))))..............	tgtacttcaatgatcatctttggttttactggctccttcttcgtgtcgtaataaattattaacggtcgatcggcgttatacgggaaacctgacgattgattgttagaggagcatatttctcctctatcggcctcttcgcctttattaatgatctcaatctccttattatccatccggtcttgaagtaacct	[t299326] A02-7056937-7056958|1;[t419840] A02-7056937-7056956|1;[t419841] A02-7056935-7056956|5;[t402693] A02-7056937-7056955|2;[t402694] A02-7056934-7056955|4;[t402695] A02-7056933-7056955|1;[t301407] A02-7056933-7056954|1;
gtggactaggtcattgagagatc	-1.22	A02	+	70939971-70940108	15	70940076-70940098	gttgtgggggttggttaggaggttaagggaataggctcgaaaaattttgttgagggtggactgccataggtcacgactggcgaggtccttgagtgagacgagcttgtggactaggtcattgagagatccaatttgatt	.......(((((..((((..(..(.((...(((((((((.....(((..((.((((....((((((..(....)...)))).))..)))).))..))))))))))))...)).)..).))))..))))).........	ttggttaggaggttaagggaataggctcgaaaaattttgttgagggtggactgccataggtcacgactggcgaggtccttgagtgagacgagcttgtggactaggtcattgagagatc	[t881912] A02+70939905-70939925|1;[t210132] A02+70939934-70939956|1;[t778386] A02+70940076-70940098|14;[t583241] A02+70940079-70940098|1;[t89042] A02+70940131-70940148|1;[t753183] A02+70940139-70940161|1;[t237949] A02+70940274-70940296|1;[t622991] A02+70940286-70940306|2;
gtagatgatgacggatgaaaatc	-2.23	A02	-	70952355-70952440	14	70952408-70952430	aatcattcatgtagatgatgacggatgaaaatcattatttttgccttaccttgattagattcttcttcatctactaacatagtatt	..........((((((((.((.((((...(((((.................)))))..)))).)).))))))))............	gtagatgatgacggatgaaaatcattatttttgccttaccttgattagattcttcttcatctacta	[t757440] A02-70952408-70952430|11;[t644177] A02-70952407-70952427|3;
gacccgaaataacattaactgaa	-0.4	A02	-	7101134-7101330	20	7101144-7101166	tcgcaactttcagttgttagcgcacacggttcctgagatcgacatgccctaggcacacacctgtgtggtttgtccatgtgaacctctactacccgtgttcaacttccggactgcttcaatgttctaattttcgcctgtttttaggggtgttcaatctgttaaccgacccgaaataacattaactgaattaaccgacc	(((.....(((((((((((.((....(((((....((((.((.(((((((((((..............................................................................)))).......))))))))).))))...)))))...))...)))))...)))))).....)))..	cagttgttagcgcacacggttcctgagatcgacatgccctaggcacacacctgtgtggtttgtccatgtgaacctctactacccgtgttcaacttccggactgcttcaatgttctaattttcgcctgtttttaggggtgttcaatctgttaaccgacccgaaataacattaactgaa	[t382517] A02-7101287-7101306|1;[t145009] A02-7101147-7101169|1;[t433679] A02-7101146-7101168|2;[t576931] A02-7101144-7101166|11;[t425731] A02-7101142-7101164|4;[t451717] A02-7101143-7101162|2;[t451718] A02-7101140-7101162|2;[t542197] A02-7101143-7101161|1;
tagaaaagggagatagtatagct	-2.14	A02	-	71068533-71068739	5	71068543-71068565	tgatatcatgtgatactgactatctcttttcttttgcttgcgtgtcattttacatttacaaagatataggttcacgatcagtttctaagttaggaagttttattatggagaatggacttcttgatagagtggaaggcaacactaacgtccatagatggtccgagcaaactcaactagaaaagggagatagtatagctgagggatatg	..(((((..((.((((((....((((((((((((((((((........................................................................................................................)))))))).......))))))))))..)))))).)).....))))).	tgatactgactatctcttttcttttgcttgcgtgtcattttacatttacaaagatataggttcacgatcagtttctaagttaggaagttttattatggagaatggacttcttgatagagtggaaggcaacactaacgtccatagatggtccgagcaaactcaactagaaaagggagatagtatagct	[t823695] A02-71068543-71068565|5;
gaggaaaatggaaagcttagtcc	-4.06	A02	+	71724085-71724213	13	71724095-71724117	gaattgtgttgaggaaaatggaaagcttagtcctacattggttagatatcacgtgtggaatatgttatatatgtgaatcaacttggtggttattgaatgactaaactaatattctacttcacgttcaag	..........(.((((.((....((.((((((((((...((((.(((.(((((((((..........))))))))))))))))..)))).........)))))).)).)).)))).)............	gaggaaaatggaaagcttagtcctacattggttagatatcacgtgtggaatatgttatatatgtgaatcaacttggtggttattgaatgactaaactaatattctactt	[t890950] A02+71724094-71724111|1;[t613664] A02+71724095-71724115|1;[t613665] A02+71724095-71724117|9;[t229993] A02+71724096-71724116|2;
gcctttgatacgcccgtg	-3.66	A02	+	71736902-71737025	9	71736912-71736929	actcccgtgtgcctttgatacgcccgtgtctccaggccgtgtaagtctctatttatgacgtcagcatcaatttaagatcacacggccaagtcacacgcccgtgtgctaagccatgtggcgaatt	.........((.(((.((((((..(((((..(..((((((((..((((..(((.(((.(....)))).)))...)))).))))))))..)..)))))..))))).).))).))...........	gcctttgatacgcccgtgtctccaggccgtgtaagtctctatttatgacgtcagcatcaatttaagatcacacggccaagtcacacgcccgtgtgctaagccat	[t672087] A02+71736912-71736929|9;
tctgaccattctacttatgat	-2.07	A02	-	71764168-71764357	12	71764327-71764347	tgagcctccatctgaccattctacttatgatgtatgttttacctttttttccatctcttctaactaaccatgttgtaatcgagttcattgcatgttaacaaaaattgaatttttgcatgtggtgcaggaattcatggcggaaattgaggcaagagctgcacacaatgtgttggaagcatgtgctcaaaca	........(((((..(((...(((((.((.((((.(((((.((((..(((((......................................................................................)))))..))))..))))))))))).)).))).))).)).)))..........	tctgaccattctacttatgatgtatgttttacctttttttccatctcttctaactaaccatgttgtaatcgagttcattgcatgttaacaaaaattgaatttttgcatgtggtgcaggaattcatggcggaaattgaggcaagagctgcacacaatgtgttggaagcatg	[t875311] A02-71764327-71764347|12;
agaaagacagtaattactagtac	-3.85	A02	-	718177-718300	9	718187-718209	tttctcatttattatttattgcattctttagtttatttaattagttaatcttagtttttaatcaatcactccaatttatcgattaaataatagaaagacagtaattactagtacttttaggcct	.........(((((...(((((..(((((...(((((((((..((.(((...(((..((....))..)))...))).))..)))))))))...)))))..)))))...)))))...........	attatttattgcattctttagtttatttaattagttaatcttagtttttaatcaatcactccaatttatcgattaaataatagaaagacagtaattactagtac	[t178392] A02-718187-718209|5;[t539299] A02-718187-718208|4;
tagaaaagggagatagtatagct	-2.15	A02	-	71921879-71922080	5	71921889-71921911	tcatgtgatactgactatttctcttcttttgtttgcatgacattttacatttacgaaggtatcgattcacagtcagtgtctaaattagagagttttattatggagaacagacttcttgatagaatggagggcaacgccaacgtctatagatggtctgaccaaactcagttagaaaagggagatagtatagctgcgggatata	((.((((...(((((((((((((((.(((((..........................................................................................................................................))))))))))))))))).))).)))).))....	ctgactatttctcttcttttgtttgcatgacattttacatttacgaaggtatcgattcacagtcagtgtctaaattagagagttttattatggagaacagacttcttgatagaatggagggcaacgccaacgtctatagatggtctgaccaaactcagttagaaaagggagatagtatagct	[t823695] A02-71921889-71921911|5;
tagaaaagggagatagtatagct	-2.11	A02	-	72007178-72007379	5	72007188-72007210	tcatgtgaaactgactatttcttttcttttgtttgcatgacattttgcattttcaaaggtatcgattcacggtcggtgtctaaattagagagttttattatagagaacggacttcttgatagagtggagggcaacgccaacatccatagatggtctgagcaaactcagttagaaaagggagatagtatagctgcaggatatg	((.((((...(((((((((((((((((...((((((..........................................................................................................................))))))......)))))..))))))))).))).)))).))....	ctgactatttcttttcttttgtttgcatgacattttgcattttcaaaggtatcgattcacggtcggtgtctaaattagagagttttattatagagaacggacttcttgatagagtggagggcaacgccaacatccatagatggtctgagcaaactcagttagaaaagggagatagtatagct	[t823695] A02-72007188-72007210|5;
agaggaccagttggaaatagaca	-9.78	A02	-	72282580-72282670	9	72282590-72282612	aagtattcagtttattcactttgtttattgttttggaagtgaattcacttaagtttaaagaggaccagttggaaatagacatgtttagatc	.........(((((((..(.(((.((....(((((((((((....))))....)))))))..)).)))..)..)))))))...........	tttattcactttgtttattgttttggaagtgaattcacttaagtttaaagaggaccagttggaaatagaca	[t207746] A02-72282591-72282612|2;[t207747] A02-72282590-72282612|7;[t637428] A02-72282466-72282488|1;[t52772] A02-72282459-72282479|2;[t52773] A02-72282457-72282479|1;[t692653] A02-72282419-72282441|2;[t475965] A02-72282406-72282428|1;
tttgtagtccaacggttaggata	-2.19	A02	+	72306153-72306302	57	72306163-72306185	tcgttcagcttttgtagtccaacggttaggataattatcttccaagcaatagactcgggttcaactcccggcaattgcagtttgtcatggattttttgcgaggcttagttaattttctaactattgagaaactgcattttacttttttta	............((((((((((..(((((((.(((((.((...((((.......................................................)))))).))))))))))))..))).))..)))))..............	tttgtagtccaacggttaggataattatcttccaagcaatagactcgggttcaactcccggcaattgcagtttgtcatggattttttgcgaggcttagttaattttctaactattgagaaactgcatttt	[t968877] A02+72306163-72306181|1;[t968878] A02+72306163-72306182|9;[t968879] A02+72306163-72306183|5;[t968880] A02+72306163-72306184|1;[t968881] A02+72306163-72306185|32;[t957682] A02+72306164-72306185|5;[t916072] A02+72306165-72306182|1;[t916073] A02+72306165-72306185|1;[t833297] A02+72306167-72306185|1;[t262469] A02+72306168-72306185|1;
tcgtcgcaaacaagtgtgtaact	-1.88	A02	-	72318975-72319174	5	72319142-72319164	cgtcagcatatcgtcgcaaacaagtgtgtaactgacaccctctcatagactagattggcaaaagccgaaaagccgaaatgccgaaaagtcggtattttgggaatttgcgagtgtgcgaatgctcgtaagatagttgggtttgtatatttggtaatctaaagtaataaactgcagtacgcgcgatttcgtacattttgata	.(((((...((.((((.(((...(((((((.(((.........................................................................................................................................))))))))))..))))).)))).))))).	tcgtcgcaaacaagtgtgtaactgacaccctctcatagactagattggcaaaagccgaaaagccgaaatgccgaaaagtcggtattttgggaatttgcgagtgtgcgaatgctcgtaagatagttgggtttgtatatttggtaatctaaagtaataaactgcagtacgcgcgatttcgtacatt	[t870742] A02-72319142-72319164|5;
atgataaggttcagtggactt	-2.24	A02	-	72457168-72457367	332	72457337-72457357	ctttctctaaatgataaggttcagtggacttctccagacgtcaagggtagcgaaccgcccatgttgccgcaatccaaagggcagggacatagccaacacgagctgatgactcatgcttactaggaattcctcgttgaagaccaacaactgcaatgatctattcccatcacgataaaatttcaaagattactcgggcctat	................(((((((((((.(((........(((................................................................................................................................))).........))).))))).))))))..	atgataaggttcagtggacttctccagacgtcaagggtagcgaaccgcccatgttgccgcaatccaaagggcagggacatagccaacacgagctgatgactcatgcttactaggaattcctcgttgaagaccaacaactgcaatgatctattcccatcacgataaaatttcaaagattactcgggcctat	[t901242] A02-72457415-72457433|2;[t679737] A02-72457415-72457432|1;[t661396] A02-72457409-72457427|1;[t799526] A02-72457405-72457423|1;[t52664] A02-72457366-72457386|1;[t511277] A02-72457344-72457363|1;[t871633] A02-72457344-72457362|1;[t495800] A02-72457343-72457361|1;[t805836] A02-72457340-72457360|3;[t805838] A02-72457338-72457360|1;[t38263] A02-72457340-72457359|1;[t38264] A02-72457339-72457…
ccaaccgctggctgtgagcgc	-1.49	A02	-	72457934-72458151	5	72457944-72457964	ttattgatatgcttacactcagcgggtaatcccgcttgacctggggtcgcgatgcaagcaccatccttgcgatgctgaaagggtttaagggtctcgatctacgaacatgcaagactccgaatgaggttgcttacagtattaccactgatcgtcgcaacgaatatgttgtcgaggactccaatttaggccaaccgctggctgtgagcgcacaggaggcc	((.(((...((((((((..((((((........((((((..(((((((.((((...((((...((.((((((((...........................................................................)))))))).))...))))))))..)))))))..))))))...))))))..))))))))..))).))...	gcttacactcagcgggtaatcccgcttgacctggggtcgcgatgcaagcaccatccttgcgatgctgaaagggtttaagggtctcgatctacgaacatgcaagactccgaatgaggttgcttacagtattaccactgatcgtcgcaacgaatatgttgtcgaggactccaatttaggccaaccgctggctgtgagcgc	[t411768] A02-72457944-72457964|5;
catcagtagggtaaaactaac	-2.1	A02	-	72463833-72463919	63	72463889-72463909	gcaatgcgaccatcagtagggtaaaactaacctgtctcacgatagtctaaacctagcttacgttccttattggtgggtgaacaatct	.........((((((((((((...(((..................................)))))))))))))))...........	catcagtagggtaaaactaacctgtctcacgatagtctaaacctagcttacgttccttattggtggg	[t511934] A02-72463925-72463945|7;[t874524] A02-72463927-72463944|1;[t874525] A02-72463926-72463944|1;[t874526] A02-72463925-72463944|1;[t874527] A02-72463924-72463944|3;[t510870] A02-72463923-72463943|1;[t510871] A02-72463922-72463943|12;[t870468] A02-72463922-72463942|11;[t870470] A02-72463920-72463942|1;[t487763] A02-72463921-72463941|1;[t419711] A02-72463890-72463910|3;[t419712] A02-72463889-…
caacgactccaggaccaagttc	-1.63	A02	-	72472892-72473016	30	72472902-72472923	tgattcacgaacggtggtgggtcgatcgccagcgctagtagccagggtaatgattttccagccgagtcaagcccgtgcccatagaaatatagccaacgactccaggaccaagttccctatatcag	((((....(((((((..(((((((...((.....(((...((..((((..((((((.......)))))).))))..))...))).......))...)))).)))..)))..)))).....)))).	acggtggtgggtcgatcgccagcgctagtagccagggtaatgattttccagccgagtcaagcccgtgcccatagaaatatagccaacgactccaggaccaagttc	[t222690] A02-72472904-72472926|1;[t664057] A02-72472904-72472925|2;[t411843] A02-72472904-72472924|2;[t361457] A02-72472903-72472923|1;[t361458] A02-72472902-72472923|6;[t361459] A02-72472901-72472923|2;[t53454] A02-72472904-72472922|2;[t53455] A02-72472901-72472922|2;[t53456] A02-72472900-72472922|1;[t153389] A02-72472904-72472921|4;[t153390] A02-72472901-72472921|5;[t153391] A02-72472900-72472…
aggggggaggtgatattgagc	-1.59	A02	-	72474132-72474331	19	72474301-72474321	ttagctctttaggggggaggtgatattgagcgagaaggggttgtccagggcactgcccatgcccatcatatgtccggacgttggtgcccccaccgccgattaggtttccagcggtgctccggtgaggcatcctagaatataaaaaatgatgcaacgagtcgtcccccatccctccgcttttggaatcgtcctggtccctc	..........(((((..(((((((...(((((.((.(((((..............................................................................................................................)))))))))))).....)))).)))..))))).	aggggggaggtgatattgagcgagaaggggttgtccagggcactgcccatgcccatcatatgtccggacgttggtgcccccaccgccgattaggtttccagcggtgctccggtgaggcatcctagaatataaaaaatgatgcaacgagtcgtcccccatccctccgcttttggaatcgtcctggtccctc	[t252601] A02-72474301-72474321|16;[t252604] A02-72474299-72474321|3;
tttggcccgtgacattctcccc	-4.78	A02	-	72846644-72846738	103	72846707-72846728	ggcttggaactttggcccgtgacattctcccccacccattctcgcaatgccctcgttgcgacttctgaatgacactggcttgattcatctcaaaa	.......((.((.((((.(((.(((((..............((((((((....)))))))).....))))).))).)))).))))..........	tttggcccgtgacattctcccccacccattctcgcaatgccctcgttgcgacttctgaatgacactggcttgatt	[t763963] A02-72846724-72846744|1;[t176207] A02-72846708-72846730|2;[t532161] A02-72846708-72846729|20;[t532162] A02-72846707-72846729|6;[t967959] A02-72846708-72846728|2;[t967960] A02-72846707-72846728|50;[t954396] A02-72846707-72846727|8;[t954397] A02-72846706-72846727|13;[t954398] A02-72846705-72846727|2;
gggggatccatagattgagtta	-4.51	A02	-	72924086-72924235	7	72924204-72924225	aaacctaatagggggatccatagattgagttaatgcaaccctagagggttaattagagaaaagtctcggttattcaatctagggagtagacgttattagtcttgaatagggataaaaaacataacttagggatctctacagaataagttg	...........((((((((.....((((((((.........................................................................................)))))))))))))))).............	gggggatccatagattgagttaatgcaaccctagagggttaattagagaaaagtctcggttattcaatctagggagtagacgttattagtcttgaatagggataaaaaacataacttagggatctctaca	[t252455] A02-72924204-72924226|2;[t733208] A02-72924204-72924225|5;
gggggatccatagattgagtta	-2.42	A02	-	72924194-72924414	7	72924204-72924225	tttaacttgttcttaattatgtgttcttaattcttgttttgatatcccaggatactgattcaagacatgctcttattcagaggaggaatagaccctgtctaagagcacttttgtcataattaagcggagttgattgcgcgcctagaaatagggtgacaagattttgtcggattagggtgaaacctaatagggggatccatagattgagttaatgcaaccct	......((((.((((((((((..(((((..................................................................................................................................................................)))))..))).))))))).....))))....	tcttaattatgtgttcttaattcttgttttgatatcccaggatactgattcaagacatgctcttattcagaggaggaatagaccctgtctaagagcacttttgtcataattaagcggagttgattgcgcgcctagaaatagggtgacaagattttgtcggattagggtgaaacctaatagggggatccatagattgagtta	[t252455] A02-72924204-72924226|2;[t733208] A02-72924204-72924225|5;
aactcgaagaacaccattgaagc	-5.76	A02	-	73937617-73937729	6	73937697-73937719	ggaaggaaataactcgaagaacaccattgaagccgactctgaagcagatttccatcaacgttgaagatctccttttaatttctttaaaatttttatgagttttttttatctct	..........((((((.((((.....((((((........((((.((((((.((.......)).)))))).))))......))))))...)))).))))))............	aactcgaagaacaccattgaagccgactctgaagcagatttccatcaacgttgaagatctccttttaatttctttaaaatttttatgagtttt	[t59505] A02-73937697-73937719|6;
[truncated: 8,483 more rows]
