# Supplementary material for: Small RNA sequencing and degradome analysis of developing fibers of short fiber mutants Ligon-lintles-1 (Li1) and −2 (Li2) revealed a role for miRNAs and their targets in cotton fiber elongation
Source: BMC Genomics. 2016 May 17;17:360. doi: 10.1186/s12864-016-2715-1 (PMC4869191; doi:10.1186/s12864-016-2715-1)
Supplement: Additional file 2: — Novel miRNAs loci in TM-1 genome and reads count in each small RNA libraries. (TXT 142 kb) [file 12864_2016_2715_MOESM2_ESM.txt]

mirLocus	WT	Li1	Li2	AC.WT-Li1	AC.WT-Li2	AC.Li1-Li2	AC = Audic & Claverie Statistic for DGE
A01:10326502-10326524;A01:21056419-21056441;A01:94365854-94365876;A03:235038-235060;A03:5715917-5715939;A05:53819377-53819399;A07:42945443-42945465;A09:68753129-68753151	0	1	0	0.23793	.	0.548724
A01:11215023-11215045	0	2	0	0.145105	.	0.406473
A01:11328556-11328578;D03:31966318-31966340	0	3	1	0.088494	0.228572	0.312228
A01:12233710-12233732;A01:18718647-18718669;A04:60709524-60709546;A05:10942316-10942338;A05:7532262-7532284;A06:33219251-33219273;A06:69069810-69069832;A07:1372273-1372295;A07:7686918-7686940;A08:94266660-94266682;A10:20133301-20133323;A11:55132216-55132238;A11:59936358-59936380;A12:15597758-15597780;D04:6583782-6583804;D06:28366203-28366225;D07:22283653-22283675;D10:58256508-58256530;D11:1073442…	0	1	1	0.23793	0.228572	0.284503
A01:12338229-12338251;A01:99661671-99661693;A11:53603164-53603186;A12:68071937-68071959;A13:40599677-40599699;D01:24346688-24346710;D05:27053238-27053260;D09:37099341-37099363	0	1	0	0.23793	.	0.548724
A01:13263406-13263428;A02:4806305-4806327;A05:21438307-21438329;A05:334-356;A06:85586810-85586832;A09:4791531-4791553;A10:86660788-86660810;D06:6011073-6011095;D13:45321488-45321510	0	0	2	.	0.080827	0.049783
A01:13677336-13677356;A05:25203801-25203821;D05:24563075-24563095	0	0	1	.	0.228572	0.192035
A01:13677884-13677906;A05:25204389-25204411;D03:16372371-16372393;D05:24563654-24563676;D13:54661697-54661719	32	42	18	0.027645	0.075219	0.064406
A01:13688082-13688104;A01:2565796-2565818;A01:4835562-4835584;A01:7693618-7693640;A03:88698172-88698194;A03:97305783-97305805;A05:28922136-28922158;A06:99933213-99933235;A08:63832058-63832080;A09:14731727-14731749;A09:39153365-39153387;A10:62772249-62772271;A10:91653193-91653215;A13:27098131-27098153;A13:27100036-27100058;D02:47196220-47196242	4	6	2	0.097656	0.211645	0.230305
A01:13710957-13710977;A03:2292506-2292526	12	130	36	0	0	0.024786
A01:14614107-14614127;A04:2527515-2527535;A09:53167233-53167253;A13:56906711-56906731	0	1	1	0.23793	0.228572	0.284503
A01:15928144-15928165;A11:70789050-70789071;A13:12786713-12786734;D02:18673683-18673704;D08:13595527-13595548	0	1	1	0.23793	0.228572	0.284503
A01:16523967-16523989;A01:16530595-16530617;A01:60217025-60217047;A04:38506181-38506203;A12:60592950-60592972;D01:12468597-12468619;D01:12476782-12476804;D01:28350796-28350818;D02:17405529-17405551;D04:27185232-27185254;D07:44037755-44037777;D11:55445204-55445226	0	2	0	0.145105	.	0.406473
A01:16643142-16643164;D02:63001007-63001029;D03:27898600-27898622;D10:37619374-37619396;D10:6581454-6581476;D11:69729-69751;D12:36941593-36941615;D13:21168989-21169011;D13:7331624-7331646	1	0	0	0.152207	0.417812	.
A01:16685793-16685815;D09:34520917-34520939	3	3	0	0.105098	0.174567	0.301098
A01:16788673-16788695	1	1	1	0.185651	0.29549	0.284503
A01:16904171-16904193;A02:16256452-16256474;A03:61109589-61109611;A03:7820063-7820085;A09:60895659-60895681;A13:62531751-62531773	0	0	3	.	0.028582	0.012906
A01:1728644-1728666	0	4	0	0.053969	.	0.223041
A01:17514974-17514996;A01:17516999-17517021;A02:17327203-17327225;A13:65662919-65662941;D07:30168911-30168933;D08:14229444-14229466;D13:28265470-28265492	0	2	0	0.145105	.	0.406473
A01:1799933-1799955;A02:51626140-51626162;A03:14328408-14328430;A04:44198326-44198348;A10:83180034-83180056;D12:3959333-3959355	0	5	3	0.032914	0.028582	0.161198
A01:18202636-18202655	66	86	68	0.013774	0.000059	0
A01:18410179-18410201;A03:100227128-100227150;A12:5876529-5876551;A12:69147982-69148004;A12:74061416-74061438	0	1	0	0.23793	.	0.548724
A01:18732312-18732334;A09:64045797-64045819	1	2	1	0.169832	0.29549	0.316123
A01:18874205-18874227	1	1	0	0.185651	0.417812	0.548724
A01:19142011-19142033;A07:9644362-9644384;A10:48090966-48090988;D05:13811226-13811248;D09:28817266-28817288	1	0	0	0.152207	0.417812	.
A01:19271177-19271198;A01:32933823-32933844;A02:25956462-25956483;A02:41700491-41700512;A02:76199954-76199975;A03:10730566-10730587;A03:31670096-31670117;A06:78428368-78428389;A08:11357503-11357524;A08:20302477-20302498;A08:29302540-29302561;A08:95154210-95154231;A10:15649115-15649136;A10:83647073-83647094;A12:23759210-23759231;A12:37965446-37965467;A12:80163178-80163199;A13:11629149-11629170;A13…	0	1	0	0.23793	.	0.548724
A01:1945911-1945933;A08:62284212-62284234;A09:40323729-40323751;A11:49168210-49168232;A13:70115315-70115337;D10:13966518-13966540	2	1	0	0.108644	0.270067	0.548724
A01:19787540-19787562;A07:19448604-19448626;A07:62209993-62210015;A08:90442390-90442412;A10:87979810-87979832;A10:95980427-95980449;A10:96146842-96146864;A11:11666611-11666633;A11:4743424-4743446;A12:28487643-28487665;D01:4095402-4095424;D01:9831728-9831750;D02:45530352-45530374;D02:51842320-51842342;D04:7870166-7870188;D05:50144079-50144101;D06:28264126-28264148;D07:15720176-15720198;D08:2175958…	2	4	1	0.123217	0.2865	0.289107
A01:19918304-19918326	0	1	0	0.23793	.	0.548724
A01:19938769-19938791;D03:4704866-4704888	14	44	11	0.002659	0.06923	0.058094
A01:20190914-20190936	0	1	0	0.23793	.	0.548724
A01:21128177-21128200;A10:21145545-21145568;A12:74852157-74852180	5	2	0	0.027541	0.072936	0.406473
A01:21204080-21204097	3	8	2	0.073149	0.218286	0.203101
A01:21334812-21334831;D01:15835538-15835557	37	19	18	0.00001	0.067736	0.001223
A01:21335045-21335064	0	3	0	0.088494	.	0.301098
A01:21685485-21685507	0	1	0	0.23793	.	0.548724
A01:21685993-21686013;D08:51606759-51606779;D13:5150743-5150763	1	1	1	0.185651	0.29549	0.284503
A01:2204141-2204162	31	60	32	0.021314	0.002823	0.011047
A01:23315313-23315335;A01:37818232-37818254;A11:17884586-17884608;A12:67895632-67895654;D06:29554794-29554816;D07:39740395-39740417;D09:40505098-40505120;D13:50303096-50303118	0	3	0	0.088494	.	0.301098
A01:23811316-23811338;A08:7011045-7011067	0	1	0	0.23793	.	0.548724
A01:24224684-24224705;A02:19841284-19841305;A03:33614041-33614062;A03:71160334-71160355;A04:12709694-12709715;A05:73478473-73478494;A06:47404168-47404189;A08:20488994-20489015;A08:21386986-21387007;A09:11949317-11949338;A10:21071399-21071420;A11:49744095-49744116;A11:53879143-53879164;A12:77010019-77010040;A13:41974881-41974902;A13:58444524-58444545;D02:53766394-53766415;D03:8780422-8780443;D07:4…	0	8	2	0.007466	0.080827	0.203101
A01:2425378-2425400	2	6	1	0.085547	0.2865	0.222096
A01:2425382-2425404;A07:1169852-1169874;A09:60108493-60108515;A12:75289697-75289719;D05:23206051-23206073	2	0	1	0.059381	0.2865	0.192035
A01:24330393-24330414;D12:5460224-5460245	0	1	0	0.23793	.	0.548724
A01:2506553-2506573	0	0	2	.	0.080827	0.049783
A01:25295189-25295206	0	4	9	0.053969	0.000056	0.000843
A01:26047821-26047843;D01:18694967-18694989	0	1	0	0.23793	.	0.548724
A01:26061256-26061278;A04:3793153-3793175;A05:44835002-44835024;A08:5039606-5039628;A10:85591932-85591954;A10:90608422-90608444;D13:2980459-2980481	1	2	0	0.169832	0.417812	0.406473
A01:2608906-2608929;A01:2609342-2609365;A06:32081194-32081217	5	6	3	0.083818	0.180604	0.179114
A01:27141544-27141566;A01:98248516-98248538;A04:37202611-37202633;A05:83231998-83232020;A13:74750131-74750153;D07:11122768-11122790;D13:54849428-54849450	1	0	1	0.152207	0.29549	0.192035
A01:2750562-2750580	1	8	20	0.026214	0	0
A01:27548042-27548066;A07:15301818-15301842;A08:102929083-102929107;A12:3025853-3025877;A13:38019818-38019842	13	11	14	0.020505	0.021311	0.000753
A01:28272673-28272692;A01:3582892-3582911;A03:16244684-16244703;A03:55978215-55978234;A05:23903962-23903981;A05:82436069-82436088;A07:60876483-60876502;A12:11620726-11620745;A12:47518447-47518466;A13:28094579-28094598	3	0	0	0.023167	0.174567	.
A01:28399786-28399808	0	0	1	.	0.228572	0.192035
A01:28806371-28806393;A08:55629302-55629324	0	1	0	0.23793	.	0.548724
A01:2988899-2988921;A01:4236747-4236769;A01:4240362-4240384;A01:89816627-89816649;A07:65113938-65113960;A09:5730846-5730868;A11:8814103-8814125;A12:32141061-32141083;D03:3800180-3800202;D04:37167182-37167204;D05:949143-949165;D06:1054597-1054619	0	3	0	0.088494	.	0.301098
A01:317394-317416;A05:33694060-33694082;A07:13982176-13982198;A09:4330434-4330456;A12:82730724-82730746;D03:3790055-3790077;D10:10683445-10683467	0	1	0	0.23793	.	0.548724
A01:32992651-32992673;A03:12452247-12452269;A05:8205947-8205969	1	5	0	0.077045	0.417812	0.16522
A01:33728734-33728756;A02:30807056-30807078;A08:6280979-6281001;A11:10864920-10864942;A11:40102800-40102822;A12:63261973-63261995;D04:42970216-42970238	0	0	1	.	0.228572	0.192035
A01:34245434-34245455	0	0	1	.	0.228572	0.192035
A01:35671694-35671715;A05:37368480-37368501;D06:31389287-31389308;D06:41933141-41933162;D06:47426938-47426959;D06:57158831-57158852;D06:57163610-57163631;D08:15936243-15936264;D08:47155302-47155323;D11:54824968-54824989;D12:30819763-30819784	1	0	0	0.152207	0.417812	.
A01:38773101-38773122;A01:5107545-5107566;A01:5111653-5111674;A03:16631193-16631214;A03:94131799-94131820;A04:5775151-5775172;D03:30571435-30571456;D04:11589501-11589522;D04:39421371-39421392;D06:57500517-57500538;D12:42490470-42490491;D12:45667681-45667702;D12:50078762-50078783;D12:707324-707345	0	0	1	.	0.228572	0.192035
A01:3954271-3954293;A09:45064328-45064350;A11:3759225-3759247;A13:66890654-66890676	4	2	2	0.050424	0.211645	0.163904
A01:41082173-41082195;A10:27433184-27433206;A12:72318080-72318102;A13:38473435-38473457	0	1	0	0.23793	.	0.548724
A01:41918172-41918193;A06:17870646-17870667;A08:78827544-78827565;A10:14452219-14452240;D01:25263672-25263693;D06:16699367-16699388;D11:28319726-28319747;D11:34352600-34352621;D12:1167631-1167652	0	1	0	0.23793	.	0.548724
A01:45527057-45527079;A04:26238440-26238462	1	3	0	0.138099	0.417812	0.301098
A01:45546868-45546890;A05:59883244-59883266	0	0	3	.	0.028582	0.012906
A01:45854061-45854083;D06:40875794-40875816	0	0	1	.	0.228572	0.192035
A01:47692076-47692098;A10:36672758-36672780	1	0	0	0.152207	0.417812	.
A01:49672816-49672838;A11:82521839-82521861;D06:61488947-61488969;D08:54281293-54281315;D10:17699216-17699238;D11:47927773-47927795;D13:48640558-48640580	1	0	0	0.152207	0.417812	.
A01:50178972-50178993;A01:69062123-69062144;A03:38551972-38551993;A03:46849987-46850008;A04:27403594-27403615;A05:57352180-57352201;A06:22104425-22104446;A06:55736857-55736878;A08:86824372-86824393;A09:3700403-3700424;A10:51860690-51860711;A12:26150957-26150978;A12:56412029-56412050;A13:33320786-33320807;A13:33339555-33339576;D01:26009674-26009695;D04:17020823-17020844;D04:17034439-17034460;D04:2…	1	1	0	0.185651	0.417812	0.548724
A01:51103986-51104008;A08:66649995-66650017;A09:17479426-17479448;A09:73046755-73046777;A11:24094217-24094239;A11:4071299-4071321;A13:18368888-18368910;D03:8829757-8829779;D03:8836220-8836242;D05:25652106-25652128;D05:42744480-42744502;D05:42751849-42751871;D05:50225357-50225379;D07:2256998-2257020	1	2	2	0.169832	0.156735	0.163904
A01:512551-512574	18	36	4	0.030756	0.028685	0.00622
A01:5156866-5156888	1	2	3	0.169832	0.073899	0.070818
A01:51728972-51728993;A03:6433783-6433804;A05:45656798-45656819;A07:36020012-36020033;A08:17770099-17770120;A08:84070939-84070960;A12:59571448-59571469;D04:24322903-24322924;D10:45262366-45262387;D11:55992864-55992885;D13:45854849-45854870	1	0	0	0.152207	0.417812	.
A01:52769485-52769507	0	0	2	.	0.080827	0.049783
A01:53402373-53402391	1	5	1	0.077045	0.29549	0.25699
A01:55797792-55797812;A06:31097510-31097530;A06:37605479-37605499	0	4	4	0.053969	0.010107	0.070517
A01:56133714-56133736;A03:11124313-11124335;A13:27060964-27060986	0	1	0	0.23793	.	0.548724
A01:5619264-5619287;A02:74886094-74886117;A06:1937616-1937639;A06:98276485-98276508;D06:61720268-61720291	0	1	1	0.23793	0.228572	0.284503
A01:56664601-56664623	1	5	0	0.077045	0.417812	0.16522
A01:5864821-5864842;A01:82857371-82857392;A06:101704601-101704622;A07:14202332-14202353;A10:100354555-100354576;A10:65849395-65849416;A10:99445710-99445731;A12:84680890-84680911;D10:58393310-58393331;D11:59375495-59375516;D11:65013556-65013577;D11:65016538-65016559	1	1	0	0.185651	0.417812	0.548724
A01:5949806-5949828	0	2	0	0.145105	.	0.406473
A01:61481173-61481195;A04:24792266-24792288;A13:5128018-5128040;A13:63415831-63415853	0	0	1	.	0.228572	0.192035
A01:6154678-6154700;D08:23035713-23035735	2	1	2	0.108644	0.202622	0.110632
A01:61818470-61818492	1	0	0	0.152207	0.417812	.
A01:619042-619063	0	1	0	0.23793	.	0.548724
A01:62436866-62436888;A11:41414730-41414752	4	2	0	0.050424	0.112837	0.406473
A01:63976080-63976102	3	3	11	0.105098	0.000687	0.000039
A01:64404951-64404973;A05:27909184-27909206;A09:68336589-68336611;A09:72870657-72870679;A11:4643136-4643158	1	0	0	0.152207	0.417812	.
A01:66771796-66771818;A01:97264883-97264905;A02:28401277-28401299;A02:5275386-5275408;A02:60612211-60612233;A03:93399948-93399970;A05:14511133-14511155;A06:64657709-64657731;A07:7133528-7133550;A13:7120043-7120065;D02:41100048-41100070;D07:27178804-27178826;D09:44390146-44390168;D10:47273899-47273921;D13:45187382-45187404;D13:7231877-7231899	0	1	0	0.23793	.	0.548724
A01:67612291-67612313;D04:1854178-1854200;D07:19602351-19602373	0	1	0	0.23793	.	0.548724
A01:68643736-68643758;D07:41644784-41644806	0	5	1	0.032914	0.228572	0.25699
A01:69070873-69070895;A02:78945676-78945698;A05:68235864-68235886;A06:94343541-94343563;A08:45567693-45567715;A10:17125336-17125358;A12:4140463-4140485;D01:14573021-14573043;D03:39607126-39607148;D06:20266114-20266136;D07:20464015-20464037;D09:44818535-44818557;D10:53935735-53935757;D12:37672418-37672440;D13:10025639-10025661	5	4	1	0.061461	0.154748	0.289107
A01:6986116-6986137;A04:54538416-54538437;A09:52492563-52492584	0	1	1	0.23793	0.228572	0.284503
A01:72728412-72728435;A02:24702348-24702371;A08:44403893-44403916;D12:26771606-26771629	8	4	0	0.014338	0.019698	0.223041
A01:7561143-7561165	0	2	0	0.145105	.	0.406473
A01:77776081-77776102;D01:48968227-48968248;D01:9697503-9697524;D05:43826599-43826620	0	2	0	0.145105	.	0.406473
A01:77868185-77868207;A03:78317838-78317860;A05:71858225-71858247;A09:36542420-36542442;D10:47622903-47622925;D12:10288839-10288861	0	1	0	0.23793	.	0.548724
A01:78191107-78191129;A02:74611720-74611742;A02:79925628-79925650;A03:5075652-5075674;A06:30042214-30042236;A06:89238265-89238287;A09:3550792-3550814;A10:12248489-12248511;A10:673239-673261;A12:66047410-66047432;A13:105268-105290	0	2	0	0.145105	.	0.406473
A01:78720931-78720951;A04:6966336-6966356;A06:1529647-1529667;A13:60658615-60658635;D04:1384812-1384832;D06:26050684-26050704	2	1	1	0.108644	0.2865	0.284503
A01:82093965-82093987;A02:26867542-26867564;A02:57701567-57701589;A03:44719258-44719280;A04:16625873-16625895;A05:56972700-56972722;A05:60470126-60470148;A05:78457102-78457124;A06:37072885-37072907;A07:55445354-55445376;A08:34030815-34030837;A09:43773714-43773736;A09:44391105-44391127;A12:32389807-32389829;A13:6881367-6881389;A13:9044137-9044159;D01:34516053-34516075;D02:32479606-32479628;D05:265…	2	0	1	0.059381	0.2865	0.192035
A01:82571210-82571232	1	8	1	0.026214	0.29549	0.156689
A01:82572354-82572376;A03:95619404-95619426;D02:38589690-38589712;D10:5188154-5188176	0	1	0	0.23793	.	0.548724
A01:8306271-8306293;A01:86813418-86813440;A01:8829501-8829523;A03:86930626-86930648;A11:35590267-35590289;A11:4011838-4011860;A11:4037093-4037115;A12:59732112-59732134	2	6	3	0.085547	0.119417	0.179114
A01:83087691-83087713;D13:5906649-5906671	1	5	3	0.077045	0.073899	0.161198
A01:83636186-83636208;A09:59960008-59960030;D12:14845769-14845791	1	3	4	0.138099	0.032665	0.047598
A01:84386288-84386310;A04:4445570-4445592;A10:54304204-54304226;D01:46425389-46425411	0	0	1	.	0.228572	0.192035
A01:84912162-84912183;A01:93395726-93395747;A02:1892618-1892639;A02:39210416-39210437;A03:42106899-42106920;A03:83013050-83013071;A05:37355333-37355354;A05:40399302-40399323;A05:40407438-40407459;A06:46950686-46950707;A07:28039468-28039489;A07:35233186-35233207;A07:35242450-35242471;A07:39195708-39195729;A07:67280946-67280967;A09:69927486-69927507;A10:49926180-49926201;A10:55320032-55320053;A13:2…	0	1	0	0.23793	.	0.548724
A01:86731098-86731120;A01:9475135-9475157;A04:44836828-44836850;A05:67190192-67190214;A07:15243211-15243233;A08:13172073-13172095;A08:62709997-62710019;A08:7172857-7172879;A09:66381205-66381227;A09:72864059-72864081;A10:12502111-12502133;A10:66675007-66675029;A10:67339790-67339812;A11:5035320-5035342;A11:63941240-63941262;A11:73484785-73484807;A11:81278429-81278451;A12:47232990-47233012;A13:15299…	5	3	2	0.044791	0.191525	0.202355
A01:86920435-86920457;D07:54917156-54917178;D09:25813643-25813665;D10:3493774-3493796;D11:56544456-56544478	0	0	1	.	0.228572	0.192035
A01:88485557-88485579;A06:27273045-27273067	0	0	1	.	0.228572	0.192035
A01:88856556-88856578;D03:39639994-39640016	0	1	1	0.23793	0.228572	0.284503
A01:88918364-88918386;D01:52603444-52603466	2	2	0	0.132516	0.270067	0.406473
A01:88937207-88937224	0	1	7	0.23793	0.000447	0.000345
A01:89009419-89009441;A05:37132744-37132766	0	3	1	0.088494	0.228572	0.312228
A01:89577494-89577515	0	0	1	.	0.228572	0.192035
A01:90790005-90790027;D03:39797257-39797279;D07:21883458-21883480;D08:37831274-37831296	0	1	0	0.23793	.	0.548724
A01:91725156-91725177	0	0	1	.	0.228572	0.192035
A01:91939238-91939260;A02:14322881-14322903;A07:1359486-1359508;A07:74765946-74765968;A08:97281802-97281824;A10:100021623-100021645;A10:92371083-92371105;A10:92386583-92386605;A12:1284922-1284944;D09:35708107-35708129;D11:15432446-15432468;D11:15446377-15446399;D11:25312939-25312961	0	1	0	0.23793	.	0.548724
A01:91966564-91966586	5	7	0	0.08763	0.072936	0.09066
A01:92634183-92634205	3	0	0	0.023167	0.174567	.
A01:93287708-93287731;A07:53023096-53023119;D04:40334035-40334058	7	4	4	0.024501	0.157241	0.070517
A01:9393712-9393734	7	10	3	0.074291	0.161697	0.183622
A01:94133913-94133936	6	6	0	0.065401	0.047145	0.122388
A01:94171355-94171377;A06:264281-264303	8	15	5	0.061647	0.140169	0.149208
A01:94186749-94186771;A02:79198178-79198200;A03:1246724-1246746;A03:89038639-89038661;A07:10719286-10719308;A08:73846108-73846130;A09:64909577-64909599;D10:21906035-21906057	1	6	0	0.054818	0.417812	0.122388
A01:94812669-94812691;A12:33663124-33663146	0	3	1	0.088494	0.228572	0.312228
A01:95093483-95093505;A10:76165394-76165416	3	4	3	0.112167	0.154379	0.136008
A01:95435396-95435418	0	2	0	0.145105	.	0.406473
A01:96129211-96129233;A02:18799631-18799653;A06:100135332-100135354;A10:5964546-5964568;D02:9930323-9930345;D05:59665210-59665232;D10:30428711-30428733	6	14	1	0.0525	0.116698	0.043147
A01:96499744-96499765;A12:45418445-45418466;A13:964025-964046	0	5	1	0.032914	0.228572	0.25699
A01:96874423-96874445;A11:92249411-92249433;D11:65185227-65185249	1	2	1	0.169832	0.29549	0.316123
A01:97595737-97595755;A02:60615162-60615180;A04:55854826-55854844;A09:56876057-56876075;A09:64668780-64668798;D01:59291735-59291753;D03:10249652-10249670;D04:44184710-44184728;D04:44190318-44190336;D09:34333670-34333688;D09:39647299-39647317	2	0	0	0.059381	0.270067	.
A01:97596780-97596802;A02:6771920-6771942;A07:9408291-9408313;A08:97599881-97599903;A12:79919850-79919872;D02:7065325-7065347;D05:24826111-24826133;D06:19551859-19551881;D07:8759773-8759795;D08:13105146-13105168;D08:60867868-60867890;D09:40736618-40736640;D10:10426253-10426275;D11:56402063-56402085;D11:7419239-7419261	2	7	2	0.067078	0.202622	0.219344
A01:97671753-97671772	0	5	0	0.032914	.	0.16522
A01:98133005-98133027;D07:21602903-21602925	0	2	0	0.145105	.	0.406473
A01:98152816-98152838;A04:60485748-60485770	1	3	0	0.138099	0.417812	0.301098
A01:98174205-98174227;A03:24177230-24177252;D05:3683218-3683240;D08:40027796-40027818	2	2	2	0.132516	0.202622	0.163904
A01:98751167-98751187	9	22	13	0.031029	0.008561	0.035473
A01:98764862-98764884;A07:5938872-5938894;A07:731114-731136;A13:72653193-72653215;D01:3020327-3020349;D04:37268286-37268308	1	1	1	0.185651	0.29549	0.284503
A01:98820464-98820486	0	1	0	0.23793	.	0.548724
A01:98834324-98834346;A02:6003815-6003837;A04:57400643-57400665;A05:26747379-26747401;A10:67286279-67286301;A11:23840464-23840486;D07:8626168-8626190;D11:22472501-22472523;D12:19782268-19782290	0	0	1	.	0.228572	0.192035
A01:98921737-98921759;D03:43452528-43452550	0	2	0	0.145105	.	0.406473
A01:99147224-99147246	0	1	0	0.23793	.	0.548724
A01:99464667-99464690	0	0	2	.	0.080827	0.049783
A01:99519118-99519140;A05:11246785-11246807;D05:27509972-27509994	0	1	0	0.23793	.	0.548724
A01:99563036-99563058;A05:17130380-17130402;A10:100491815-100491837;A11:82003994-82004016;A13:1555671-1555693;A13:18030809-18030831;D01:61102178-61102200;D04:42319551-42319573;D05:24791536-24791558;D13:1482564-1482586;D13:8914966-8914988	614	2515	1410	0	0	0
A01:99851806-99851826;D01:61400201-61400221;D03:42235602-42235622;D08:61013941-61013961;D09:43446228-43446248	1214	1638	508	0.000003	0	0.000834
A02:10291125-10291144	1	4	5	0.105277	0.013861	0.032906
A02:10733929-10733951;A03:44759311-44759333;A11:61023721-61023743;A12:59511776-59511798;A12:64703892-64703914;D02:10080778-10080800;D02:13842694-13842716;D02:13843751-13843773;D03:30727458-30727480;D10:45608640-45608662;D11:11308012-11308034	5	1	1	0.012903	0.154748	0.284503
A02:10734178-10734200	6	4	3	0.039964	0.175109	0.136008
A02:11083008-11083029;A02:11084950-11084971;A04:41317997-41318018;A05:83561373-83561394;A05:83563292-83563313;A06:89600841-89600862;A07:55671845-55671866;A07:71422148-71422169;A08:17220089-17220110;A09:68272923-68272944;A11:20537929-20537950;A12:28244438-28244459;D01:10090918-10090939;D03:29757449-29757470;D08:15964688-15964709;D11:18033408-18033429;D13:41765923-41765944	0	1	0	0.23793	.	0.548724
A02:11398972-11398990	10	44	16	0.000271	0.002613	0.085051
A02:11869327-11869349;A06:8940675-8940697;A07:14143104-14143126;A08:2073188-2073210;A12:77511662-77511684;A13:5028679-5028701;D01:59292666-59292688;D02:30331064-30331086;D02:36774911-36774933;D02:7065220-7065242;D04:9905244-9905266;D05:27871729-27871751;D05:29074654-29074676;D05:30637423-30637445;D06:7688476-7688498;D06:7715991-7716013;D08:13105048-13105070;D10:45960066-45960088;D11:17575930-1757…	0	6	2	0.020073	0.080827	0.230305
A02:11991865-11991887;A09:8523943-8523965;D01:58021039-58021061;D02:24822808-24822830;D04:45514558-45514580;D04:46880392-46880414;D04:8232635-8232657;D07:12888216-12888238;D07:20376906-20376928;D07:21776096-21776118;D07:21781711-21781733;D07:44540336-44540358;D07:44545997-44546019;D07:53142624-53142646;D08:12193544-12193566;D10:47777512-47777534;D11:21135290-21135312;D11:34316288-34316310;D11:444…	1	1	1	0.185651	0.29549	0.284503
A02:12398480-12398502;A11:85609941-85609963;A11:85617912-85617934;A11:89588687-89588709;D03:4098994-4099016;D06:6416841-6416863;D07:10135619-10135641;D10:44990320-44990342;D10:45001809-45001831;D12:45023486-45023508;D12:45093836-45093858;D12:55654359-55654381	2	6	2	0.085547	0.202622	0.230305
A02:12908130-12908155	10	9	3	0.034359	0.104078	0.190679
A02:13623682-13623703;A02:59197928-59197949;A03:67513742-67513763;A06:29090354-29090375;A11:56217442-56217463;A12:86330267-86330288;D07:42844507-42844528;D12:15525385-15525406;D13:28576530-28576551	2	0	0	0.059381	0.270067	.
A02:1495019-1495040;D02:1992041-1992062;D02:1994495-1994516	6	9	6	0.080355	0.085172	0.075578
A02:14981173-14981195	0	1	0	0.23793	.	0.548724
A02:15229561-15229583;A08:97205086-97205108;A12:79635723-79635745;D03:45235002-45235024;D12:41679858-41679880	1	2	0	0.169832	0.417812	0.406473
A02:16294000-16294022;A03:96582909-96582931;A07:69545720-69545742;A08:59357161-59357183;A10:9259125-9259147;A11:41649802-41649824;A13:75272286-75272308;D01:28326071-28326093;D01:41943606-41943628;D04:3336751-3336773;D04:34720228-34720250;D05:12151042-12151064;D05:31928171-31928193;D06:31468952-31468974;D08:2934340-2934362;D10:56606448-56606470;D11:32558100-32558122;D12:57672724-57672746	1	0	0	0.152207	0.417812	.
A02:16324326-16324349;A04:26339091-26339114;A04:30963282-30963305;A04:30969455-30969478	10	3	3	0.002068	0.104078	0.104918
A02:16333018-16333040;A13:40179396-40179418;D09:45487429-45487451;D11:51708573-51708595	1	5	0	0.077045	0.417812	0.16522
A02:16791981-16792003;A05:68259252-68259274;A07:64877584-64877606;A12:29984146-29984168;D02:12215170-12215192	2	3	0	0.134694	0.270067	0.301098
A02:17388980-17389002;A04:44970984-44971006;A09:64482622-64482644;A11:87680479-87680501	1	1	0	0.185651	0.417812	0.548724
A02:1751022-1751044	1	14	0	0.002248	0.417812	0.011096
A02:18366766-18366788;A13:69725313-69725335;A13:69725636-69725658;A13:71362616-71362638	3	1	0	0.056515	0.174567	0.548724
A02:18784652-18784674;D01:31646167-31646189;D10:58466742-58466764	0	5	0	0.032914	.	0.16522
A02:19202659-19202678;D02:1776986-1777005	0	1	0	0.23793	.	0.548724
A02:1958199-1958220	1	3	0	0.138099	0.417812	0.301098
A02:2098769-2098791;A07:21249965-21249987;A07:72600500-72600522;A09:13550441-13550463;A11:6268287-6268309;A13:4032549-4032571	0	2	1	0.145105	0.228572	0.316123
A02:2147033-2147055;A05:6169251-6169273;A05:86928354-86928376;A07:18690028-18690050;A08:7616039-7616061;A09:65880487-65880509;A10:1281813-1281835;A11:8133574-8133596;D05:59321594-59321616	6	2	6	0.014327	0.085172	0.003455
A02:21697462-21697483;A11:84683467-84683488;D02:64494035-64494056	1	1	0	0.185651	0.417812	0.548724
A02:2579491-2579512	3	0	0	0.023167	0.174567	.
A02:25999771-25999793;D02:3455779-3455801;D05:56473799-56473821;D06:53719733-53719755;D10:28025347-28025369;D11:18692035-18692057	1	0	0	0.152207	0.417812	.
A02:26775715-26775737;A08:91550606-91550628;A09:39677639-39677661;A09:40477642-40477664;A10:27938369-27938391;D01:24112381-24112403;D04:9189909-9189931;D06:21415293-21415315;D07:49795765-49795787;D08:36611451-36611473;D09:17777121-17777143;D09:24537827-24537849;D10:5765442-5765464;D12:14034995-14035017	1	2	0	0.169832	0.417812	0.406473
A02:2933443-2933465;A07:76774768-76774790;A09:32815761-32815783;A09:53056840-53056862;D05:31659001-31659023;D09:3232319-3232341;D12:3953308-3953330	0	0	1	.	0.228572	0.192035
A02:3154975-3154997;D02:66050010-66050032;D03:44731849-44731871;D08:5967244-5967266	4	1	2	0.02756	0.211645	0.110632
A02:32998812-32998833;D02:9505003-9505024;D04:5175334-5175355;D10:39122455-39122476	0	1	0	0.23793	.	0.548724
A02:3372517-3372538	0	1	0	0.23793	.	0.548724
A02:3378427-3378449;A04:12021038-12021060	0	0	1	.	0.228572	0.192035
A02:35247941-35247963	1	1	1	0.185651	0.29549	0.284503
A02:3878820-3878842;A04:62246375-62246397;D11:52801874-52801896	1	1	0	0.185651	0.417812	0.548724
A02:38955232-38955254;A02:53984152-53984174;A03:32479264-32479286;A05:25917958-25917980;A05:34791544-34791566;A08:34090975-34090997;D02:3185269-3185291;D03:7253133-7253155;D05:23357015-23357037;D09:14337904-14337926;D10:13943782-13943804;D10:59751304-59751326	0	1	1	0.23793	0.228572	0.284503
A02:39107922-39107944	1	0	1	0.152207	0.29549	0.192035
A02:3940194-3940215	0	5	3	0.032914	0.028582	0.161198
A02:3995427-3995449;D03:27249911-27249933	4	6	2	0.097656	0.211645	0.230305
A02:40247223-40247245	0	1	0	0.23793	.	0.548724
A02:4070181-4070201;D02:5269777-5269797	1	2	1	0.169832	0.29549	0.316123
A02:41268732-41268752	1	1	0	0.185651	0.417812	0.548724
A02:41308118-41308140;A03:13150808-13150830;A03:41709801-41709823;A03:5955899-5955921;A05:66793072-66793094;A07:44786893-44786915;A08:93001180-93001202;A09:59689282-59689304;A10:1639907-1639929;A10:23214530-23214552;A11:85068563-85068585;A12:39830672-39830694;A12:76705596-76705618	0	1	0	0.23793	.	0.548724
A02:41457651-41457673;A03:94954726-94954748;A06:42697844-42697866;A07:2900376-2900398;A10:5985732-5985754;A11:89072038-89072060;D07:12525990-12526012	1	0	0	0.152207	0.417812	.
A02:42595698-42595720	34	102	76	0.000079	0	0
A02:42703386-42703408;A02:43716250-43716272;A08:52501108-52501130;A09:2665431-2665453;A09:68999768-68999790;A10:71048879-71048901;A10:93847218-93847240;A13:12573884-12573906	0	1	0	0.23793	.	0.548724
A02:42747591-42747613;A02:60983315-60983337;A02:65565544-65565566;A05:71020089-71020111;A09:57457045-57457067;D01:44009164-44009186;D02:16965116-16965138;D02:27268259-27268281;D04:16765452-16765474;D07:7655585-7655607;D08:41765916-41765938;D11:13974680-13974702	0	1	0	0.23793	.	0.548724
A02:42855223-42855245;D03:25432158-25432180	0	1	1	0.23793	0.228572	0.284503
A02:43253075-43253096;A02:72846707-72846728;A05:78290941-78290962;A13:18103634-18103655;D03:29950313-29950334;D04:1434631-1434652;D06:10566929-10566950;D06:2892687-2892708;D06:32422865-32422886;D06:56560980-56561001;D09:31946914-31946935	0	1	1	0.23793	0.228572	0.284503
A02:43253173-43253195;D12:16176107-16176129	0	2	4	0.145105	0.010107	0.027538
A02:43590711-43590733;A11:74458032-74458054	0	1	0	0.23793	.	0.548724
A02:4424306-4424328	2	1	1	0.108644	0.2865	0.284503
A02:44620311-44620330;D08:40522404-40522423	1	0	0	0.152207	0.417812	.
A02:44897987-44898009;A11:28170638-28170660;A13:68796281-68796303	1	2	1	0.169832	0.29549	0.316123
A02:44937086-44937107	24	8	0	0.000012	0.000018	0.067157
A02:45726002-45726024;A10:23161204-23161226	0	1	0	0.23793	.	0.548724
A02:46251272-46251293;A02:52064900-52064921;A03:25320055-25320076;A04:23041608-23041629;A05:31543124-31543145;A05:69106882-69106903;A08:40810964-40810985;A11:24836683-24836704	2	0	0	0.059381	0.270067	.
A02:46464224-46464246	1	1	0	0.185651	0.417812	0.548724
A02:4794873-4794895;D08:48054204-48054226	0	0	1	.	0.228572	0.192035
A02:50970159-50970179;A03:64141790-64141810;A07:33008734-33008754	0	6	0	0.020073	.	0.122388
A02:5292157-5292180;A13:67813438-67813461;D01:58494632-58494655;D04:1344953-1344976;D04:23485453-23485476;D04:31921827-31921850;D06:55454265-55454288;D08:9581387-9581410	8	26	7	0.009909	0.087637	0.101822
A02:5360990-5361012;D05:26893629-26893651	1	2	0	0.169832	0.417812	0.406473
A02:5850-5872	2	2	3	0.132516	0.119417	0.070818
A02:5872314-5872336;A02:7254607-7254629;A03:86762687-86762709;A04:4985473-4985495;A05:6517765-6517787;A06:2869956-2869978;A07:21250023-21250045;A07:72600558-72600580	0	3	2	0.088494	0.080827	0.202355
A02:61167390-61167412	2	0	0	0.059381	0.270067	.
A02:61328060-61328082;D02:42539447-42539469;D03:10628390-10628412	0	0	1	.	0.228572	0.192035
A02:6280348-6280370	0	2	3	0.145105	0.028582	0.070818
A02:63541712-63541734;A06:88284866-88284888;A08:16804261-16804283;A11:87494424-87494446;A13:69048421-69048443;D06:54089112-54089134;D09:25201619-25201641	15	10	2	0.006702	0.015792	0.163455
A02:6489450-6489472;A10:72458806-72458828;D07:31235125-31235147;D12:49481764-49481786	0	1	0	0.23793	.	0.548724
A02:65434521-65434540	2	2	2	0.132516	0.202622	0.163904
A02:6741691-6741713;D03:1704352-1704374;D05:22281129-22281151;D08:58597647-58597669	0	1	0	0.23793	.	0.548724
A02:68858283-68858304;A11:59478592-59478613	1	1	0	0.185651	0.417812	0.548724
A02:69083018-69083038;A08:60304155-60304175;A11:66881796-66881816	0	41	21	0	0	0.030153
A02:7034177-7034199	0	1	2	0.23793	0.080827	0.110632
A02:70942056-70942077;A07:19717761-19717782;A08:101090079-101090100;A10:86919948-86919969;D02:62839168-62839189	0	1	0	0.23793	.	0.548724
A02:71383663-71383685	0	1	0	0.23793	.	0.548724
A02:71736912-71736929	1	3	6	0.138099	0.005718	0.007677
A02:72306163-72306185	0	3	7	0.088494	0.000447	0.002843
A02:72463889-72463909	2	25	44	0.000089	0	0
A02:72474301-72474321;A09:10457387-10457407;D12:22973166-22973186	0	2	0	0.145105	.	0.406473
A02:73696256-73696278;A13:37249668-37249690	0	1	0	0.23793	.	0.548724
A02:73887369-73887391;A02:73890350-73890372;D05:9023938-9023960;D10:60072498-60072520;D11:12891715-12891737	1	0	0	0.152207	0.417812	.
A02:74689524-74689546;A06:94223178-94223200;A07:64085755-64085777;A07:72893117-72893139;A11:87339252-87339274;A12:16962206-16962228;A13:2241576-2241598;A13:23043843-23043865;D06:8987897-8987919;D07:21940562-21940584;D11:1267247-1267269;D11:38943216-38943238	0	1	0	0.23793	.	0.548724
A02:74816610-74816632;A10:49618794-49618816;A11:63576490-63576512;D07:22650501-22650523	1	0	0	0.152207	0.417812	.
A02:75518262-75518284	0	5	0	0.032914	.	0.16522
A02:7598459-7598481;D11:44403642-44403664	0	1	0	0.23793	.	0.548724
A02:77690027-77690049;D01:53720267-53720289	0	0	2	.	0.080827	0.049783
A02:77914542-77914563;A08:59868798-59868819;D13:49874347-49874368	1	0	0	0.152207	0.417812	.
A02:78066319-78066339	0	0	4	.	0.010107	0.003346
A02:7880619-7880641	0	2	0	0.145105	.	0.406473
A02:80401708-80401731;A04:3701999-3702022;A04:59553743-59553766;A05:16525835-16525858;A10:91633482-91633505;A11:2314483-2314506;A12:64295692-64295715;A12:81243883-81243906	11	18	9	0.058591	0.077247	0.082808
A02:80692432-80692454;A07:13416835-13416857;A07:25213968-25213990;A09:58250653-58250675;A11:82751687-82751709	0	3	0	0.088494	.	0.301098
A02:80822522-80822543	0	1	1	0.23793	0.228572	0.284503
A02:82150678-82150699;A07:1008562-1008583;A09:72535179-72535200;A10:76758069-76758090;A10:95226845-95226866;D07:10556484-10556505;D11:5273641-5273662;D13:2846887-2846908	2	2	3	0.132516	0.119417	0.070818
A02:82500658-82500680	0	0	1	.	0.228572	0.192035
A02:82798535-82798557;A05:17632894-17632916;A05:2855761-2855783;A05:8249486-8249508;A07:72466798-72466820;A08:102932226-102932248;A08:94812282-94812304;A09:62366212-62366234;A09:65681094-65681116;A11:4800057-4800079;A11:90940074-90940096;A12:59866306-59866328;A12:82767633-82767655;A13:38053099-38053121;A13:61102964-61102986	0	3	0	0.088494	.	0.301098
A02:8307560-8307582;A07:37655607-37655629;D02:40449834-40449856	1	0	0	0.152207	0.417812	.
A02:83156088-83156110;D02:38777653-38777675	5	9	4	0.082387	0.143695	0.160653
A02:888872-888894;A08:523964-523986	0	1	2	0.23793	0.080827	0.110632
A02:8918343-8918363;A07:2829564-2829584;A07:4139064-4139084;A08:102273993-102274013;A12:66624591-66624611;A13:76749006-76749026;D02:8748861-8748881;D07:2989319-2989339;D07:4138923-4138943;D08:64627202-64627222;D13:56910859-56910879	13	15	12	0.042548	0.044186	0.013165
A02:905920-905942;A05:18311838-18311860;A06:96301547-96301569;A07:12620807-12620829;A07:74367600-74367622;A11:40980622-40980644;A11:86938641-86938663	0	1	2	0.23793	0.080827	0.110632
A02:988038-988060	0	3	0	0.088494	.	0.301098
A03:100024470-100024492	0	2	0	0.145105	.	0.406473
A03:100239286-100239307;A07:11298526-11298547	0	0	3	.	0.028582	0.012906
A03:1003748-1003770;A04:1632052-1632074;A04:45161832-45161854;A05:37881529-37881551;A07:65744549-65744571;A10:70922790-70922812;A12:81248312-81248334;D04:13601144-13601166;D04:50759480-50759502;D04:50765538-50765560;D06:62417679-62417701;D07:3192406-3192428;D08:52321490-52321512;D10:31807993-31808015;D10:6237111-6237133;D13:55391401-55391423	3	0	0	0.023167	0.174567	.
A03:10613721-10613743;A11:8060101-8060123;A12:79840557-79840579	0	2	1	0.145105	0.228572	0.316123
A03:11600385-11600407	1	3	1	0.138099	0.29549	0.312228
A03:1160436-1160456	0	1	0	0.23793	.	0.548724
A03:11614002-11614024	2	4	1	0.123217	0.2865	0.289107
A03:1235813-1235836;A03:85221316-85221339;A10:88535374-88535397	6	0	0	0.001376	0.047145	.
A03:12527230-12527252	0	1	0	0.23793	.	0.548724
A03:12601112-12601134;A13:11963676-11963698	3	0	0	0.023167	0.174567	.
A03:12943069-12943091;A10:11764740-11764762;D11:11446395-11446417	1	0	1	0.152207	0.29549	0.192035
A03:1557822-1557843;A06:101061601-101061622;A10:10524731-10524752;D10:2520073-2520094	11	28	19	0.020202	0.000768	0.008403
A03:16399545-16399567;A06:37246770-37246792;A13:72476980-72477002;D04:38386008-38386030;D08:41985669-41985691;D09:14076478-14076500	1	2	1	0.169832	0.29549	0.316123
A03:16592919-16592942	38	20	17	0.000011	0.05865	0.003146
A03:17557341-17557363	0	1	0	0.23793	.	0.548724
A03:17739518-17739540;A08:2492280-2492302	2	0	0	0.059381	0.270067	.
A03:18086982-18087004;A10:85889493-85889515	1	0	0	0.152207	0.417812	.
A03:18204499-18204521	1	2	0	0.169832	0.417812	0.406473
A03:1820945-1820967	1	2	2	0.169832	0.156735	0.163904
A03:2031688-2031710;A03:2036938-2036960;A05:14830227-14830249;D04:39486697-39486719	7	7	2	0.057798	0.13718	0.219344
A03:20464097-20464117	2	6	6	0.085547	0.014785	0.034327
A03:20884088-20884108;D03:32606527-32606547	1	1	1	0.185651	0.29549	0.284503
A03:21662259-21662281	26	88	33	0.000039	0.000382	0.056841
A03:2190790-2190812;A07:72725603-72725625;D06:58492915-58492937;D08:58477658-58477680	3	0	2	0.023167	0.218286	0.049783
A03:21986666-21986689	6	1	3	0.005873	0.175109	0.038241
A03:2266839-2266861	8	15	1	0.061647	0.062689	0.034092
A03:2293523-2293545;D03:1098440-1098462	61	14	8	0	0.000004	0.07238
A03:2356130-2356148	2	0	0	0.059381	0.270067	.
A03:24960271-24960293;A03:24963619-24963641;A03:24967462-24967484;A03:24972584-24972606	1	5	8	0.077045	0.000919	0.004338
A03:26065430-26065452;A05:84525989-84526011;A11:34310104-34310126;A12:36386413-36386435;D05:55145864-55145886;D07:53473601-53473623;D12:15737599-15737621;D12:6415586-6415608;D13:14644124-14644146	2	3	8	0.134694	0.002971	0.001013
A03:26506-26528	4	3	1	0.071755	0.199505	0.312228
A03:27708686-27708710;A08:102924003-102924027;A09:15340602-15340626;A12:63838214-63838238;A13:72002838-72002862	5	17	10	0.020738	0.006696	0.052164
A03:29341232-29341249;A08:64035820-64035837;A10:39124967-39124984;A11:45138751-45138768	17	83	39	0	0	0.018887
A03:30388464-30388486;A12:1756049-1756071;D12:1790381-1790403	4	9	10	0.075419	0.003453	0.0063
A03:30443259-30443281;A05:9318307-9318329;A12:62408501-62408523;D10:52101024-52101046	268	703	78	0	0	0
A03:30843138-30843158;D10:53198453-53198473	0	1	0	0.23793	.	0.548724
A03:3140375-3140397;D10:16488956-16488978	0	2	1	0.145105	0.228572	0.316123
A03:36294093-36294115	2	8	2	0.051136	0.202622	0.203101
A03:37017891-37017913	0	1	0	0.23793	.	0.548724
A03:38786744-38786764;A10:56697557-56697577	0	1	0	0.23793	.	0.548724
A03:40440973-40440995;A03:60352967-60352989;A13:59089904-59089926;D12:25512746-25512768	0	1	0	0.23793	.	0.548724
A03:40819860-40819881;A11:64133151-64133172	0	2	0	0.145105	.	0.406473
A03:41274051-41274073	0	1	0	0.23793	.	0.548724
A03:41769474-41769496	0	1	0	0.23793	.	0.548724
A03:42961323-42961345;A06:66742779-66742801;A06:90957402-90957424;D02:43792080-43792102;D08:30746519-30746541;D09:24527970-24527992;D13:42521369-42521391	0	1	2	0.23793	0.080827	0.110632
A03:4556897-4556919	0	1	0	0.23793	.	0.548724
A03:46206957-46206974	3	24	28	0.000475	0	0.000009
A03:46256510-46256530	5	22	34	0.005364	0	0
A03:47038785-47038806	1	4	2	0.105277	0.156735	0.224845
A03:48830936-48830958;A04:57826510-57826532	0	0	1	.	0.228572	0.192035
A03:5083632-5083654;A06:54984676-54984698;D03:16125970-16125992;D03:26492253-26492275;D05:53093703-53093725;D07:11958510-11958532;D10:57824952-57824974;D11:11044969-11044991;D11:3787189-3787211;D12:10632903-10632925	3	5	0	0.109451	0.174567	0.16522
A03:51940512-51940534	3	5	1	0.109451	0.246919	0.25699
A03:5237506-5237528;A04:20858481-20858503;A11:85079437-85079459	8	10	4	0.065213	0.152457	0.166608
A03:5405775-5405797	1	0	0	0.152207	0.417812	.
A03:5484342-5484364	0	4	1	0.053969	0.228572	0.289107
A03:5585752-5585772;D08:2675148-2675168	3	2	3	0.086165	0.154379	0.070818
A03:5669612-5669634;A03:99719858-99719880;A07:28121108-28121130;A08:97811584-97811606;A11:90765566-90765588;A13:63196588-63196610;A13:63197710-63197732	1	5	0	0.077045	0.417812	0.16522
A03:57144755-57144777	0	4	2	0.053969	0.080827	0.224845
A03:57474553-57474574;A03:6460137-6460158;A04:14869253-14869274;A05:74937182-74937203;A06:8628661-8628682;A06:93442715-93442736;A07:76970822-76970843;D04:21518847-21518868;D07:51891106-51891127;D08:27053941-27053962;D09:26100663-26100684;D10:10890832-10890853;D12:28664164-28664185;D12:38547391-38547412	0	1	2	0.23793	0.080827	0.110632
A03:57731803-57731825;A03:72255810-72255832;A06:30262023-30262045;A07:74912766-74912788;A09:65742073-65742095;A12:53990636-53990658;A13:61176831-61176853;D13:38062173-38062195;D13:42015216-42015238	0	1	0	0.23793	.	0.548724
A03:57836688-57836710;A06:35406947-35406969;A07:40970496-40970518;A07:9573535-9573557;A10:6777003-6777025;A11:14565731-14565753;A11:45045067-45045089;D01:11541491-11541513;D01:32310008-32310030;D01:38122763-38122785;D03:15565277-15565299;D05:25599809-25599831;D06:19891628-19891650;D06:35640637-35640659;D07:27118828-27118850;D07:36448171-36448193;D09:34830657-34830679;D09:36528734-36528756;D09:401…	4	17	4	0.012081	0.123503	0.121917
A03:57899517-57899538;A05:89822986-89823007	0	3	0	0.088494	.	0.301098
A03:58006383-58006405	1	2	1	0.169832	0.29549	0.316123
A03:58133175-58133197;D01:17546422-17546444;D05:51055750-51055772	1	2	0	0.169832	0.417812	0.406473
A03:59271970-59271993;D12:10702571-10702594	0	1	0	0.23793	.	0.548724
A03:59911113-59911135;A03:92177021-92177043;A12:38735957-38735979;D03:30146409-30146431;D08:9507527-9507549	2	3	0	0.134694	0.270067	0.301098
A03:65017390-65017410;A05:78257284-78257304;A06:70911271-70911291;A08:11223610-11223630;D02:20020283-20020303;D03:35813858-35813878;D03:9651036-9651056;D09:26188323-26188343;D10:17362307-17362327	1	6	0	0.054818	0.417812	0.122388
A03:66986372-66986394;A09:48991152-48991174;A13:58885669-58885691	1	1	1	0.185651	0.29549	0.284503
A03:70946097-70946119	2	0	1	0.059381	0.2865	0.192035
A03:7227797-7227817	9	9	3	0.046353	0.123858	0.190679
A03:72337941-72337963;A05:25937409-25937431;A05:40696493-40696515;A05:40697722-40697744;A10:6452210-6452232;A10:93705756-93705778;A13:70209526-70209548;D01:7629003-7629025;D04:32237544-32237566;D11:31186510-31186532;D12:34563093-34563115	0	4	0	0.053969	.	0.223041
A03:72369834-72369851	0	2	1	0.145105	0.228572	0.316123
A03:73817526-73817548;A03:8933070-8933092;A09:38295112-38295134;A10:47082737-47082759;A13:68797493-68797515;D02:21253568-21253590;D03:30314551-30314573;D04:43438097-43438119;D08:44834725-44834747;D10:51810512-51810534;D11:47555609-47555631;D12:13840724-13840746	3	0	4	0.023167	0.095534	0.003346
A03:75048449-75048471;A04:56211647-56211669;A06:59045920-59045942;A06:93240663-93240685;A07:25623387-25623409;A09:41144646-41144668;A12:37580219-37580241;D01:48235867-48235889	0	2	0	0.145105	.	0.406473
A03:78309706-78309728	0	5	4	0.032914	0.010107	0.094026
A03:7936003-7936025;A13:66886202-66886224;D02:50251977-50251999;D11:19956289-19956311	21	15	5	0.003396	0.024635	0.149208
A03:81415630-81415652;D01:13279786-13279808;D05:18802157-18802179;D09:27443239-27443261;D12:52313409-52313431	0	1	0	0.23793	.	0.548724
A03:81722595-81722616;D05:14492146-14492167	156	183	285	0.000547	0	0
A03:8233541-8233563;A07:7593756-7593778;A08:14909862-14909884	2	5	1	0.105204	0.2865	0.25699
A03:83453146-83453168;D06:45054158-45054180	4	4	3	0.087521	0.174629	0.136008
A03:83691919-83691941	101	144	33	0.015715	0.001439	0.004138
A03:84442121-84442142;A07:17166383-17166404	0	1	0	0.23793	.	0.548724
A03:85558275-85558297	0	2	0	0.145105	.	0.406473
A03:86530489-86530511;A05:51719881-51719903	2	6	1	0.085547	0.2865	0.222096
A03:86660681-86660704;A09:72744279-72744302;D03:3550811-3550834;D05:48271237-48271260;D10:58471819-58471842;D11:10242657-10242680;D11:61603441-61603464	7	22	8	0.015783	0.047943	0.120108
A03:86967086-86967108	1	0	2	0.152207	0.156735	0.049783
A03:89018079-89018101;A10:92944411-92944433	0	1	0	0.23793	.	0.548724
A03:89723139-89723159	20	99	78	0	0	0
A03:91049861-91049882;D02:59901716-59901737	0	3	1	0.088494	0.228572	0.312228
A03:91055677-91055698;D02:59918934-59918955	2	4	3	0.123217	0.119417	0.136008
A03:91275214-91275235;A03:91282547-91282568;A05:55509479-55509500	0	1	0	0.23793	.	0.548724
A03:91928840-91928862	0	1	3	0.23793	0.028582	0.038241
A03:92520304-92520326;A07:14669395-14669417;A08:51777132-51777154;A11:58475494-58475516;D09:11358964-11358986	0	1	0	0.23793	.	0.548724
A03:93884509-93884529;A11:2611410-2611430;D02:62254050-62254070;D07:34772519-34772539	0	3	3	0.088494	0.028582	0.104918
A03:94157118-94157135	0	1	0	0.23793	.	0.548724
A03:94933187-94933207;D03:39265310-39265330;D13:6153255-6153275	0	2	0	0.145105	.	0.406473
A03:95552526-95552548	3	3	1	0.105098	0.246919	0.312228
A03:95768264-95768282;A06:33258907-33258925;A08:77551816-77551834;A13:57589248-57589266	0	1	1	0.23793	0.228572	0.284503
A03:959903-959924;A04:5328728-5328749;A06:102752150-102752171;A06:39605845-39605866;A07:2454930-2454951;A09:11311117-11311138;A09:43469803-43469824;A09:69524919-69524940;A09:9746822-9746843;D01:18586145-18586166;D02:14604542-14604563;D05:35874192-35874213;D06:50319493-50319514;D06:59258445-59258466;D06:6307525-6307546;D07:24520339-24520360;D10:27558126-27558147;D10:49375309-49375330;D13:55684986-…	0	1	0	0.23793	.	0.548724
A03:96036434-96036455	0	4	0	0.053969	.	0.223041
A03:97073711-97073733;A13:68540758-68540780	12	10	1	0.022326	0.015807	0.105086
A03:97192273-97192295	0	1	0	0.23793	.	0.548724
A03:9721346-9721368	0	2	1	0.145105	0.228572	0.316123
A03:97214132-97214154	60	50	24	0.000133	0.025834	0.033588
A03:97774234-97774255;D02:64929603-64929624	4	15	7	0.021036	0.025745	0.110304
A03:97803256-97803277;D02:64953977-64953998	0	1	0	0.23793	.	0.548724
A03:98767411-98767433	0	3	0	0.088494	.	0.301098
A03:98832546-98832568;A13:62452561-62452583;D07:48558377-48558399	0	4	4	0.053969	0.010107	0.070517
A03:98841977-98841999;A13:75859632-75859654	3	12	2	0.027904	0.218286	0.123666
A03:99749825-99749845;A08:8999677-8999697;A12:62052324-62052344;D02:66821787-66821807;D08:8446079-8446099;D12:38553961-38553981	168	337	132	0.000411	0.000259	0.01678
A03:99818385-99818402	1	22	5	0.000066	0.013861	0.095088
A04:11261376-11261398	4	5	0	0.096077	0.112837	0.16522
A04:1197293-1197315;A09:7365580-7365602;D06:48858180-48858202	0	1	0	0.23793	.	0.548724
A04:12127260-12127277	0	3	1	0.088494	0.228572	0.312228
A04:12132697-12132719;A05:14727342-14727364;D04:5391750-5391772;D05:33700241-33700263	4	5	3	0.096077	0.174629	0.161198
A04:12266449-12266471;A08:100082230-100082252	6	1	1	0.005873	0.116698	0.284503
A04:12604945-12604967	0	0	6	.	0.001264	0.000225
A04:1636615-1636636;A06:102020698-102020719	0	1	0	0.23793	.	0.548724
A04:1766344-1766366;A09:32216479-32216501;D04:15020767-15020789	1	2	0	0.169832	0.417812	0.406473
A04:18912055-18912075	5	12	0	0.057762	0.072936	0.020221
A04:19385326-19385346;A06:50313118-50313138	6	3	0	0.026212	0.047145	0.301098
A04:2089548-2089570;A04:2094314-2094336;A04:2123095-2123117;A04:2193882-2193904;A04:2288490-2288512;D05:59336141-59336163	1	11	17	0.007928	0	0.000063
A04:2127125-2127146;A04:730401-730422;A07:1759681-1759702;A10:95499212-95499233;A13:989575-989596	0	4	1	0.053969	0.228572	0.289107
A04:23825111-23825133;A04:23833258-23833280;A08:76356947-76356969;A08:81913122-81913144;A11:70488489-70488511;A12:18889602-18889624;A12:18907456-18907478	0	3	0	0.088494	.	0.301098
A04:24789836-24789857;A11:64100919-64100940	3	1	0	0.056515	0.174567	0.548724
A04:24797557-24797578;A06:89031123-89031144;D10:43413201-43413222	9	16	10	0.061115	0.035958	0.044338
A04:24844964-24844984	0	4	16	0.053969	0	0
A04:26178770-26178792;A06:3442500-3442522;D02:28448239-28448261;D05:31805777-31805799	0	2	0	0.145105	.	0.406473
A04:2668920-2668942;D08:15501140-15501162	1	19	8	0.000253	0.000919	0.112082
A04:2713495-2713516;A08:100939740-100939761	0	3	0	0.088494	.	0.301098
A04:28775361-28775383;A04:54533649-54533671	3	1	0	0.056515	0.174567	0.548724
A04:32871710-32871732	0	1	0	0.23793	.	0.548724
A04:36756670-36756692;D09:27579197-27579219;D13:29874452-29874474	1	0	0	0.152207	0.417812	.
A04:3741047-3741069;A11:64537116-64537138;D02:27412299-27412321;D05:40550544-40550566;D12:12381913-12381935	1	0	0	0.152207	0.417812	.
A04:390782-390804;D03:355093-355115;D04:51273104-51273126;D12:37999170-37999192	0	1	0	0.23793	.	0.548724
A04:39536143-39536166;D02:41730547-41730570	6	19	2	0.020237	0.165065	0.034927
A04:40408742-40408764	0	1	2	0.23793	0.080827	0.110632
A04:406525-406546	0	1	0	0.23793	.	0.548724
A04:41572630-41572652	0	3	0	0.088494	.	0.301098
A04:4248937-4248959;A04:4302338-4302360;A04:4321011-4321033;A10:4435481-4435503	1	26	23	0.000011	0	0.000579
A04:42516275-42516297	0	1	0	0.23793	.	0.548724
A04:4367962-4367983	0	2	11	0.145105	0.000007	0.000011
A04:45156970-45156992;A04:61718747-61718769;A05:37876574-37876596;A10:70917796-70917818;D02:53123196-53123218;D04:13597182-13597204;D04:50760544-50760566;D05:53841961-53841983;D07:522352-522374;D10:31802998-31803020;D10:36846002-36846024;D11:64151553-64151575;D11:9680137-9680159;D12:19603954-19603976	1	0	0	0.152207	0.417812	.
A04:45290063-45290085;A09:5405555-5405577;A13:67662029-67662051	0	3	0	0.088494	.	0.301098
A04:45367152-45367173	1	0	0	0.152207	0.417812	.
A04:4763031-4763053	0	0	1	.	0.228572	0.192035
A04:48866344-48866366;A06:36087554-36087576;D01:56248245-56248267;D13:6990618-6990640	0	3	0	0.088494	.	0.301098
A04:48910677-48910699;D03:18769530-18769552;D03:21200695-21200717;D03:41007538-41007560;D07:28856949-28856971;D08:52145834-52145856;D13:22402692-22402714;D13:35602092-35602114	0	1	0	0.23793	.	0.548724
A04:49212838-49212860	1	0	1	0.152207	0.29549	0.192035
A04:50233416-50233438;A08:52495248-52495270	19	45	11	0.012598	0.095735	0.053553
A04:50887245-50887267;A04:8517884-8517906;A05:4980271-4980293;A08:101610861-101610883;A08:97713027-97713049;A10:90627495-90627517;A11:25674608-25674630;A11:86496638-86496660;A13:14515148-14515170	0	0	1	.	0.228572	0.192035
A04:52682495-52682517;A04:52683120-52683142;A04:52683745-52683767	2	1	2	0.108644	0.202622	0.110632
A04:53533693-53533715;A13:67044139-67044161	0	0	1	.	0.228572	0.192035
A04:535687-535706;A04:787076-787095	2	9	8	0.038116	0.002971	0.024671
A04:53615546-53615565;A11:42353766-42353785	2	1	0	0.108644	0.270067	0.548724
A04:53973536-53973558	2	0	1	0.059381	0.2865	0.192035
A04:5411701-5411723	1	0	0	0.152207	0.417812	.
A04:5422364-5422386	0	1	0	0.23793	.	0.548724
A04:5453479-5453502;D06:50086409-50086432;D07:12525147-12525170;D08:7938514-7938537;D13:56204064-56204087	7	1	1	0.002619	0.086208	0.284503
A04:55498463-55498485;A05:80841537-80841559;A05:82931899-82931921;A05:82936391-82936413;A08:91129457-91129479;D08:46142720-46142742;D12:37890222-37890244	3	14	3	0.015511	0.154379	0.131454
A04:55744036-55744057	0	1	0	0.23793	.	0.548724
A04:55874405-55874427;A11:5710258-5710280;D01:52245479-52245501;D07:835169-835191	0	3	0	0.088494	.	0.301098
A04:55972789-55972811	0	2	0	0.145105	.	0.406473
A04:56272626-56272644;A09:57027129-57027147;A09:57080958-57080976;D04:44580235-44580253;D05:16399612-16399630;D09:34394279-34394297	0	3	7	0.088494	0.000447	0.002843
A04:57299990-57300012;A09:3851302-3851324;A09:63654705-63654727;A12:65316788-65316810;A13:18102960-18102982;D04:28888990-28889012;D08:30125019-30125041;D11:65297363-65297385;D13:20894039-20894061	0	1	0	0.23793	.	0.548724
A04:57525860-57525882;A11:11630929-11630951;A11:19904659-19904681	0	0	1	.	0.228572	0.192035
A04:57937760-57937782	0	1	0	0.23793	.	0.548724
A04:58403440-58403462;D03:3445692-3445714	0	0	2	.	0.080827	0.049783
A04:59665510-59665532	0	1	0	0.23793	.	0.548724
A04:59929612-59929634;D04:47594798-47594820	2	6	2	0.085547	0.202622	0.230305
A04:60161942-60161964;A08:94948824-94948846;A09:45064631-45064653;D02:57496059-57496081;D02:57504335-57504357;D06:54685492-54685514;D09:7629671-7629693	7	5	0	0.035861	0.030474	0.16522
A04:61548619-61548641	2	3	5	0.134694	0.031358	0.019743
A04:61949662-61949683;D13:58395712-58395733	0	1	0	0.23793	.	0.548724
A04:62194149-62194167;D04:50421018-50421036	6	7	6	0.074073	0.085172	0.047223
A04:62450533-62450555;D03:12024944-12024966;D05:58010675-58010697	2	6	0	0.085547	0.270067	0.122388
A04:657816-657838	0	0	3	.	0.028582	0.012906
A04:682139-682162;D12:19882598-19882621;D12:19939886-19939909	0	14	5	0.000384	0.003574	0.15107
A04:7026702-7026722;A07:52449253-52449273;A11:79198364-79198384;A13:40471702-40471722;D08:22875600-22875620;D13:57310997-57311017	0	1	0	0.23793	.	0.548724
A04:7067937-7067956	0	2	0	0.145105	.	0.406473
A04:7090411-7090433;A12:59626074-59626096	0	0	1	.	0.228572	0.192035
A04:7654764-7654786	0	1	0	0.23793	.	0.548724
A04:8685065-8685087;A13:20929779-20929801	3	4	6	0.112167	0.02867	0.014218
A05:10414029-10414050	0	0	1	.	0.228572	0.192035
A05:11672686-11672706	1	0	0	0.152207	0.417812	.
A05:12156929-12156951;D05:12167449-12167471	2	0	2	0.059381	0.202622	0.049783
A05:12562437-12562458;A06:2316902-2316923;A10:98431287-98431308;A13:23909672-23909693	0	0	1	.	0.228572	0.192035
A05:12626250-12626272;D05:12560907-12560929	1	4	0	0.105277	0.417812	0.223041
A05:12942878-12942899;D05:12862649-12862670	0	0	1	.	0.228572	0.192035
A05:13124878-13124900	6	68	13	0	0.001729	0.009127
A05:14270805-14270827	0	2	0	0.145105	.	0.406473
A05:15169342-15169364	1	0	1	0.152207	0.29549	0.192035
A05:15421611-15421633	3	1	0	0.056515	0.174567	0.548724
A05:15840232-15840254	0	1	0	0.23793	.	0.548724
A05:16729260-16729282;A11:43008500-43008522	0	2	0	0.145105	.	0.406473
A05:17047157-17047179;D03:16527604-16527626;D04:48822745-48822767;D04:5193740-5193762;D06:18915663-18915685;D07:31557747-31557769;D09:50640047-50640069;D11:14735633-14735655;D13:272930-272952	0	5	0	0.032914	.	0.16522
A05:17057452-17057473;D05:16681539-16681560	9	1	1	0.000498	0.045023	0.284503
A05:18211670-18211691;A11:9804453-9804474	37	72	20	0.017249	0.071148	0.048099
A05:18342044-18342062	18	409	218	0	0	0
A05:18377809-18377830;A05:18991265-18991286;A06:9868376-9868397;A09:66336096-66336117;A11:14818261-14818282;A11:9542442-9542463;D05:24559489-24559510;D06:8659108-8659129;D08:38635681-38635702;D08:49547411-49547432;D08:62177186-62177207;D09:42932044-42932065	1	0	1	0.152207	0.29549	0.192035
A05:18474037-18474059;A05:28990988-28991010;A05:28995585-28995607;A06:17253943-17253965;A06:264574-264596;A08:1266621-1266643;A11:2354544-2354566;A11:83930039-83930061;A11:86617335-86617357;A13:985835-985857;D04:4686080-4686102;D09:46526380-46526402;D13:47364118-47364140	0	5	0	0.032914	.	0.16522
A05:19103031-19103053	0	3	0	0.088494	.	0.301098
A05:20720585-20720606;A05:20780703-20780724;A12:62649738-62649759;D12:4731280-4731301	0	1	0	0.23793	.	0.548724
A05:22238809-22238833	8	13	10	0.068789	0.026351	0.023494
A05:22769232-22769254	0	1	0	0.23793	.	0.548724
A05:2310938-2310960;D05:2533632-2533654;D11:15682409-15682431	1	1	3	0.185651	0.073899	0.038241
A05:23710844-23710865;D05:23302958-23302979	0	1	0	0.23793	.	0.548724
A05:24446292-24446312	0	2	0	0.145105	.	0.406473
A05:24676582-24676604	0	5	0	0.032914	.	0.16522
A05:25636337-25636359;D09:43546499-43546521;D11:14572508-14572530;D13:49633035-49633057	0	2	0	0.145105	.	0.406473
A05:25730753-25730775	1	1	0	0.185651	0.417812	0.548724
A05:26366723-26366745	3	3	1	0.105098	0.246919	0.312228
A05:27607852-27607873;A12:77581480-77581501;A13:78609517-78609538	2	0	1	0.059381	0.2865	0.192035
A05:27701685-27701706	1	3	0	0.138099	0.417812	0.301098
A05:28266-28286	1	6	5	0.054818	0.013861	0.066206
A05:29868968-29868990;A05:67442390-67442412;D02:13535846-13535868;D11:19626209-19626231;D11:53131372-53131394	1	1	1	0.185651	0.29549	0.284503
A05:30945173-30945195;A08:99687195-99687217;A11:56014471-56014493;A12:64069298-64069320;A13:34859331-34859353	0	0	1	.	0.228572	0.192035
A05:32164409-32164431;A06:89858089-89858111;A12:12692608-12692630;D07:14448673-14448695;D13:33995777-33995799	1	0	0	0.152207	0.417812	.
A05:32714098-32714120	0	2	0	0.145105	.	0.406473
A05:3298201-3298222;A08:41435279-41435300;A09:5893401-5893422;D01:60744235-60744256;D11:15565716-15565737;D11:18668113-18668134;D12:38225897-38225918	0	2	0	0.145105	.	0.406473
A05:33222898-33222920;A06:1891784-1891806;A06:5814220-5814242;A09:58061207-58061229;A10:26895265-26895287;A12:77157851-77157873	0	2	0	0.145105	.	0.406473
A05:36688161-36688182	4	4	0	0.087521	0.112837	0.223041
A05:40175313-40175335	2	0	2	0.059381	0.202622	0.049783
A05:43662044-43662066;A10:76845049-76845071;A12:35794901-35794923;A12:43419366-43419388;A13:75524129-75524151;D01:55953251-55953273;D03:45901611-45901633;D05:7351021-7351043;D12:18673936-18673958;D12:44804880-44804902	0	0	1	.	0.228572	0.192035
A05:44747791-44747813;A10:61255718-61255740;A12:80818337-80818359;D08:35639092-35639114;D11:21451533-21451555;D11:24952474-24952496;D12:18691968-18691990	1	3	1	0.138099	0.29549	0.312228
A05:44978223-44978245;A05:72174114-72174136;A07:5768679-5768701;D01:45532442-45532464;D03:27860745-27860767;D04:15070851-15070873;D07:29470131-29470153;D07:5788761-5788783	23	22	23	0.011991	0.009629	0.000136
A05:4573167-4573189	1	7	4	0.038208	0.032665	0.135127
A05:46641606-46641626	0	1	0	0.23793	.	0.548724
A05:50235087-50235108;A05:62131547-62131568;A05:62159344-62159365;A05:62237470-62237491;A05:62247531-62247552;A05:62318726-62318747;A05:62330170-62330191;D05:46389774-46389795;D05:46485023-46485044;D05:46492542-46492563;D08:15486934-15486955	9105	10825	7185	0	0	0
A05:51399897-51399918;D05:40412532-40412553	0	5	0	0.032914	.	0.16522
A05:51400028-51400047;A06:15651405-15651424;D03:1507658-1507677;D05:40412663-40412682	0	0	1	.	0.228572	0.192035
A05:54788508-54788525	8	271	127	0	0	0.000913
A05:5479419-5479441	0	2	2	0.145105	0.080827	0.163904
A05:55824993-55825015;A09:64304560-64304582	2	6	2	0.085547	0.202622	0.230305
A05:56073150-56073171;D05:43103375-43103396	5	7	10	0.08763	0.006696	0.002417
A05:57941530-57941551	29	9	4	0.000001	0.001321	0.160653
A05:58771253-58771274;D10:46276435-46276456	0	3	0	0.088494	.	0.301098
A05:59827986-59828007;D02:63911355-63911376;D05:45452210-45452231;D08:24363487-24363508	1	0	0	0.152207	0.417812	.
A05:62052140-62052161;A05:62341127-62341148	65	392	693	0	0	0
A05:62094266-62094287	158	1186	1006	0	0	0
A05:62094780-62094801;A05:62154007-62154028;A05:62279932-62279953;A05:62293055-62293076;A07:68795015-68795036;A07:68839308-68839329	18500	26356	9359	0	0	0.001713
A05:62107404-62107424;A05:62191075-62191095;A05:62303804-62303824;A07:66324898-66324918;A07:66336458-66336478;A07:68735893-68735913;A07:68779640-68779660;A07:68811250-68811270;D05:46421059-46421079;D05:46436218-46436238;D05:46451460-46451480;D05:46518840-46518860;D06:18824136-18824156;D08:15433688-15433708;D08:15471031-15471051	100933	169821	48375	0	0	0
A05:62130175-62130197;A05:62216414-62216436;A05:62235054-62235076;A07:68782818-68782840	180	2766	2203	0	0	0
A05:62151134-62151156;A05:62300358-62300380	0	1	0	0.23793	.	0.548724
A05:62155027-62155047	2	17	17	0.002268	0.000001	0.001135
A05:62170219-62170241;A05:62291311-62291333;A07:66349687-66349709;A07:68634001-68634023;A07:68757385-68757407	1021	1399	656	0.00004	0.000079	0
A05:62354854-62354875;D05:46519395-46519416;D06:18829793-18829814;D08:15505898-15505919	21	258	359	0	0	0
A05:64403814-64403833	350	535	118	0.010145	0	0
A05:6454278-6454298;D05:6070585-6070605	0	2	0	0.145105	.	0.406473
A05:65480826-65480848	1	1	0	0.185651	0.417812	0.548724
A05:6613939-6613961	0	1	0	0.23793	.	0.548724
A05:66597564-66597586	3	0	1	0.023167	0.246919	0.192035
A05:69136588-69136609;A05:69139710-69139731;A05:69143132-69143153;A06:42966297-42966318;A08:65024163-65024184;A08:9363582-9363603;A09:50102898-50102919;A13:72625997-72626018	1	0	0	0.152207	0.417812	.
A05:69961186-69961203	0	2	3	0.145105	0.028582	0.070818
A05:70870279-70870301;A05:89107167-89107189;D07:27697623-27697645	0	1	2	0.23793	0.080827	0.110632
A05:71841358-71841380;A12:63341367-63341389	0	1	0	0.23793	.	0.548724
A05:7429182-7429204	0	6	5	0.020073	0.003574	0.066206
A05:74545816-74545838	0	0	1	.	0.228572	0.192035
A05:7458124-7458145;A11:785786-785807	0	1	0	0.23793	.	0.548724
A05:76776706-76776728;A07:21920993-21921015;A10:58031501-58031523;A11:29803217-29803239;A12:66932881-66932903;D01:59746133-59746155;D04:22426041-22426063;D04:3718815-3718837;D05:54740454-54740476;D11:18580331-18580353;D11:9563999-9564021;D12:42402608-42402630;D13:28121418-28121440;D13:44317987-44318009	0	3	1	0.088494	0.228572	0.312228
A05:77217487-77217509	0	1	1	0.23793	0.228572	0.284503
A05:78238985-78239007	1	0	1	0.152207	0.29549	0.192035
A05:78291065-78291087;D02:60656282-60656304;D04:4098211-4098233;D09:48844533-48844555	0	1	1	0.23793	0.228572	0.284503
A05:79091129-79091151	3	2	0	0.086165	0.174567	0.406473
A05:81724942-81724964	0	1	1	0.23793	0.228572	0.284503
A05:82203932-82203953	0	1	0	0.23793	.	0.548724
A05:82276749-82276771;D05:58694733-58694755	0	1	1	0.23793	0.228572	0.284503
A05:82983773-82983795	3	1	2	0.056515	0.218286	0.110632
A05:83561433-83561454;A06:90046085-90046106;D03:34095261-34095282;D05:21069483-21069504	6	6	1	0.065401	0.116698	0.222096
A05:85070582-85070604	0	1	0	0.23793	.	0.548724
A05:85533720-85533741	0	2	0	0.145105	.	0.406473
A05:85826743-85826765	1	0	0	0.152207	0.417812	.
A05:86753678-86753700	5	2	6	0.027541	0.065884	0.003455
A05:86865052-86865074;A08:37093913-37093935;A09:8664513-8664535;D02:24664185-24664207;D09:39077661-39077683;D09:43579937-43579959	2	7	1	0.067078	0.2865	0.188023
A05:87058128-87058148;A08:97107984-97108004;A11:19945897-19945917;A11:82807191-82807211	1	0	0	0.152207	0.417812	.
A05:87390971-87390994;A06:10564840-10564863;D04:3312792-3312815	0	1	0	0.23793	.	0.548724
A05:8770559-8770581	0	1	0	0.23793	.	0.548724
A05:88553880-88553901;A08:101058443-101058464;D08:63793545-63793566	0	4	2	0.053969	0.080827	0.224845
A05:88756605-88756627	0	0	2	.	0.080827	0.049783
A05:89208164-89208186	0	1	1	0.23793	0.228572	0.284503
A05:90678741-90678765;D13:35363250-35363274	27	52	29	0.024784	0.002948	0.010007
A05:91138212-91138234	1	1	0	0.185651	0.417812	0.548724
A05:91621675-91621694	1	2	0	0.169832	0.417812	0.406473
A05:91623906-91623928;A10:99307508-99307530	0	1	0	0.23793	.	0.548724
A05:9186163-9186185;A09:57696587-57696609	4	4	7	0.087521	0.025745	0.005792
A05:91981070-91981091;D01:4310533-4310554;D03:18605280-18605301;D03:5026724-5026745;D05:46592838-46592859;D09:28493760-28493781;D09:42803168-42803189;D11:12511272-12511293;D11:26609643-26609664;D11:48158717-48158738;D11:7473683-7473704;D13:1242564-1242585;D13:42345577-42345598;D13:49543725-49543746	1	3	2	0.138099	0.156735	0.202355
A06:100135302-100135324;A13:14174170-14174192;D06:56383024-56383046;D06:56385719-56385741	0	0	1	.	0.228572	0.192035
A06:100527699-100527721;A08:102264905-102264927	0	3	0	0.088494	.	0.301098
A06:100785166-100785189;D05:22870475-22870498;D11:32874676-32874699	13	17	4	0.050617	0.082713	0.121917
A06:101093016-101093038;D11:54065123-54065145	268	443	235	0.009269	0	0
A06:101785714-101785736	5	1	3	0.012903	0.180604	0.038241
A06:102482886-102482908	6	6	2	0.065401	0.165065	0.230305
A06:102853208-102853230	0	1	0	0.23793	.	0.548724
A06:102987680-102987702	0	5	5	0.032914	0.003574	0.048751
A06:1031519-1031541	1	0	1	0.152207	0.29549	0.192035
A06:11289708-11289730;A11:16637711-16637733;A11:24989759-24989781;D05:10212434-10212456	4	2	1	0.050424	0.199505	0.316123
A06:13785916-13785938	0	1	0	0.23793	.	0.548724
A06:1401484-1401503;D02:61466227-61466246;D06:1220375-1220394;D06:1224542-1224561;D06:1229900-1229919;D11:10278145-10278164	65	124	211	0.010048	0	0
A06:1482754-1482776	1	0	0	0.152207	0.417812	.
A06:15012816-15012837	0	13	2	0.00063	0.080827	0.1057
A06:15651458-15651479;D03:1507711-1507732	0	1	1	0.23793	0.228572	0.284503
A06:15651780-15651800;D03:1508033-1508053	0	3	0	0.088494	.	0.301098
A06:16496340-16496361	96	488	285	0	0	0
A06:17943249-17943272	4	4	1	0.087521	0.199505	0.289107
A06:18731915-18731938;D02:23757627-23757650	6	15	5	0.044825	0.12043	0.149208
A06:19594864-19594886;D06:14262041-14262063	0	0	1	.	0.228572	0.192035
A06:19914900-19914921	0	1	0	0.23793	.	0.548724
A06:2018591-2018613	0	1	0	0.23793	.	0.548724
A06:21158056-21158078	9	8	2	0.038003	0.087565	0.203101
A06:2247604-2247626	0	0	1	.	0.228572	0.192035
A06:24292769-24292789	2	1	0	0.108644	0.270067	0.548724
A06:26111941-26111963;D08:47970397-47970419	0	1	0	0.23793	.	0.548724
A06:27682288-27682310;D02:12831046-12831068;D02:58345475-58345497;D04:13368366-13368388;D07:29134572-29134594;D08:11722481-11722503;D10:14166494-14166516;D11:48730439-48730461;D11:8498587-8498609	2	3	0	0.134694	0.270067	0.301098
A06:27858519-27858541;A11:23630850-23630872;A11:64448730-64448752	1	0	0	0.152207	0.417812	.
A06:28843453-28843473	0	0	1	.	0.228572	0.192035
A06:29579146-29579168;A08:96674482-96674504;A11:74046099-74046121;D02:33359221-33359243;D02:56532252-56532274;D11:27824671-27824693;D11:51824885-51824907	0	1	1	0.23793	0.228572	0.284503
A06:30564317-30564339;A12:78643738-78643760;A13:62462078-62462100	0	1	0	0.23793	.	0.548724
A06:31936305-31936327;A08:62787714-62787736	1	2	0	0.169832	0.417812	0.406473
A06:32019810-32019832;D04:41108896-41108918	0	17	14	0.000087	0	0.007406
A06:33363986-33364008;A06:99006522-99006544	1	2	1	0.169832	0.29549	0.316123
A06:3338979-3339001	0	1	0	0.23793	.	0.548724
A06:33982267-33982289	3	2	1	0.086165	0.246919	0.316123
A06:35698269-35698291;D01:42133286-42133308;D02:14151921-14151943;D08:41381342-41381364	0	2	0	0.145105	.	0.406473
A06:36087527-36087549	0	1	1	0.23793	0.228572	0.284503
A06:36710979-36711001;A09:10366171-10366193;A09:74027432-74027454	0	0	1	.	0.228572	0.192035
A06:36712126-36712148;D02:10329356-10329378;D05:36712346-36712368;D12:280549-280571	2	15	1	0.004849	0.2865	0.034092
A06:37315132-37315154	1	2	2	0.169832	0.156735	0.163904
A06:40528642-40528664;A12:69150107-69150129	0	1	0	0.23793	.	0.548724
A06:43235134-43235156	13	14	5	0.037375	0.105295	0.15107
A06:43658934-43658956;D06:21918679-21918701	2	5	2	0.105204	0.202622	0.233178
A06:44335747-44335769	0	0	1	.	0.228572	0.192035
A06:46205645-46205667;A06:46212977-46212999;A13:30063039-30063061;D02:41370561-41370583;D03:22302258-22302280;D04:19427468-19427490;D06:16703385-16703407;D09:18509952-18509974;D10:43263761-43263783;D13:21046180-21046202	0	1	0	0.23793	.	0.548724
A06:56649001-56649023	1	4	4	0.105277	0.032665	0.070517
A06:56858636-56858653	0	0	1	.	0.228572	0.192035
A06:63550861-63550883;D10:51726269-51726291;D10:8562445-8562467;D13:12023430-12023452	0	2	1	0.145105	0.228572	0.316123
A06:6396608-6396630	5	2	2	0.027541	0.191525	0.163904
A06:6513610-6513632;D06:19185302-19185324;D10:34090456-34090478;D11:42467464-42467486;D13:42604253-42604275	0	7	1	0.012242	0.228572	0.188023
A06:65855632-65855654	0	1	2	0.23793	0.080827	0.110632
A06:67772307-67772329;D11:65693602-65693624	0	3	0	0.088494	.	0.301098
A06:67845111-67845133	0	1	0	0.23793	.	0.548724
A06:6800221-6800243	0	2	1	0.145105	0.228572	0.316123
A06:68422037-68422059;A10:11499713-11499735	0	0	1	.	0.228572	0.192035
A06:71042005-71042027;D06:39630185-39630207	1	0	0	0.152207	0.417812	.
A06:7251208-7251230	3	1	2	0.056515	0.218286	0.110632
A06:7284748-7284769;D06:6680335-6680356	4	4	2	0.087521	0.211645	0.224845
A06:72936119-72936140	3	5	3	0.109451	0.154379	0.161198
A06:72946821-72946843	1	2	2	0.169832	0.156735	0.163904
A06:73773497-73773519;D04:38759355-38759377;D08:43084536-43084558;D08:47167297-47167319	0	3	0	0.088494	.	0.301098
A06:75684241-75684261	3	0	0	0.023167	0.174567	.
A06:7939295-7939317	0	1	0	0.23793	.	0.548724
A06:81098262-81098284	2	0	0	0.059381	0.270067	.
A06:8178324-8178346	0	2	0	0.145105	.	0.406473
A06:8264140-8264162;A08:96983159-96983181;A09:42185450-42185472;A10:6147169-6147191	0	0	1	.	0.228572	0.192035
A06:85014560-85014582;A08:29406393-29406415;A10:14152691-14152713;A13:60862948-60862970;D03:8818396-8818418;D04:37102814-37102836;D09:9372457-9372479	0	2	0	0.145105	.	0.406473
A06:8675608-8675630;A08:588494-588516;A11:24574181-24574203;D05:35153790-35153812;D05:57205038-57205060;D08:10645874-10645896;D08:890943-890965;D10:43868825-43868847;D11:20349253-20349275;D11:26596027-26596049;D12:36595572-36595594	1	1	0	0.185651	0.417812	0.548724
A06:89008334-89008355;A08:23908615-23908636;A10:89453887-89453908;A10:97660953-97660974;A11:1154376-1154397;D02:11529858-11529879;D09:9289188-9289209	0	1	1	0.23793	0.228572	0.284503
A06:91129613-91129635;A12:86579764-86579786	0	1	0	0.23793	.	0.548724
A06:92319925-92319943;A07:16270264-16270282;A13:74365418-74365436	0	1	2	0.23793	0.080827	0.110632
A06:94219326-94219345;A06:97657757-97657776;D13:56983473-56983492	1	0	0	0.152207	0.417812	.
A06:94851175-94851197	0	2	4	0.145105	0.010107	0.027538
A06:95447913-95447936	1	0	0	0.152207	0.417812	.
A06:96886020-96886042	1	0	0	0.152207	0.417812	.
A06:97234471-97234493;A08:75071631-75071653;A09:2540883-2540905;A09:38325983-38326005;A13:71015946-71015968;D01:24826400-24826422;D02:41858228-41858250;D07:12475683-12475705;D07:32882363-32882385;D07:52554196-52554218;D08:52112219-52112241;D09:29852016-29852038;D12:11603540-11603562;D13:30728030-30728052	2	4	0	0.123217	0.270067	0.223041
A06:98001559-98001581;A08:3182213-3182235;A12:83418443-83418465;D06:3672634-3672656;D08:3707584-3707606;D12:55447289-55447311	3	10	17	0.047158	0.000004	0.000034
A06:98288304-98288326;A13:387797-387819	1	2	1	0.169832	0.29549	0.316123
A06:99288496-99288516	0	0	1	.	0.228572	0.192035
A06:99880476-99880493	6	373	369	0	0	0
A07:11656132-11656154	2	2	1	0.132516	0.2865	0.316123
A07:12735025-12735047	1	1	0	0.185651	0.417812	0.548724
A07:14210384-14210404;D07:11516298-11516318	6	27	5	0.002422	0.12043	0.052903
A07:1462872-1462894	0	0	2	.	0.080827	0.049783
A07:14848797-14848819;D05:34291164-34291186;D06:52362663-52362685;D12:56970956-56970978	1	0	0	0.152207	0.417812	.
A07:15223354-15223376;A11:84913303-84913325;D03:2154329-2154351;D06:11133769-11133791;D12:48048972-48048994	90	121	56	0.012095	0.033012	0.011281
A07:16229933-16229955;A12:80762671-80762693;A12:81033780-81033802;D12:55160898-55160920	0	0	2	.	0.080827	0.049783
A07:18165078-18165096	0	6	6	0.020073	0.001264	0.034327
A07:18205621-18205643;D04:46637763-46637785	3	2	1	0.086165	0.246919	0.316123
A07:18468691-18468713;A08:5660897-5660919;A09:63045837-63045859;A11:12991194-12991216;A13:64468947-64468969;A13:9935274-9935296	0	1	0	0.23793	.	0.548724
A07:19813992-19814014;A10:2731487-2731509;D08:44082185-44082207	0	4	0	0.053969	.	0.223041
A07:20260558-20260579;D04:7175519-7175540	0	2	3	0.145105	0.028582	0.070818
A07:23012710-23012732;D02:1528468-1528490	0	2	0	0.145105	.	0.406473
A07:2652341-2652363	2	1	1	0.108644	0.2865	0.284503
A07:276015-276037;D11:55533648-55533670	0	2	0	0.145105	.	0.406473
A07:28328221-28328241;A08:76858635-76858655;A09:72660288-72660308;A11:14350083-14350103;D03:26683279-26683299;D07:21637325-21637345;D08:45279883-45279903;D09:48765644-48765664;D11:12835359-12835379	65	112	48	0.019906	0.014461	0.026023
A07:2932084-2932106;D06:45090484-45090506;D13:39174674-39174696	0	1	0	0.23793	.	0.548724
A07:30460837-30460859;A07:5720149-5720171;A13:3150725-3150747;D07:23029008-23029030;D09:6274120-6274142	0	27	29	0.000001	0	0.000016
A07:32926882-32926904	0	4	0	0.053969	.	0.223041
A07:36731937-36731959;D01:11960184-11960206	1	0	0	0.152207	0.417812	.
A07:38990623-38990645	0	1	0	0.23793	.	0.548724
A07:39408510-39408530	1	4	10	0.105277	0.000141	0.000306
A07:43151505-43151527	0	1	0	0.23793	.	0.548724
A07:43800047-43800069;D04:37521516-37521538;D07:50486683-50486705;D11:13378900-13378922	6	4	2	0.039964	0.165065	0.224845
A07:4541981-4542003;A08:90730904-90730926;A08:90743791-90743813;A12:86801078-86801100;A12:86810368-86810390;D13:60171876-60171898	1	2	1	0.169832	0.29549	0.316123
A07:49155075-49155097;A13:13948961-13948983;D01:13077713-13077735;D02:61519967-61519989;D03:33687818-33687840;D04:35256727-35256749;D08:8678500-8678522;D09:33680550-33680572;D11:55144836-55144858	0	2	0	0.145105	.	0.406473
A07:52257262-52257282	1	0	0	0.152207	0.417812	.
A07:53796774-53796792	0	3	0	0.088494	.	0.301098
A07:57558634-57558656	0	0	1	.	0.228572	0.192035
A07:62594955-62594977	3	3	0	0.105098	0.174567	0.301098
A07:62595164-62595185	4	2	1	0.050424	0.199505	0.316123
A07:64204384-64204406;D03:42127178-42127200	3	12	3	0.027904	0.154379	0.160296
A07:64846997-64847019;A08:30595632-30595654;A10:53583652-53583674	0	0	1	.	0.228572	0.192035
A07:65145793-65145815	2	7	3	0.067078	0.119417	0.189543
A07:65652623-65652645;D05:34724857-34724879	0	1	0	0.23793	.	0.548724
A07:68088678-68088698	0	1	0	0.23793	.	0.548724
A07:68691354-68691375	0	0	3	.	0.028582	0.012906
A07:68927034-68927056;A12:61249641-61249663;D01:17337885-17337907	0	0	1	.	0.228572	0.192035
A07:69933261-69933283	1	0	0	0.152207	0.417812	.
A07:7077286-7077306;A07:9739640-9739660;A09:39148750-39148770;D07:6887539-6887559;D07:9120636-9120656;D09:24080782-24080802	8	16	9	0.056394	0.041399	0.065781
A07:70944022-70944044	0	1	2	0.23793	0.080827	0.110632
A07:70945814-70945836	3	4	0	0.112167	0.174567	0.223041
A07:71721417-71721437;D07:48844773-48844793	13	20	24	0.05495	0.000116	0.000027
A07:72329650-72329673;A08:2012540-2012563	3	9	4	0.059482	0.095534	0.160653
A07:73405859-73405881	0	1	1	0.23793	0.228572	0.284503
A07:73587663-73587685;A11:78202433-78202455;A12:12600780-12600802;D03:1886593-1886615;D06:49096431-49096453;D07:36605962-36605984;D12:18585176-18585198;D12:8165287-8165309	5	13	1	0.048776	0.154748	0.054364
A07:74117204-74117226	0	1	1	0.23793	0.228572	0.284503
A07:74835961-74835983	3	1	2	0.056515	0.218286	0.110632
A07:74922636-74922658;D07:51840688-51840710	0	8	1	0.007466	0.228572	0.156689
A07:76784309-76784331	0	1	2	0.23793	0.080827	0.110632
A07:78113794-78113816	0	1	0	0.23793	.	0.548724
A07:78212223-78212245	6	9	0	0.080355	0.047145	0.049747
A07:9089230-9089252;A09:7627046-7627068;D07:16509290-16509312;D07:29783820-29783842;D07:48014298-48014320;D11:52143469-52143491	0	1	0	0.23793	.	0.548724
A07:9557502-9557523;D07:8929467-8929488	1	0	0	0.152207	0.417812	.
A08:100091346-100091367	1	0	0	0.152207	0.417812	.
A08:100668165-100668186	0	0	1	.	0.228572	0.192035
A08:101719458-101719478;D05:38550956-38550976	0	1	0	0.23793	.	0.548724
A08:101740373-101740394	0	1	0	0.23793	.	0.548724
A08:101781601-101781622;A08:94361518-94361539	0	18	5	0.000053	0.003574	0.131629
A08:102064588-102064610	2	0	0	0.059381	0.270067	.
A08:10281969-10281991;A11:26320718-26320740	0	2	1	0.145105	0.228572	0.316123
A08:103036795-103036817	365	1438	823	0	0	0
A08:1101684-1101706	2	8	3	0.051136	0.119417	0.193058
A08:11962601-11962623;A11:472855-472877;D11:59905547-59905569;D12:44742386-44742408	0	0	1	.	0.228572	0.192035
A08:12524964-12524982	7	17	3	0.041485	0.161697	0.089578
A08:12526231-12526253	0	5	0	0.032914	.	0.16522
A08:12707670-12707690	1	0	0	0.152207	0.417812	.
A08:13524467-13524488;A11:71134914-71134935;D05:46542443-46542464	2	11	10	0.020105	0.000545	0.0132
A08:13540996-13541017;D12:22946960-22946981	0	0	4	.	0.010107	0.003346
A08:13578691-13578712;D12:22950131-22950152;D12:37334188-37334209	786	1187	266	0.005404	0	0
A08:13899934-13899956;A12:56883254-56883276	3	100	164	0	0	0
A08:15444558-15444580;A08:92762793-92762815;A09:61371326-61371348;A12:86777720-86777742	6	15	3	0.044825	0.175109	0.116851
A08:17535936-17535960	0	1	3	0.23793	0.028582	0.038241
A08:2226041-2226063	0	2	0	0.145105	.	0.406473
A08:24815705-24815727;A09:24087627-24087649;A09:35227517-35227539;A11:79881247-79881269;A12:14396140-14396162;A13:50717631-50717653;D02:23556552-23556574;D02:41630983-41631005;D03:25789069-25789091;D03:38263175-38263197;D08:44931283-44931305	0	1	0	0.23793	.	0.548724
A08:2522438-2522460	0	4	0	0.053969	.	0.223041
A08:3355071-3355093	0	1	0	0.23793	.	0.548724
A08:3538234-3538255;D08:4083270-4083291	2	2	0	0.132516	0.270067	0.406473
A08:39121876-39121898;D11:34091323-34091345;D13:17329919-17329941	0	1	0	0.23793	.	0.548724
A08:3948833-3948855	0	2	3	0.145105	0.028582	0.070818
A08:41736899-41736922	12	11	1	0.028469	0.015807	0.08492
A08:41814060-41814082	0	0	1	.	0.228572	0.192035
A08:4426289-4426311;A10:92006152-92006174;D06:62928105-62928127	27	97	45	0.000008	0.000001	0.016393
A08:5173367-5173390;A09:54522913-54522936;A10:96373604-96373627	8	5	1	0.022735	0.062689	0.25699
A08:54134958-54134980;D01:56097549-56097571;D02:60890030-60890052;D04:39944681-39944703;D04:7678635-7678657;D05:36382151-36382173;D06:29316034-29316056;D06:35658553-35658575;D06:59689910-59689932;D07:52681522-52681544;D07:54947739-54947761;D08:14218899-14218921;D09:23657226-23657248;D10:48735005-48735027;D11:34028047-34028069;D12:13771642-13771664;D12:6789589-6789611;D13:10288579-10288601;D13:492…	0	0	1	.	0.228572	0.192035
A08:5943264-5943286	4	3	0	0.071755	0.112837	0.301098
A08:60537492-60537514;A12:74148729-74148751	0	1	0	0.23793	.	0.548724
A08:64202373-64202395;A08:68486280-68486302	1	1	1	0.185651	0.29549	0.284503
A08:6796390-6796412;A10:59231045-59231067;A12:7945184-7945206	0	1	0	0.23793	.	0.548724
A08:71505321-71505342	0	0	1	.	0.228572	0.192035
A08:7172687-7172708;A10:67339620-67339641	0	0	1	.	0.228572	0.192035
A08:71907598-71907620;A10:90130475-90130497;A12:17805297-17805319	0	2	0	0.145105	.	0.406473
A08:72615457-72615478	0	1	1	0.23793	0.228572	0.284503
A08:7841922-7841944	0	4	0	0.053969	.	0.223041
A08:79289749-79289771	1	0	0	0.152207	0.417812	.
A08:79292195-79292215	1	6	3	0.054818	0.073899	0.179114
A08:79783541-79783563;D03:39450812-39450834;D05:10789555-10789577;D05:15240564-15240586;D08:57757178-57757200;D09:18521400-18521422;D10:50595056-50595078	0	1	0	0.23793	.	0.548724
A08:8092097-8092119	0	0	2	.	0.080827	0.049783
A08:82352271-82352293	2	0	1	0.059381	0.2865	0.192035
A08:826230-826252	0	2	0	0.145105	.	0.406473
A08:8436222-8436244;D05:28219577-28219599	0	0	1	.	0.228572	0.192035
A08:84371593-84371614	0	1	0	0.23793	.	0.548724
A08:84919388-84919411	8	3	2	0.007837	0.110839	0.202355
A08:85124229-85124248	3	0	0	0.023167	0.174567	.
A08:85148349-85148371	0	2	0	0.145105	.	0.406473
A08:86587078-86587098;D08:51343613-51343633	0	8	2	0.007466	0.080827	0.203101
A08:86677912-86677934;A12:7311164-7311186	2	9	0	0.038116	0.270067	0.049747
A08:884826-884848	5	8	0	0.086844	0.072936	0.067157
A08:90131886-90131908	1	0	0	0.152207	0.417812	.
A08:91699626-91699648;D05:20553842-20553864	0	5	0	0.032914	.	0.16522
A08:92253095-92253117	1	0	0	0.152207	0.417812	.
A08:92307713-92307736	17	22	6	0.042147	0.07658	0.115036
A08:94016777-94016799;A10:91485180-91485202;A11:22072201-22072223;A12:71389204-71389226;A13:75472166-75472188	3	8	1	0.073149	0.246919	0.156689
A08:95526265-95526287	0	0	1	.	0.228572	0.192035
A08:95739136-95739158	1	0	0	0.152207	0.417812	.
A08:96252661-96252683	3	3	1	0.105098	0.246919	0.312228
A08:96512756-96512778	3	5	1	0.109451	0.246919	0.25699
A08:96983251-96983275	8	3	1	0.007837	0.062689	0.312228
A08:97040120-97040143;A13:60253575-60253598;D08:322358-322381;D08:39306765-39306788;D08:64202744-64202767;D10:55912623-55912646;D10:7306467-7306490	0	0	1	.	0.228572	0.192035
A08:98972566-98972588;D08:61447979-61448001	3	0	2	0.023167	0.218286	0.049783
A08:99902287-99902309;D13:49333504-49333526	0	3	0	0.088494	.	0.301098
A09:11370528-11370549	0	0	1	.	0.228572	0.192035
A09:12331951-12331972	0	1	0	0.23793	.	0.548724
A09:136683-136705	0	1	0	0.23793	.	0.548724
A09:16449227-16449249	1	1	1	0.185651	0.29549	0.284503
A09:1735072-1735089;D04:2070988-2071005	0	5	2	0.032914	0.080827	0.233178
A09:18825006-18825028;A09:39120578-39120600;D03:17273493-17273515;D10:4661476-4661498	0	0	1	.	0.228572	0.192035
A09:18845482-18845504;A12:80401710-80401732;A13:40892550-40892572;D04:34446261-34446283	0	1	0	0.23793	.	0.548724
A09:222712-222735;A10:19458928-19458951;A11:20957834-20957857;D12:36433784-36433807	7	1	3	0.002619	0.161697	0.038241
A09:2253330-2253350;A13:68061489-68061509;D06:19512630-19512650;D11:62116636-62116656	2	1	0	0.108644	0.270067	0.548724
A09:2255242-2255263	0	1	0	0.23793	.	0.548724
A09:24524187-24524209	14	136	208	0	0	0
A09:24614184-24614204	11	72	97	0	0	0
A09:24619172-24619193;A09:24623977-24623998;A09:24627801-24627822;A09:24630831-24630852;A09:24632862-24632883;A09:24638531-24638552;D09:15681298-15681319;D09:15690507-15690528;D09:15695741-15695762;D09:15699343-15699364;D09:15702325-15702346;D09:15702907-15702928;D09:15704687-15704708;D09:15705500-15705521;D09:15709721-15709742;D09:15740677-15740698;D09:15740872-15740893	59	139	236	0.00062	0	0
A09:24623109-24623126	153	158	174	0.000024	0	0
A09:33248212-33248234;D08:51020166-51020188	0	1	0	0.23793	.	0.548724
A09:38481740-38481761;A12:71270712-71270733	0	2	0	0.145105	.	0.406473
A09:38741919-38741941;D03:30047104-30047126	1	3	3	0.138099	0.073899	0.104918
A09:4015040-4015062;D02:64493203-64493225;D04:4596573-4596595	6	15	15	0.044825	0.000432	0.002047
A09:40939340-40939361;D04:3538703-3538724;D04:3673678-3673699;D06:24861385-24861406;D07:22456929-22456950	4	26	11	0.000646	0.001665	0.092041
A09:4126742-4126764	0	0	1	.	0.228572	0.192035
A09:43461602-43461624	0	2	0	0.145105	.	0.406473
A09:48056552-48056574	2	3	4	0.134694	0.063342	0.047598
A09:49642583-49642605	0	3	0	0.088494	.	0.301098
A09:4987801-4987821;A09:72502200-72502220;A11:78313699-78313719;D07:48197371-48197391;D11:5750135-5750155;D13:34666722-34666742	43	58	19	0.023935	0.051921	0.075329
A09:52582424-52582447	7	6	9	0.047386	0.03014	0.003239
A09:53626008-53626027	4	12	0	0.043546	0.112837	0.020221
A09:54154073-54154095	7	2	1	0.007186	0.086208	0.316123
A09:54660861-54660883;D09:32433819-32433841	4	9	2	0.075419	0.211645	0.183882
A09:56231447-56231469	1	3	1	0.138099	0.29549	0.312228
A09:59304764-59304786	0	1	0	0.23793	.	0.548724
A09:60204391-60204413	5	4	1	0.061461	0.154748	0.289107
A09:60742688-60742710;D02:62266059-62266081	2	0	0	0.059381	0.270067	.
A09:62355460-62355482	0	2	0	0.145105	.	0.406473
A09:62823774-62823792	0	1	2	0.23793	0.080827	0.110632
A09:64907980-64908001;D11:56798052-56798073	3	13	0	0.020945	0.174567	0.014979
A09:66376127-66376149	0	1	0	0.23793	.	0.548724
A09:6683821-6683841;A09:6698827-6698847;D09:6657352-6657372	5	3	2	0.044791	0.191525	0.202355
A09:68034600-68034622	0	0	1	.	0.228572	0.192035
A09:69120031-69120053	1	0	0	0.152207	0.417812	.
A09:69141334-69141354;D09:44289829-44289849	23	71	50	0.000431	0	0.000063
A09:70054583-70054602;A10:97543699-97543718;D10:61052964-61052983;D12:518199-518218;D13:19690479-19690498	17	80	122	0.000001	0	0
A09:70091249-70091271	0	0	1	.	0.228572	0.192035
A09:70662423-70662445;D09:45944806-45944828	5	1	0	0.012903	0.072936	0.548724
A09:71495313-71495335	0	0	1	.	0.228572	0.192035
A09:72412577-72412599;D09:48527742-48527764	7	9	3	0.071656	0.161697	0.190679
A09:72671680-72671700;D09:48782214-48782234	0	0	1	.	0.228572	0.192035
A09:73718637-73718659;D03:3625236-3625258	6	4	1	0.039964	0.116698	0.289107
A09:73974078-73974100;D06:62923633-62923655	1	0	0	0.152207	0.417812	.
A09:74126313-74126336;D02:10003350-10003373;D02:6638130-6638153;D11:25096670-25096693;D12:46262271-46262294	0	2	1	0.145105	0.228572	0.316123
A09:74772764-74772786;A12:83771208-83771230	4	6	2	0.097656	0.211645	0.230305
A09:7663444-7663466;A12:61965777-61965799;D12:29555659-29555681	0	1	0	0.23793	.	0.548724
A09:8127571-8127591;A09:8143793-8143813;A10:45736172-45736192;D09:28643918-28643938	1	2	0	0.169832	0.417812	0.406473
A09:9269963-9269985	0	2	0	0.145105	.	0.406473
A10:100024533-100024554	0	1	0	0.23793	.	0.548724
A10:100258937-100258959	1	2	2	0.169832	0.156735	0.163904
A10:100797836-100797857	8	7	7	0.042279	0.087637	0.024484
A10:10161462-10161485	0	3	1	0.088494	0.228572	0.312228
A10:11018195-11018217	0	2	0	0.145105	.	0.406473
A10:11061871-11061893	0	0	1	.	0.228572	0.192035
A10:12808066-12808089	3	12	5	0.027904	0.054052	0.146511
A10:15962542-15962565	37	14	2	0	0.000006	0.089484
A10:1759520-1759542	0	4	1	0.053969	0.228572	0.289107
A10:18378539-18378561;D02:3647668-3647690	3	5	1	0.109451	0.246919	0.25699
A10:18601597-18601619	1	0	0	0.152207	0.417812	.
A10:19947100-19947122	2	0	0	0.059381	0.270067	.
A10:20919517-20919539	0	3	0	0.088494	.	0.301098
A10:21371866-21371888	0	1	0	0.23793	.	0.548724
A10:28467370-28467392	0	0	1	.	0.228572	0.192035
A10:3166229-3166251	2	6	0	0.085547	0.270067	0.122388
A10:3595427-3595450	11	9	1	0.024373	0.022573	0.128966
A10:39718684-39718703	0	0	1	.	0.228572	0.192035
A10:41496869-41496889	39	69	44	0.02564	0.000261	0.00059
A10:4212181-4212201;A10:4212346-4212366;D10:4103461-4103481;D10:4103626-4103646;D10:4103791-4103811	0	2	3	0.145105	0.028582	0.070818
A10:4300928-4300950;D10:4474760-4474782;D12:37879061-37879083	6	2	0	0.014327	0.047145	0.406473
A10:4621781-4621803	7	17	10	0.041485	0.018118	0.052164
A10:47620688-47620711;A12:884557-884580;D02:6528005-6528028	9	6	2	0.021036	0.087565	0.230305
A10:48916721-48916743	0	1	0	0.23793	.	0.548724
A10:54620643-54620665;D06:25511469-25511491	0	0	1	.	0.228572	0.192035
A10:549096-549118	22	58	21	0.003752	0.015223	0.074274
A10:56996644-56996666	1	0	0	0.152207	0.417812	.
A10:57107756-57107778;A10:57109764-57109786;A11:22442980-22443002;D05:14240370-14240392;D10:55803544-55803566	10	159	197	0	0	0
A10:57111005-57111022	0	3	4	0.088494	0.010107	0.047598
A10:57181331-57181352	1	0	0	0.152207	0.417812	.
A10:6211198-6211220;A12:28748634-28748656	0	1	0	0.23793	.	0.548724
A10:62736808-62736829	0	3	4	0.088494	0.010107	0.047598
A10:63839710-63839732;A13:14302471-14302493;D06:13188153-13188175	0	0	1	.	0.228572	0.192035
A10:63883694-63883716;A13:11725595-11725617;D06:40804521-40804543	4	6	2	0.097656	0.211645	0.230305
A10:67132671-67132694	1	1	0	0.185651	0.417812	0.548724
A10:70288162-70288185;A13:38118311-38118334	75	139	44	0.010869	0.045676	0.042986
A10:71478109-71478131	0	1	0	0.23793	.	0.548724
A10:73297473-73297496	13	25	7	0.043797	0.119126	0.108299
A10:73297832-73297854;D04:35566842-35566864	0	8	2	0.007466	0.080827	0.203101
A10:76832025-76832047	0	1	1	0.23793	0.228572	0.284503
A10:78662760-78662782	0	2	0	0.145105	.	0.406473
A10:78919561-78919582	2	5	3	0.105204	0.119417	0.161198
A10:79487501-79487521	1	0	0	0.152207	0.417812	.
A10:81781909-81781931	0	0	2	.	0.080827	0.049783
A10:84687020-84687042	13	13	3	0.031777	0.055036	0.146143
A10:85528071-85528093	1	0	1	0.152207	0.29549	0.192035
A10:86426419-86426441;D03:3461653-3461675	0	1	0	0.23793	.	0.548724
A10:88759154-88759177	5	11	4	0.066856	0.143695	0.168295
A10:90114255-90114275;A11:37303261-37303281	0	4	2	0.053969	0.080827	0.224845
A10:90581509-90581531	0	1	0	0.23793	.	0.548724
A10:92013007-92013029	0	0	1	.	0.228572	0.192035
A10:92154727-92154749	0	0	1	.	0.228572	0.192035
A10:93181520-93181542	1	2	1	0.169832	0.29549	0.316123
A10:95089699-95089721	0	0	1	.	0.228572	0.192035
A10:96971311-96971333	3	7	0	0.087232	0.174567	0.09066
A10:97823037-97823057;D10:61360848-61360868	0	0	1	.	0.228572	0.192035
A10:97894872-97894893;A12:74148614-74148635	0	2	0	0.145105	.	0.406473
A10:99243202-99243224	0	1	1	0.23793	0.228572	0.284503
A10:99307888-99307911	16	24	3	0.049498	0.025719	0.02813
A10:99600654-99600676	3	6	0	0.100125	0.174567	0.122388
A11:1085098-1085120	1	0	0	0.152207	0.417812	.
A11:10864646-10864668	4	3	1	0.071755	0.199505	0.312228
A11:11195110-11195132;D02:18508372-18508394;D09:44394354-44394376	0	2	0	0.145105	.	0.406473
A11:11739602-11739622;A12:65704252-65704272;A13:47309466-47309486;D11:11078370-11078390;D12:41439296-41439316;D13:33978452-33978472	1	2	0	0.169832	0.417812	0.406473
A11:11774785-11774806	9	0	0	0.000082	0.012732	.
A11:12944882-12944903;D13:4374991-4375012	2	3	2	0.134694	0.202622	0.202355
A11:13325193-13325215	0	0	1	.	0.228572	0.192035
A11:14604497-14604517	29	28	14	0.007945	0.077333	0.054401
A11:17068412-17068434	2	2	2	0.132516	0.202622	0.163904
A11:17899997-17900014;D06:9946811-9946828	44	63	18	0.027621	0.040983	0.058294
A11:17914636-17914657	2	1	0	0.108644	0.270067	0.548724
A11:19541993-19542015	0	7	3	0.012242	0.028582	0.189543
A11:19877996-19878018	1	0	0	0.152207	0.417812	.
A11:2017906-2017927;D03:25206851-25206872;D11:1914978-1914999	10	24	15	0.029286	0.004547	0.022277
A11:21051712-21051734	1	0	1	0.152207	0.29549	0.192035
A11:2330716-2330738	0	0	2	.	0.080827	0.049783
A11:23400273-23400295	0	2	5	0.145105	0.003574	0.009995
A11:25628983-25629005	2	2	3	0.132516	0.119417	0.070818
A11:29753649-29753671	1	0	0	0.152207	0.417812	.
A11:3082379-3082400	2	0	0	0.059381	0.270067	.
A11:31067651-31067673	0	1	0	0.23793	.	0.548724
A11:36812765-36812785	3	4	6	0.112167	0.02867	0.014218
A11:37188870-37188892	0	1	0	0.23793	.	0.548724
A11:40056826-40056848	0	1	0	0.23793	.	0.548724
A11:46767557-46767579;A13:74722973-74722995;D02:44825845-44825867;D02:49095772-49095794;D09:1782272-1782294;D12:54593747-54593769	2	9	1	0.038116	0.2865	0.128966
A11:47172178-47172200	0	1	0	0.23793	.	0.548724
A11:4730268-4730289	0	0	1	.	0.228572	0.192035
A11:48270511-48270532	0	0	1	.	0.228572	0.192035
A11:49393905-49393927	1	2	2	0.169832	0.156735	0.163904
A11:55134183-55134205	0	2	1	0.145105	0.228572	0.316123
A11:56142912-56142935	9	12	6	0.063563	0.124595	0.113944
A11:60020636-60020661;A12:4817098-4817123	21	32	22	0.043313	0.008328	0.004934
A11:6180462-6180480	0	1	1	0.23793	0.228572	0.284503
A11:63967840-63967862	1	1	1	0.185651	0.29549	0.284503
A11:64102067-64102089;D08:47954754-47954776	2	0	0	0.059381	0.270067	.
A11:67039095-67039115;D11:47702359-47702379	4	10	6	0.064394	0.04633	0.089576
A11:70319687-70319709	20	24	38	0.032129	0.000001	0
A11:70501063-70501085	3	5	0	0.109451	0.174567	0.16522
A11:70887401-70887423;D10:45667544-45667566	1	1	0	0.185651	0.417812	0.548724
A11:71109134-71109154	0	0	4	.	0.010107	0.003346
A11:71110147-71110167	19	214	439	0	0	0
A11:71116182-71116202	1	8	7	0.026214	0.002311	0.034007
A11:71136213-71136234;A11:71171720-71171741;D12:37304230-37304251	43	197	93	0	0	0.00244
A11:71138624-71138643	0	2	2	0.145105	0.080827	0.163904
A11:72796819-72796839;D01:27852894-27852914;D02:31085506-31085526;D04:6268166-6268186;D09:25231135-25231155	0	1	0	0.23793	.	0.548724
A11:76577734-76577756;D01:57794643-57794665	1	0	0	0.152207	0.417812	.
A11:76898244-76898261;D04:46385009-46385026;D10:20362123-20362140	20	68	63	0.000199	0	0
A11:77690550-77690567	0	3	2	0.088494	0.080827	0.202355
A11:77961474-77961498	30	12	11	0.000006	0.045569	0.009717
A11:787023-787044	18	18	5	0.021143	0.046661	0.131629
A11:79668516-79668538	0	4	0	0.053969	.	0.223041
A11:82579282-82579302	5	1	2	0.012903	0.191525	0.110632
A11:82720601-82720621;D11:57216589-57216609	3	12	4	0.027904	0.095534	0.166221
A11:82866499-82866521;D01:14280749-14280771;D13:49333350-49333372	0	1	3	0.23793	0.028582	0.038241
A11:83153148-83153170;D12:23222136-23222158	0	1	1	0.23793	0.228572	0.284503
A11:8423121-8423142	0	1	0	0.23793	.	0.548724
A11:84938808-84938830;D07:32234506-32234528	1	0	0	0.152207	0.417812	.
A11:87999481-87999503	2	0	2	0.059381	0.202622	0.049783
A11:89118447-89118469;D01:48894851-48894873	8	29	8	0.004779	0.06198	0.096965
A11:89595924-89595946	3	1	0	0.056515	0.174567	0.548724
A11:90231901-90231923	3	5	6	0.109451	0.02867	0.02317
A11:90692480-90692502	1	2	3	0.169832	0.073899	0.070818
A11:9118072-9118094	0	1	0	0.23793	.	0.548724
A11:92390413-92390433;D11:65348421-65348441	9	2	1	0.001671	0.045023	0.316123
A11:9325482-9325503	0	2	0	0.145105	.	0.406473
A12:11039246-11039268	4	11	7	0.053552	0.025745	0.06836
A12:12304955-12304976;D12:9458066-9458087	55	38	28	0.000015	0.056839	0.001082
A12:1237398-1237420	1	2	4	0.169832	0.032665	0.027538
A12:1293791-1293811;D01:40557418-40557438;D05:34116930-34116950;D11:11840946-11840966;D12:11947558-11947578	2	0	0	0.059381	0.270067	.
A12:14002898-14002920	1	4	1	0.105277	0.29549	0.289107
A12:1966460-1966482	0	1	0	0.23793	.	0.548724
A12:21424067-21424088	0	8	7	0.007466	0.000447	0.034007
A12:2237254-2237276	0	1	0	0.23793	.	0.548724
A12:22440888-22440910	0	1	0	0.23793	.	0.548724
A12:2519917-2519939;A12:81466521-81466543;A13:135789-135811;A13:14174200-14174222	5	40	5	0.000011	0.101626	0.00649
A12:3623797-3623819	1	0	0	0.152207	0.417812	.
A12:37531492-37531514;D05:7867491-7867513;D10:16993493-16993515	2	6	3	0.085547	0.119417	0.179114
A12:3929352-3929374;A13:74498929-74498951	8	21	8	0.027766	0.06198	0.118904
A12:3929544-3929565	0	2	0	0.145105	.	0.406473
A12:4043628-4043649	0	0	1	.	0.228572	0.192035
A12:4168589-4168611;A12:6885209-6885231	0	6	1	0.020073	0.228572	0.222096
A12:44070654-44070671	0	1	0	0.23793	.	0.548724
A12:45413096-45413118	6	1	0	0.005873	0.047145	0.548724
A12:5294786-5294806	2	37	23	0	0	0.008548
A12:5424769-5424791;D02:33345531-33345553;D04:12955360-12955382	0	7	0	0.012242	.	0.09066
A12:56962533-56962555	0	5	4	0.032914	0.010107	0.094026
A12:57550669-57550691	4	1	3	0.02756	0.174629	0.038241
A12:5760820-5760842;D05:36793370-36793392;D07:22550324-22550346	2	1	0	0.108644	0.270067	0.548724
A12:58115070-58115092;D02:29793093-29793115;D11:10254577-10254599	0	1	0	0.23793	.	0.548724
A12:61327612-61327634	0	3	0	0.088494	.	0.301098
A12:61454126-61454145	1	0	0	0.152207	0.417812	.
A12:63384172-63384194;D12:39619841-39619863	1	1	0	0.185651	0.417812	0.548724
A12:63762188-63762212	5	9	3	0.082387	0.180604	0.190679
A12:64028316-64028338;A12:65668361-65668383	0	0	1	.	0.228572	0.192035
A12:64043484-64043505	116	323	358	0	0	0
A12:65480229-65480251	0	0	1	.	0.228572	0.192035
A12:65742652-65742674;D03:6821428-6821450;D03:6821999-6822021;D06:14456479-14456501;D12:41456483-41456505	8	11	10	0.068695	0.026351	0.0132
A12:65966919-65966941	0	3	0	0.088494	.	0.301098
A12:66609236-66609258	0	3	0	0.088494	.	0.301098
A12:66896357-66896378	1	0	1	0.152207	0.29549	0.192035
A12:6763095-6763117	0	3	0	0.088494	.	0.301098
A12:67679110-67679132;D11:54035145-54035167	0	2	0	0.145105	.	0.406473
A12:69319254-69319276;D08:57757923-57757945;D09:37741385-37741407;D12:54651563-54651585	0	1	1	0.23793	0.228572	0.284503
A12:70657943-70657964	0	0	1	.	0.228572	0.192035
A12:70709257-70709278;D04:31307511-31307532;D08:14060732-14060753	1	5	2	0.077045	0.156735	0.233178
A12:71362741-71362763;D11:61306425-61306447	0	2	2	0.145105	0.080827	0.163904
A12:73026697-73026719	1	1	0	0.185651	0.417812	0.548724
A12:73221780-73221802	4458	4966	1977	0	0	0
A12:74258199-74258221	0	3	2	0.088494	0.080827	0.202355
A12:75512076-75512096	2	2	0	0.132516	0.270067	0.406473
A12:75516660-75516681	2	0	1	0.059381	0.2865	0.192035
A12:76914890-76914912	1	1	0	0.185651	0.417812	0.548724
A12:7707618-7707640	0	1	1	0.23793	0.228572	0.284503
A12:78354887-78354908	0	1	1	0.23793	0.228572	0.284503
A12:78980540-78980562;D04:48643187-48643209;D06:58703237-58703259;D09:7390224-7390246;D12:2222430-2222452	0	1	3	0.23793	0.028582	0.038241
A12:79233792-79233814	0	5	0	0.032914	.	0.16522
A12:79242926-79242947	1	0	0	0.152207	0.417812	.
A12:79388875-79388897;A12:79391659-79391681;D01:30512547-30512569;D03:14569769-14569791;D05:29479583-29479605;D06:46019417-46019439;D08:42651215-42651237;D09:13890447-13890469;D11:31869773-31869795;D12:30836583-30836605	0	1	0	0.23793	.	0.548724
A12:79719003-79719025	2	2	0	0.132516	0.270067	0.406473
A12:80556786-80556808	0	0	2	.	0.080827	0.049783
A12:81763927-81763949	7	8	7	0.066091	0.07231	0.034007
A12:83921677-83921699	0	0	1	.	0.228572	0.192035
A12:84153286-84153307	6	6	6	0.065401	0.085172	0.034327
A12:85398730-85398752;D12:57262174-57262196	15	5	4	0.000377	0.056281	0.094026
A12:85565687-85565709	1	3	1	0.138099	0.29549	0.312228
A12:8885230-8885252	0	0	1	.	0.228572	0.192035
A13:12053316-12053337	0	7	0	0.012242	.	0.09066
A13:1222316-1222338	9	12	4	0.063563	0.142344	0.166221
A13:1234931-1234953	0	0	1	.	0.228572	0.192035
A13:1265781-1265801	2	1	1	0.108644	0.2865	0.284503
A13:12794180-12794201;D10:52800222-52800243	1	0	0	0.152207	0.417812	.
A13:14050196-14050217;A13:240343-240364	1	2	1	0.169832	0.29549	0.316123
A13:14664622-14664642	0	1	0	0.23793	.	0.548724
A13:14836959-14836981	1	0	0	0.152207	0.417812	.
A13:16441848-16441868;A13:16735073-16735093;A13:16893094-16893114;D01:60396705-60396725;D13:11856756-11856776;D13:11959411-11959431;D13:12830407-12830427;D13:12886991-12887011;D13:13028359-13028379	0	26	10	0.000001	0.00002	0.105552
A13:16894499-16894519;A13:18991231-18991251;A13:19291232-19291252;A13:19650253-19650273;D13:12888395-12888415;D13:13029784-13029804;D13:13058468-13058488	4	20	1	0.004865	0.199505	0.00998
A13:18029233-18029255	0	2	0	0.145105	.	0.406473
A13:1858970-1858992	0	1	0	0.23793	.	0.548724
A13:2320902-2320924	0	1	1	0.23793	0.228572	0.284503
A13:23747595-23747617	2	0	0	0.059381	0.270067	.
A13:2523047-2523069	2	0	0	0.059381	0.270067	.
A13:25877998-25878020	0	0	1	.	0.228572	0.192035
A13:2608023-2608045;D03:36596419-36596441;D08:8742511-8742533	0	1	1	0.23793	0.228572	0.284503
A13:3093658-3093681	1	5	3	0.077045	0.073899	0.161198
A13:31712006-31712028	0	1	1	0.23793	0.228572	0.284503
A13:32018375-32018397	2	4	3	0.123217	0.119417	0.136008
A13:33245444-33245463	3	5	3	0.109451	0.154379	0.161198
A13:3354637-3354659	11	22	3	0.04534	0.085622	0.04031
A13:34864954-34864976;D07:51864486-51864508	0	1	1	0.23793	0.228572	0.284503
A13:35510231-35510251	1	0	1	0.152207	0.29549	0.192035
A13:38118199-38118222;D07:27997970-27997993;D08:25194625-25194648	8	54	6	0.000002	0.115654	0.001033
A13:39978190-39978211;D04:9804104-9804125	3	0	0	0.023167	0.174567	.
A13:40933986-40934008	0	1	0	0.23793	.	0.548724
A13:47512724-47512747	7	2	0	0.007186	0.030474	0.406473
A13:4785651-4785672	4	2	0	0.050424	0.112837	0.406473
A13:5097293-5097315;D08:23676143-23676165	1	1	0	0.185651	0.417812	0.548724
A13:58196776-58196798	1	11	2	0.007928	0.156735	0.143096
A13:58816740-58816761	0	1	0	0.23793	.	0.548724
A13:59110295-59110317	0	1	1	0.23793	0.228572	0.284503
A13:59939081-59939101;D13:41614837-41614857	16	23	17	0.048697	0.014804	0.007133
A13:60311256-60311277	2	0	0	0.059381	0.270067	.
A13:60515261-60515282;D13:42077947-42077968	0	0	2	.	0.080827	0.049783
A13:62084206-62084226;D04:50560021-50560041;D11:64253530-64253550;D13:43512896-43512916	3	5	2	0.109451	0.218286	0.233178
A13:64020047-64020069	0	4	2	0.053969	0.080827	0.224845
A13:71234686-71234708	18	16	7	0.013805	0.083352	0.117457
A13:71327473-71327495	0	4	0	0.053969	.	0.223041
A13:72437044-72437064	2	1	1	0.108644	0.2865	0.284503
A13:72718995-72719017	2	0	1	0.059381	0.2865	0.192035
A13:72879603-72879625	1	0	0	0.152207	0.417812	.
A13:73484293-73484315;D01:10270406-10270428	0	2	0	0.145105	.	0.406473
A13:74527834-74527856	1	4	5	0.105277	0.013861	0.032906
A13:76034409-76034431	1	3	1	0.138099	0.29549	0.312228
A13:76221336-76221358	0	4	0	0.053969	.	0.223041
A13:76336580-76336601	55	150	37	0.000029	0.034317	0.007747
A13:76741733-76741753;D07:4130363-4130383;D13:56903859-56903879	1	4	6	0.105277	0.005718	0.014218
A13:77200862-77200884	0	1	0	0.23793	.	0.548724
A13:77932257-77932278	1	0	0	0.152207	0.417812	.
A13:78872411-78872432	0	2	0	0.145105	.	0.406473
D01:10716951-10716973	0	9	0	0.004553	.	0.049747
D01:12464472-12464494;D05:23155124-23155146;D07:3495249-3495271;D08:47540256-47540278;D08:49146506-49146528;D10:31530824-31530846;D11:16263050-16263072;D11:16270167-16270189;D12:13621783-13621805;D12:40947820-40947842;D13:50666406-50666428;D13:58636431-58636453	2	0	0	0.059381	0.270067	.
D01:13054331-13054351	4	0	0	0.009038	0.112837	.
D01:13496892-13496914	1	0	0	0.152207	0.417812	.
D01:13952598-13952623;D10:42408399-42408424	2	5	0	0.105204	0.270067	0.16522
D01:15104250-15104272	3	4	2	0.112167	0.218286	0.224845
D01:15615530-15615552;D03:4205425-4205447;D06:50685905-50685927;D08:35127541-35127563;D10:19651547-19651569;D12:35904448-35904470	1	1	2	0.185651	0.156735	0.110632
D01:16316138-16316160	1	1	2	0.185651	0.156735	0.110632
D01:16359677-16359699	0	0	1	.	0.228572	0.192035
D01:1640065-1640087	0	1	0	0.23793	.	0.548724
D01:16482950-16482972	0	1	0	0.23793	.	0.548724
D01:16820054-16820076;D01:46102449-46102471;D02:10245848-10245870;D03:32325682-32325704;D13:7963358-7963380	0	3	2	0.088494	0.080827	0.202355
D01:16951543-16951565	2	2	0	0.132516	0.270067	0.406473
D01:17271860-17271882;D01:19398205-19398227;D01:48803022-48803044;D01:51989650-51989672;D02:18310262-18310284;D03:29820716-29820738;D04:21541397-21541419;D04:43672590-43672612;D06:25580856-25580878;D07:13878565-13878587;D08:20659437-20659459;D09:9462861-9462883;D10:17671170-17671192;D10:19346643-19346665;D10:9527920-9527942;D11:43492704-43492726;D12:48757455-48757477	2	0	0	0.059381	0.270067	.
D01:17320395-17320417	0	6	0	0.020073	.	0.122388
D01:18892849-18892871;D05:41504485-41504507;D09:44589464-44589486	0	10	3	0.002777	0.028582	0.183622
D01:19071225-19071247	1	0	4	0.152207	0.032665	0.003346
D01:19328981-19329002;D12:44413620-44413641	2	0	1	0.059381	0.2865	0.192035
D01:1944375-1944394	0	1	1	0.23793	0.228572	0.284503
D01:19819167-19819189;D05:55164700-55164722;D05:55181351-55181373	1	3	0	0.138099	0.417812	0.301098
D01:2175141-2175163;D08:64660960-64660982	0	0	1	.	0.228572	0.192035
D01:22915264-22915286	0	2	1	0.145105	0.228572	0.316123
D01:23098465-23098487;D02:14843285-14843307;D03:25745942-25745964	0	1	0	0.23793	.	0.548724
D01:24086764-24086786	1	2	0	0.169832	0.417812	0.406473
D01:24088025-24088042	160	305	49	0.001849	0.000041	0
D01:24497205-24497226;D01:36033181-36033202;D02:9456058-9456079;D03:20486277-20486298;D05:47709003-47709024;D06:12018284-12018305;D06:48628932-48628953;D07:22284146-22284167;D07:50753653-50753674;D07:7682436-7682457;D08:13037653-13037674;D08:13505411-13505432;D10:47201577-47201598;D11:52073822-52073843;D12:14769585-14769606;D12:21492569-21492590;D12:22926793-22926814;D12:4256925-4256946;D13:18617…	0	1	1	0.23793	0.228572	0.284503
D01:25790923-25790942	0	0	1	.	0.228572	0.192035
D01:28298770-28298791;D13:38289688-38289709	0	0	2	.	0.080827	0.049783
D01:28481562-28481585	9	15	8	0.064136	0.075674	0.082212
D01:30193897-30193919;D08:20188827-20188849;D13:11763950-11763972	0	1	0	0.23793	.	0.548724
D01:30452045-30452067;D01:49825033-49825055;D08:9606327-9606349	1	0	2	0.152207	0.156735	0.049783
D01:34782895-34782916	1	1	0	0.185651	0.417812	0.548724
D01:34823718-34823738;D04:40330440-40330460;D11:50225614-50225634	0	1	0	0.23793	.	0.548724
D01:35234000-35234022;D01:54300602-54300624;D13:47005221-47005243	1	0	1	0.152207	0.29549	0.192035
D01:35277938-35277960;D02:25624891-25624913	2	0	0	0.059381	0.270067	.
D01:35837945-35837967;D01:41929693-41929715;D01:41939325-41939347;D04:361927-361949;D07:25718304-25718326;D08:44356932-44356954;D08:44365444-44365466;D10:24793193-24793215;D13:3759388-3759410;D13:4766905-4766927	1	1	0	0.185651	0.417812	0.548724
D01:3618825-3618847	1	1	0	0.185651	0.417812	0.548724
D01:3699757-3699779;D05:53520209-53520231	0	2	1	0.145105	0.228572	0.316123
D01:38678684-38678706;D05:48894-48916;D07:4401769-4401791;D11:47474444-47474466	3	3	0	0.105098	0.174567	0.301098
D01:38833944-38833966;D02:11256101-11256123;D02:11265025-11265047;D02:14095338-14095360;D08:24749598-24749620;D08:48027455-48027477;D09:21323724-21323746;D11:17658423-17658445;D11:27924968-27924990;D12:1008435-1008457;D12:16003941-16003963;D12:22831218-22831240;D12:89410-89432	5	9	3	0.082387	0.180604	0.190679
D01:39339525-39339546	0	1	1	0.23793	0.228572	0.284503
D01:41251230-41251252;D02:47461750-47461772;D03:22786792-22786814;D04:24205511-24205533;D08:46162204-46162226;D09:24362094-24362116;D13:16428798-16428820;D13:36157786-36157808	0	1	0	0.23793	.	0.548724
D01:41307166-41307188	0	0	2	.	0.080827	0.049783
D01:41840821-41840843;D10:48995930-48995952;D12:10438943-10438965	0	2	0	0.145105	.	0.406473
D01:42102492-42102514;D01:42116508-42116530;D07:27517290-27517312;D10:34593108-34593130;D13:59295385-59295407	0	2	0	0.145105	.	0.406473
D01:423293-423315	0	0	2	.	0.080827	0.049783
D01:42703793-42703814;D01:4389029-4389050;D03:29935575-29935596;D03:44868707-44868728;D04:29993278-29993299;D04:3025296-3025317;D05:43475133-43475154;D06:56560650-56560671;D10:28240557-28240578;D11:59853405-59853426;D12:33751079-33751100	5	25	12	0.002148	0.001725	0.069791
D01:43461040-43461062;D02:45385443-45385465	0	3	2	0.088494	0.080827	0.202355
D01:47056344-47056366	2	2	2	0.132516	0.202622	0.163904
D01:49133971-49133992	2	6	0	0.085547	0.270067	0.122388
D01:50017262-50017283	1	2	1	0.169832	0.29549	0.316123
D01:51056088-51056108	7	8	2	0.066091	0.13718	0.203101
D01:51287416-51287439	10	12	4	0.054556	0.128812	0.166221
D01:52559354-52559375;D02:12366816-12366837;D02:26450808-26450829;D02:60544368-60544389;D03:10700534-10700555;D03:5970318-5970339;D03:7839683-7839704;D04:40489394-40489415;D04:45494631-45494652;D04:45502258-45502279;D05:54226492-54226513;D06:19411345-19411366;D07:14133853-14133874;D07:24106826-24106847;D07:41053184-41053205;D07:45598783-45598804;D08:16392582-16392603;D08:45597550-45597571;D08:980…	1	0	1	0.152207	0.29549	0.192035
D01:53756837-53756859	0	3	0	0.088494	.	0.301098
D01:54431143-54431164	0	2	0	0.145105	.	0.406473
D01:54658597-54658619;D01:54664232-54664254;D02:15294439-15294461;D02:2383311-2383333;D04:45513923-45513945;D05:28602383-28602405;D07:1796976-1796998;D07:20376267-20376289;D07:44103242-44103264;D07:46668722-46668744;D07:48953828-48953850;D09:41090554-41090576;D10:12081331-12081353;D10:13568560-13568582;D10:17617531-17617553;D10:29420718-29420740;D10:55802523-55802545;D10:55807897-55807919;D10:600…	0	1	0	0.23793	.	0.548724
D01:54964660-54964682	1	1	1	0.185651	0.29549	0.284503
D01:55257032-55257054;D12:50061509-50061531	1	1	1	0.185651	0.29549	0.284503
D01:56400233-56400255	0	2	0	0.145105	.	0.406473
D01:57168952-57168974	0	1	0	0.23793	.	0.548724
D01:57734258-57734279	0	0	1	.	0.228572	0.192035
D01:5802807-5802828;D03:4392485-4392506	0	0	1	.	0.228572	0.192035
D01:58107584-58107606;D02:59519722-59519744;D03:42518735-42518757;D03:9089518-9089540;D05:19818596-19818618;D05:23096505-23096527;D06:50281066-50281088;D06:53297153-53297175;D06:53297948-53297970;D06:53486791-53486813;D06:56587331-56587353;D06:6588575-6588597;D07:2219234-2219256;D08:14487779-14487801;D08:30159601-30159623;D09:41111691-41111713;D09:42021014-42021036;D10:10413284-10413306;D10:46286…	1	0	0	0.152207	0.417812	.
D01:58586121-58586143;D04:6190919-6190941	0	2	0	0.145105	.	0.406473
D01:59217456-59217478;D11:62659782-62659804	6	5	1	0.053619	0.116698	0.25699
D01:59585321-59585343	0	2	0	0.145105	.	0.406473
D01:59697116-59697138	0	1	0	0.23793	.	0.548724
D01:60628500-60628522	0	0	1	.	0.228572	0.192035
D01:60647504-60647525	0	0	1	.	0.228572	0.192035
D01:60728521-60728543	0	0	1	.	0.228572	0.192035
D01:6255513-6255535;D09:2799193-2799215	0	0	2	.	0.080827	0.049783
D01:6979603-6979627	22	23	10	0.018745	0.086346	0.094561
D01:758915-758937	2	0	0	0.059381	0.270067	.
D01:7844446-7844468	0	0	1	.	0.228572	0.192035
D01:9974938-9974960;D05:9063465-9063487;D11:24468747-24468769;D11:44769016-44769038;D13:2456273-2456295	2	2	2	0.132516	0.202622	0.163904
D02:10594413-10594437	43	86	10	0.011881	0.002735	0.000071
D02:10746960-10746981	1	3	0	0.138099	0.417812	0.301098
D02:11207358-11207379	0	0	1	.	0.228572	0.192035
D02:11221703-11221724;D04:43032832-43032853;D04:43041373-43041394;D04:44932078-44932099;D06:14794257-14794278;D06:14804523-14804544;D06:63697112-63697133;D08:37612322-37612343;D08:40878520-40878541;D08:40886351-40886372;D12:49327640-49327661;D12:7582208-7582229;D12:7590424-7590445	0	1	0	0.23793	.	0.548724
D02:12591336-12591358;D03:21670263-21670285;D04:23459291-23459313;D07:41553545-41553567	1	2	0	0.169832	0.417812	0.406473
D02:15262707-15262729;D03:42393551-42393573;D08:12395333-12395355;D09:1020951-1020973;D09:22103194-22103216	4	9	7	0.075419	0.025745	0.044784
D02:16186302-16186324;D08:38704710-38704732;D11:49536059-49536081	1	1	1	0.185651	0.29549	0.284503
D02:16670966-16670986;D04:44833645-44833665;D06:15527317-15527337;D07:50835435-50835455;D10:32392574-32392594;D11:18980951-18980971	0	0	1	.	0.228572	0.192035
D02:16876296-16876318	0	1	0	0.23793	.	0.548724
D02:17294042-17294064	3	0	1	0.023167	0.246919	0.192035
D02:17448853-17448875	31	18	21	0.000131	0.054721	0.000102
D02:18068172-18068195;D02:22688774-22688797;D02:25775806-25775829;D02:53009505-53009528;D06:20777508-20777531;D07:8978135-8978158;D11:35067972-35067995;D13:5986625-5986648	4	4	4	0.087521	0.123503	0.070517
D02:21203136-21203158	0	4	2	0.053969	0.080827	0.224845
D02:21252326-21252349	8	13	1	0.068789	0.062689	0.054364
D02:21523780-21523801	0	1	0	0.23793	.	0.548724
D02:22055302-22055323;D08:7846444-7846465	3	5	0	0.109451	0.174567	0.16522
D02:23348786-23348808	1	0	0	0.152207	0.417812	.
D02:2488803-2488825	1	3	0	0.138099	0.417812	0.301098
D02:31151129-31151151	0	1	0	0.23793	.	0.548724
D02:34286401-34286423;D02:46359958-46359980;D12:39270126-39270148	0	2	0	0.145105	.	0.406473
D02:3443900-3443922	1	0	0	0.152207	0.417812	.
D02:35230745-35230766	9	52	51	0.00001	0	0
D02:35335401-35335421	33	310	317	0	0	0
D02:3626137-3626159;D09:28930390-28930412	3	6	0	0.100125	0.174567	0.122388
D02:38841370-38841392;D05:23709510-23709532;D07:12071648-12071670;D08:54202873-54202895;D11:22457507-22457529;D11:5979797-5979819;D12:3134283-3134305;D12:36064039-36064061	0	1	0	0.23793	.	0.548724
D02:406383-406407	9	27	3	0.012225	0.123858	0.015871
D02:41496621-41496644;D03:12975584-12975607;D04:30745852-30745875;D08:19434006-19434029;D08:22433674-22433697;D08:33899775-33899798;D10:34760813-34760836;D10:34761029-34761052;D12:29760425-29760448;D13:29740685-29740708	1	0	0	0.152207	0.417812	.
D02:41926528-41926550;D03:31067333-31067355	2	0	0	0.059381	0.270067	.
D02:44116996-44117017	5	21	13	0.007166	0.000845	0.030101
D02:44745361-44745378;D07:46427517-46427534	0	5	0	0.032914	.	0.16522
D02:4651189-4651210	0	1	0	0.23793	.	0.548724
D02:46664589-46664611	3	2	0	0.086165	0.174567	0.406473
D02:4673947-4673969	0	1	0	0.23793	.	0.548724
D02:53257905-53257927	0	0	1	.	0.228572	0.192035
D02:53473420-53473441	1	0	0	0.152207	0.417812	.
D02:53475573-53475595	0	1	1	0.23793	0.228572	0.284503
D02:54643632-54643653;D02:62148062-62148083;D03:21458054-21458075;D04:18741530-18741551;D04:21780433-21780454;D06:26938900-26938921;D06:32748103-32748124;D08:15310797-15310818;D11:13550977-13550998;D13:28058136-28058157	0	1	0	0.23793	.	0.548724
D02:5472250-5472273	10	48	17	0.000082	0.001468	0.082887
D02:55400276-55400299	23	39	16	0.038823	0.063791	0.075825
D02:5617429-5617449	0	1	1	0.23793	0.228572	0.284503
D02:57918407-57918429	0	1	0	0.23793	.	0.548724
D02:58320409-58320431;D02:65002545-65002567;D03:44058883-44058905;D03:44064735-44064757;D04:50832986-50833008;D04:50834470-50834492;D05:23713176-23713198;D05:26748351-26748373;D07:43138089-43138111;D08:43440712-43440734;D08:58303113-58303135;D08:7316270-7316292;D09:43689345-43689367;D11:64077849-64077871;D12:51471636-51471658	3	0	0	0.023167	0.174567	.
D02:5908026-5908048	1	7	1	0.038208	0.29549	0.188023
D02:5931030-5931052	9	14	10	0.065727	0.035958	0.029835
D02:59375674-59375696	0	2	1	0.145105	0.228572	0.316123
D02:60168277-60168299	0	2	0	0.145105	.	0.406473
D02:60172972-60172994;D03:31179168-31179190;D03:31185476-31185498;D05:13853411-13853433;D05:17495383-17495405;D05:23739239-23739261;D09:34012765-34012787;D13:30637096-30637118	0	0	2	.	0.080827	0.049783
D02:61039130-61039152	1	2	0	0.169832	0.417812	0.406473
D02:61160240-61160259	0	3	0	0.088494	.	0.301098
D02:6117833-6117855	6	4	0	0.039964	0.047145	0.223041
D02:61183359-61183381;D07:11628245-11628267	0	1	1	0.23793	0.228572	0.284503
D02:62211671-62211693;D06:63007237-63007259;D07:13368265-13368287;D10:13575428-13575450;D12:54944710-54944732;D13:4536528-4536550	0	0	1	.	0.228572	0.192035
D02:62855435-62855457	2	0	1	0.059381	0.2865	0.192035
D02:62956872-62956893;D02:62961755-62961776	1	18	3	0.000394	0.073899	0.077415
D02:6318612-6318634	0	7	1	0.012242	0.228572	0.188023
D02:65470980-65471002;D10:58580307-58580329;D13:58378928-58378950	0	1	0	0.23793	.	0.548724
D02:66349344-66349366	2	0	1	0.059381	0.2865	0.192035
D02:66465133-66465155	2	1	0	0.108644	0.270067	0.548724
D02:6825286-6825308	0	1	1	0.23793	0.228572	0.284503
D02:7992493-7992514	0	1	0	0.23793	.	0.548724
D02:8965382-8965404	1	0	0	0.152207	0.417812	.
D03:10722302-10722324;D08:37059258-37059280;D10:23363812-23363834	0	1	0	0.23793	.	0.548724
D03:1340703-1340725;D09:48845348-48845370	0	1	0	0.23793	.	0.548724
D03:14446017-14446038	1	1	0	0.185651	0.417812	0.548724
D03:14508836-14508858	1	7	4	0.038208	0.032665	0.135127
D03:19632733-19632755	0	1	0	0.23793	.	0.548724
D03:2084605-2084627	1	1	0	0.185651	0.417812	0.548724
D03:21691452-21691474;D05:40809059-40809081;D10:37794717-37794739	1	1	2	0.185651	0.156735	0.110632
D03:22730372-22730395	17	13	22	0.008477	0.002314	0.000003
D03:23471889-23471911;D07:35137123-35137145	2	1	0	0.108644	0.270067	0.548724
D03:23559494-23559516	0	1	1	0.23793	0.228572	0.284503
D03:24756278-24756300;D06:17994011-17994033;D06:46010770-46010792;D11:29595614-29595636;D11:46498634-46498656	0	2	0	0.145105	.	0.406473
D03:25062989-25063008;D04:1420636-1420655;D12:56084274-56084293	0	2	0	0.145105	.	0.406473
D03:27253570-27253593	5	4	0	0.061461	0.072936	0.223041
D03:28497078-28497100	1	1	0	0.185651	0.417812	0.548724
D03:29137797-29137818	1	0	1	0.152207	0.29549	0.192035
D03:29553995-29554017	0	1	0	0.23793	.	0.548724
D03:30171111-30171133;D04:9798025-9798047	1	2	2	0.169832	0.156735	0.163904
D03:31109797-31109819;D10:4077038-4077060	2	69	20	0	0	0.056198
D03:31647164-31647185	0	0	2	.	0.080827	0.049783
D03:32751580-32751602	0	0	2	.	0.080827	0.049783
D03:33071904-33071926	0	0	1	.	0.228572	0.192035
D03:33538841-33538862;D05:51556253-51556274	0	1	2	0.23793	0.080827	0.110632
D03:34986252-34986269;D06:49811240-49811257	0	0	2	.	0.080827	0.049783
D03:36111681-36111703;D13:18078427-18078449;D13:25940612-25940634	0	2	0	0.145105	.	0.406473
D03:37565742-37565765	3	5	1	0.109451	0.246919	0.25699
D03:37930533-37930554	0	0	1	.	0.228572	0.192035
D03:392439-392461	2	4	0	0.123217	0.270067	0.223041
D03:39284517-39284539	2	2	2	0.132516	0.202622	0.163904
D03:39944301-39944322	0	1	0	0.23793	.	0.548724
D03:40296974-40296996	19	37	8	0.032061	0.08799	0.049081
D03:40297954-40297976;D04:42602176-42602198	6	14	6	0.0525	0.085172	0.130545
D03:40811704-40811726	0	2	0	0.145105	.	0.406473
D03:42385292-42385314;D09:20563201-20563223;D09:20564313-20564335;D10:29998092-29998114;D10:7809988-7810010;D13:7578517-7578539	0	1	1	0.23793	0.228572	0.284503
D03:43456630-43456652	0	4	1	0.053969	0.228572	0.289107
D03:44055954-44055976;D08:65102452-65102474;D12:37025706-37025728;D12:58984282-58984304;D13:54849282-54849304	1	0	0	0.152207	0.417812	.
D03:44899332-44899354	1	0	0	0.152207	0.417812	.
D03:45345672-45345692;D03:45559294-45559314;D03:45660847-45660867	0	3	1	0.088494	0.228572	0.312228
D03:45679888-45679908	1	1	0	0.185651	0.417812	0.548724
D03:46422941-46422963	0	7	1	0.012242	0.228572	0.188023
D03:4841451-4841472	1	2	0	0.169832	0.417812	0.406473
D03:5608260-5608282	1	2	2	0.169832	0.156735	0.163904
D03:6793635-6793657	2	2	1	0.132516	0.2865	0.316123
D03:8060930-8060951;D13:42765930-42765951	2	7	9	0.067078	0.001284	0.005485
D03:8879732-8879754	0	1	0	0.23793	.	0.548724
D03:8963115-8963137;D05:31586999-31587021;D06:55040093-55040115;D10:61001200-61001222;D11:22363345-22363367	0	2	1	0.145105	0.228572	0.316123
D03:9324090-9324112	3	1	0	0.056515	0.174567	0.548724
D03:9673082-9673104;D05:11355693-11355715;D05:23266420-23266442;D09:34973654-34973676;D10:23068994-23069016	0	7	3	0.012242	0.028582	0.189543
D04:10721447-10721469	0	1	0	0.23793	.	0.548724
D04:12059413-12059435;D09:27454909-27454931	1	0	0	0.152207	0.417812	.
D04:1217909-1217931;D05:815550-815572	0	1	0	0.23793	.	0.548724
D04:14146367-14146389	0	0	2	.	0.080827	0.049783
D04:14902399-14902419	0	1	0	0.23793	.	0.548724
D04:1521187-1521209	0	0	1	.	0.228572	0.192035
D04:15463535-15463557	0	1	0	0.23793	.	0.548724
D04:16516082-16516104	0	4	0	0.053969	.	0.223041
D04:16529604-16529626;D06:19561350-19561372	4	2	0	0.050424	0.112837	0.406473
D04:1685199-1685221	0	6	3	0.020073	0.028582	0.179114
D04:1812788-1812809	1	0	0	0.152207	0.417812	.
D04:20263846-20263868	0	1	0	0.23793	.	0.548724
D04:21976055-21976077	0	1	0	0.23793	.	0.548724
D04:22334636-22334658;D09:25736553-25736575	0	0	1	.	0.228572	0.192035
D04:24236388-24236410;D09:13931591-13931613;D10:32777660-32777682;D11:55074550-55074572	0	1	0	0.23793	.	0.548724
D04:27377205-27377227;D05:7631576-7631598;D06:56098742-56098764;D08:9824872-9824894;D10:4611448-4611470;D11:6369826-6369848;D13:47653897-47653919	0	0	1	.	0.228572	0.192035
D04:28887640-28887662	0	1	0	0.23793	.	0.548724
D04:29484772-29484792;D11:62116442-62116462	1	1	0	0.185651	0.417812	0.548724
D04:29695195-29695216	0	1	1	0.23793	0.228572	0.284503
D04:31543757-31543779;D13:38190993-38191015;D13:4949515-4949537	2	11	4	0.020105	0.063342	0.168295
D04:32475135-32475156	1	2	0	0.169832	0.417812	0.406473
D04:32796394-32796416	0	2	0	0.145105	.	0.406473
D04:33533704-33533726	0	1	1	0.23793	0.228572	0.284503
D04:34505231-34505253	0	1	0	0.23793	.	0.548724
D04:35808534-35808551	0	2	0	0.145105	.	0.406473
D04:36397549-36397570	0	0	1	.	0.228572	0.192035
D04:37823946-37823969	3	7	4	0.087232	0.095534	0.135127
D04:38924016-38924038	1	1	0	0.185651	0.417812	0.548724
D04:39314829-39314849	0	0	1	.	0.228572	0.192035
D04:39704233-39704255	0	0	1	.	0.228572	0.192035
D04:40162733-40162755;D07:23073938-23073960	4	1	1	0.02756	0.199505	0.284503
D04:40695479-40695501;D05:52663711-52663733	7	0	0	0.000537	0.030474	.
D04:41470479-41470499	0	1	0	0.23793	.	0.548724
D04:42574891-42574912	0	0	1	.	0.228572	0.192035
D04:44231088-44231110	0	1	0	0.23793	.	0.548724
D04:44834347-44834368	0	0	1	.	0.228572	0.192035
D04:45304996-45305018	2	0	0	0.059381	0.270067	.
D04:45529850-45529872;D07:46758316-46758338	1	0	1	0.152207	0.29549	0.192035
D04:4561707-4561729;D06:12827777-12827799;D12:37696594-37696616	3	0	0	0.023167	0.174567	.
D04:46636985-46637006	0	0	1	.	0.228572	0.192035
D04:47447536-47447558;D13:37240464-37240486	1	0	0	0.152207	0.417812	.
D04:49918255-49918277	1	1	0	0.185651	0.417812	0.548724
D04:50481899-50481921	2	2	1	0.132516	0.2865	0.316123
D04:50564766-50564788;D05:4012963-4012985;D09:12734562-12734584;D09:12746606-12746628;D11:3334131-3334153	0	15	6	0.000234	0.001264	0.135383
D04:50670392-50670413	0	1	0	0.23793	.	0.548724
D04:5074454-5074475	0	2	0	0.145105	.	0.406473
D04:50881027-50881049;D05:33192113-33192135;D05:42661136-42661158;D08:48175172-48175194	0	1	1	0.23793	0.228572	0.284503
D04:5676418-5676435	0	1	2	0.23793	0.080827	0.110632
D04:6776504-6776526	0	0	1	.	0.228572	0.192035
D04:7025000-7025022	0	1	0	0.23793	.	0.548724
D04:7082424-7082441	4	18	11	0.009005	0.001665	0.041081
D04:8523711-8523734	20	22	5	0.025203	0.030782	0.095088
D04:8712378-8712400;D11:28207843-28207865	0	1	1	0.23793	0.228572	0.284503
D05:11652039-11652056	3	4	1	0.112167	0.246919	0.289107
D05:11737224-11737246	2	0	0	0.059381	0.270067	.
D05:12328516-12328537	2	1	0	0.108644	0.270067	0.548724
D05:13510463-13510484	1	1	2	0.185651	0.156735	0.110632
D05:14353196-14353216	0	0	1	.	0.228572	0.192035
D05:14597456-14597477;D09:22204686-22204707	9	43	10	0.000175	0.035958	0.049299
D05:14816134-14816154	1	0	0	0.152207	0.417812	.
D05:14844608-14844630	6	3	1	0.026212	0.116698	0.312228
D05:15054318-15054340	0	3	0	0.088494	.	0.301098
D05:15375037-15375059	0	1	2	0.23793	0.080827	0.110632
D05:15460460-15460482	0	0	2	.	0.080827	0.049783
D05:15550404-15550426	0	2	0	0.145105	.	0.406473
D05:16542914-16542936	0	6	1	0.020073	0.228572	0.222096
D05:17451076-17451098	0	3	0	0.088494	.	0.301098
D05:18473259-18473281;D05:37224829-37224851	0	4	1	0.053969	0.228572	0.289107
D05:19915506-19915528	0	1	1	0.23793	0.228572	0.284503
D05:2134509-2134531	1	0	0	0.152207	0.417812	.
D05:21521237-21521259	0	2	0	0.145105	.	0.406473
D05:21553339-21553361	3	0	1	0.023167	0.246919	0.192035
D05:22716410-22716432	0	1	0	0.23793	.	0.548724
D05:23641889-23641911	0	0	1	.	0.228572	0.192035
D05:23960348-23960370;D10:51294358-51294380	0	0	1	.	0.228572	0.192035
D05:24649478-24649500	0	3	0	0.088494	.	0.301098
D05:26883405-26883427;D07:1822138-1822160	1	0	0	0.152207	0.417812	.
D05:30805205-30805227;D08:55964068-55964090;D12:32589840-32589862	0	1	0	0.23793	.	0.548724
D05:31565773-31565795;D06:48985333-48985355	0	6	1	0.020073	0.228572	0.222096
D05:32350953-32350975	0	1	1	0.23793	0.228572	0.284503
D05:32606839-32606860;D08:15513996-15514017;D13:45498049-45498070;D13:45502022-45502043;D13:46534286-46534307	0	1	1	0.23793	0.228572	0.284503
D05:33158734-33158756;D06:2149266-2149288;D07:44005113-44005135;D08:22456322-22456344;D08:48459998-48460020;D09:21056157-21056179;D10:51871306-51871328;D12:1008079-1008101;D12:12800054-12800076;D12:14392408-14392430;D12:48450726-48450748;D13:28009290-28009312	0	2	2	0.145105	0.080827	0.163904
D05:33283000-33283021	0	0	1	.	0.228572	0.192035
D05:35064062-35064084	2	2	2	0.132516	0.202622	0.163904
D05:35321128-35321150	0	1	0	0.23793	.	0.548724
D05:36133501-36133523	0	4	3	0.053969	0.028582	0.136008
D05:39374636-39374658	0	1	0	0.23793	.	0.548724
D05:39707657-39707679	2	4	2	0.123217	0.202622	0.224845
D05:40379907-40379929	0	1	0	0.23793	.	0.548724
D05:41252391-41252413	0	0	1	.	0.228572	0.192035
D05:430986-431007	0	0	1	.	0.228572	0.192035
D05:43694912-43694934	1	0	0	0.152207	0.417812	.
D05:4413769-4413791;D09:30530083-30530105	3	2	2	0.086165	0.218286	0.163904
D05:4423912-4423934	1	2	0	0.169832	0.417812	0.406473
D05:4481806-4481827	0	0	1	.	0.228572	0.192035
D05:46399514-46399533	0	1	0	0.23793	.	0.548724
D05:46407862-46407882	305	1955	3473	0	0	0
D05:46528854-46528874	134	1177	509	0	0	0.000007
D05:47061939-47061961	0	1	0	0.23793	.	0.548724
D05:47448880-47448902	1	0	0	0.152207	0.417812	.
D05:48384825-48384846;D11:13367005-13367026;D11:2637172-2637193	0	1	0	0.23793	.	0.548724
D05:49589611-49589633	0	2	1	0.145105	0.228572	0.316123
D05:50528390-50528412	0	2	0	0.145105	.	0.406473
D05:50809885-50809907	3	5	1	0.109451	0.246919	0.25699
D05:51564824-51564846	0	2	3	0.145105	0.028582	0.070818
D05:54347067-54347089	0	1	0	0.23793	.	0.548724
D05:54415968-54415990	2	0	4	0.059381	0.063342	0.003346
D05:54447842-54447862	1	0	0	0.152207	0.417812	.
D05:57777529-57777550	0	1	0	0.23793	.	0.548724
D05:58364510-58364532	0	1	0	0.23793	.	0.548724
D05:58975776-58975798	0	1	3	0.23793	0.028582	0.038241
D05:59144702-59144724	0	0	1	.	0.228572	0.192035
D05:60576906-60576928	0	1	0	0.23793	.	0.548724
D05:61374356-61374379	6	9	2	0.080355	0.165065	0.183882
D05:6943931-6943952	1	0	0	0.152207	0.417812	.
D05:7320086-7320108	2	4	1	0.123217	0.2865	0.289107
D05:8034806-8034828	0	1	0	0.23793	.	0.548724
D05:835697-835719	3	2	0	0.086165	0.174567	0.406473
D06:10226869-10226891	0	4	1	0.053969	0.228572	0.289107
D06:11668945-11668967;D09:33302001-33302023;D10:14729300-14729322;D12:38565574-38565596	1	0	0	0.152207	0.417812	.
D06:11746942-11746965	4	3	4	0.071755	0.123503	0.047598
D06:12561110-12561128	2	24	20	0.000135	0	0.001827
D06:12562612-12562632	5	26	36	0.001562	0	0
D06:14893134-14893155	0	3	0	0.088494	.	0.301098
D06:15820385-15820406	0	2	1	0.145105	0.228572	0.316123
D06:16062954-16062976	1	1	4	0.185651	0.032665	0.012392
D06:17741325-17741347;D06:54056923-54056945	0	1	0	0.23793	.	0.548724
D06:18605241-18605263	0	2	0	0.145105	.	0.406473
D06:18911697-18911717	1	17	9	0.000612	0.000361	0.074525
D06:20216428-20216450	18	56	8	0.001168	0.095793	0.003367
D06:203850-203872	0	0	2	.	0.080827	0.049783
D06:20751209-20751231	2	0	0	0.059381	0.270067	.
D06:2090410-2090432	1	0	0	0.152207	0.417812	.
D06:212244-212266	0	0	2	.	0.080827	0.049783
D06:22973849-22973867;D13:41608626-41608644	0	3	0	0.088494	.	0.301098
D06:23816564-23816586;D06:8837514-8837536	0	0	2	.	0.080827	0.049783
D06:24836253-24836271	0	1	0	0.23793	.	0.548724
D06:24843895-24843917;D10:27256848-27256870	2	5	2	0.105204	0.202622	0.233178
D06:26314542-26314565	8	6	4	0.032352	0.152457	0.116084
D06:28063210-28063232	0	0	1	.	0.228572	0.192035
D06:3384351-3384373	1	1	0	0.185651	0.417812	0.548724
D06:35919127-35919149	3	7	0	0.087232	0.174567	0.09066
D06:41199193-41199214	0	1	0	0.23793	.	0.548724
D06:44534828-44534849;D08:26616709-26616730	1	3	0	0.138099	0.417812	0.301098
D06:4533260-4533282;D09:32051380-32051402	2	9	1	0.038116	0.2865	0.128966
D06:4571583-4571605;D12:45284486-45284508	1	0	0	0.152207	0.417812	.
D06:4694053-4694075	0	2	2	0.145105	0.080827	0.163904
D06:47198566-47198588	1	0	0	0.152207	0.417812	.
D06:47310209-47310232	5	10	4	0.075367	0.143695	0.166608
D06:47893157-47893179	3	5	0	0.109451	0.174567	0.16522
D06:52848066-52848087;D10:1525096-1525117	0	1	2	0.23793	0.080827	0.110632
D06:53038189-53038211	0	5	1	0.032914	0.228572	0.25699
D06:55707186-55707208	0	0	1	.	0.228572	0.192035
D06:55756610-55756629	0	1	0	0.23793	.	0.548724
D06:56549420-56549442	21	32	47	0.043313	0	0
D06:56560472-56560493	0	11	9	0.001693	0.000056	0.024247
D06:57572285-57572308	8	23	4	0.01898	0.152457	0.059066
D06:58375042-58375063;D13:27946568-27946589	3	4	4	0.112167	0.095534	0.070517
D06:58668065-58668087	1	1	2	0.185651	0.156735	0.110632
D06:58933045-58933067	0	1	0	0.23793	.	0.548724
D06:59433695-59433717	0	1	0	0.23793	.	0.548724
D06:60029290-60029312	7	19	4	0.029325	0.157241	0.098979
D06:60030996-60031018	0	1	0	0.23793	.	0.548724
D06:61362202-61362224	0	1	0	0.23793	.	0.548724
D06:62139897-62139919;D07:29688715-29688737	0	2	1	0.145105	0.228572	0.316123
D06:62717508-62717530	0	1	0	0.23793	.	0.548724
D06:62746784-62746806	18	26	7	0.045899	0.083352	0.101822
D06:62795466-62795488	1	4	0	0.105277	0.417812	0.223041
D06:63178390-63178412	0	2	1	0.145105	0.228572	0.316123
D06:63639696-63639718	4	27	28	0.000452	0	0.000033
D06:63658163-63658185	2	0	3	0.059381	0.119417	0.012906
D06:6589663-6589685;D07:7372514-7372536;D12:35426152-35426174	0	2	1	0.145105	0.228572	0.316123
D06:6615265-6615287	0	0	1	.	0.228572	0.192035
D06:6892093-6892110	438	1144	316	0	0.000019	0.000013
D06:692815-692837	13	74	68	0	0	0
D06:7740234-7740256	0	0	2	.	0.080827	0.049783
D06:8166082-8166104;D09:49533144-49533166	8	40	19	0.000203	0.000116	0.045963
D06:8907071-8907093	0	1	0	0.23793	.	0.548724
D07:10466728-10466750	1	0	0	0.152207	0.417812	.
D07:10756819-10756841	1	0	1	0.152207	0.29549	0.192035
D07:11824927-11824949;D12:15581383-15581405	0	1	0	0.23793	.	0.548724
D07:13803084-13803106	0	0	2	.	0.080827	0.049783
D07:14052436-14052458	1	0	0	0.152207	0.417812	.
D07:14559759-14559781	3	10	4	0.047158	0.095534	0.166608
D07:14950464-14950486;D11:54131857-54131879;D13:35156958-35156980	0	2	0	0.145105	.	0.406473
D07:16222472-16222494	0	1	0	0.23793	.	0.548724
D07:16270603-16270620	3	2	4	0.086165	0.095534	0.027538
D07:18709039-18709061	0	1	3	0.23793	0.028582	0.038241
D07:20396940-20396962	4	10	5	0.064394	0.078611	0.129575
D07:20841358-20841380;D08:42845626-42845648	3	9	5	0.059482	0.054052	0.116614
D07:20997942-20997964	1	2	0	0.169832	0.417812	0.406473
D07:2198561-2198583	3	0	0	0.023167	0.174567	.
D07:22002245-22002267	0	1	0	0.23793	.	0.548724
D07:23354611-23354633	0	4	0	0.053969	.	0.223041
D07:23543432-23543454;D08:48480223-48480245	0	4	0	0.053969	.	0.223041
D07:23922105-23922126	0	1	0	0.23793	.	0.548724
D07:24126250-24126272	1	0	1	0.152207	0.29549	0.192035
D07:2495879-2495900	0	1	1	0.23793	0.228572	0.284503
D07:2497466-2497486	0	0	1	.	0.228572	0.192035
D07:27320863-27320886;D13:52696966-52696989	5	0	2	0.003526	0.191525	0.049783
D07:32274471-32274492;D09:30528523-30528544;D10:30536933-30536954	0	6	2	0.020073	0.080827	0.230305
D07:32733199-32733221	1	1	0	0.185651	0.417812	0.548724
D07:32882906-32882928	0	0	1	.	0.228572	0.192035
D07:33037468-33037490	1	0	1	0.152207	0.29549	0.192035
D07:34973803-34973825	2	26	12	0.000059	0.000094	0.075559
D07:37033306-37033330	7	4	2	0.024501	0.13718	0.224845
D07:3838935-3838957	0	4	1	0.053969	0.228572	0.289107
D07:41269110-41269132;D13:13134475-13134497	0	0	1	.	0.228572	0.192035
D07:42612975-42612998	0	0	1	.	0.228572	0.192035
D07:42613506-42613526	1	6	1	0.054818	0.29549	0.222096
D07:42844494-42844516;D12:49822980-49823002	0	1	0	0.23793	.	0.548724
D07:4338456-4338478;D11:10922824-10922846	0	1	0	0.23793	.	0.548724
D07:46295575-46295594	0	0	1	.	0.228572	0.192035
D07:46462713-46462735	0	1	0	0.23793	.	0.548724
D07:49299276-49299298	0	1	0	0.23793	.	0.548724
D07:49564920-49564942	1	1	0	0.185651	0.417812	0.548724
D07:50080533-50080555	0	1	0	0.23793	.	0.548724
D07:50833847-50833869	0	4	4	0.053969	0.010107	0.070517
D07:50902183-50902205	1	0	1	0.152207	0.29549	0.192035
D07:51361619-51361639	0	0	1	.	0.228572	0.192035
D07:5399581-5399603	0	2	0	0.145105	.	0.406473
D07:54557523-54557545	1	0	0	0.152207	0.417812	.
D07:5969665-5969687	1	4	1	0.105277	0.29549	0.289107
D07:6128498-6128520	1	0	0	0.152207	0.417812	.
D07:6522438-6522462;D10:3140166-3140190	3	8	4	0.073149	0.095534	0.150145
D07:6668134-6668156	2	1	1	0.108644	0.2865	0.284503
D07:8331600-8331622	0	1	0	0.23793	.	0.548724
D07:8417455-8417477	0	2	0	0.145105	.	0.406473
D07:8491233-8491256	10	15	1	0.062554	0.032013	0.034092
D07:8974283-8974305	1	0	0	0.152207	0.417812	.
D07:9050969-9050991	0	1	0	0.23793	.	0.548724
D07:9273833-9273855	1	0	1	0.152207	0.29549	0.192035
D08:1064616-1064638;D10:10620703-10620725	3	1	1	0.056515	0.246919	0.284503
D08:12062220-12062241	0	2	0	0.145105	.	0.406473
D08:12136681-12136703	0	1	1	0.23793	0.228572	0.284503
D08:12516716-12516738	1	1	1	0.185651	0.29549	0.284503
D08:12630327-12630349	0	2	0	0.145105	.	0.406473
D08:18438860-18438882	0	1	0	0.23793	.	0.548724
D08:2184543-2184565;D08:24804757-24804779	0	1	0	0.23793	.	0.548724
D08:2262713-2262735;D12:23124048-23124070	0	1	0	0.23793	.	0.548724
D08:23387098-23387119;D12:24041996-24042017	0	0	1	.	0.228572	0.192035
D08:25730296-25730318	0	1	1	0.23793	0.228572	0.284503
D08:2638015-2638037	6	2	0	0.014327	0.047145	0.406473
D08:28706137-28706159	0	0	1	.	0.228572	0.192035
D08:31004759-31004781	0	1	0	0.23793	.	0.548724
D08:33712098-33712118	13	24	37	0.047246	0	0
D08:33712561-33712582	69	365	560	0	0	0
D08:34332735-34332755	1	0	1	0.152207	0.29549	0.192035
D08:3576008-3576030	2	2	4	0.132516	0.063342	0.027538
D08:36068563-36068585;D11:6101223-6101245	0	1	2	0.23793	0.080827	0.110632
D08:3920712-3920734	0	1	1	0.23793	0.228572	0.284503
D08:39490821-39490841	0	2	0	0.145105	.	0.406473
D08:4024602-4024624;D12:16442064-16442086;D12:38402430-38402452;D13:59971140-59971162	18	12	10	0.003916	0.100618	0.017927
D08:40913206-40913228	1	0	0	0.152207	0.417812	.
D08:4105243-4105265	0	2	0	0.145105	.	0.406473
D08:4187032-4187054	0	3	2	0.088494	0.080827	0.202355
D08:42315090-42315111	0	1	0	0.23793	.	0.548724
D08:43374623-43374645	2	0	0	0.059381	0.270067	.
D08:4411619-4411641	0	7	5	0.012242	0.003574	0.084073
D08:46009970-46009992;D09:5517319-5517341;D11:24707816-24707838	0	0	1	.	0.228572	0.192035
D08:4602681-4602703	1	0	0	0.152207	0.417812	.
D08:46181562-46181583	6	9	6	0.080355	0.085172	0.075578
D08:46280261-46280283	0	1	0	0.23793	.	0.548724
D08:50310038-50310060	0	0	1	.	0.228572	0.192035
D08:5253088-5253109	0	1	0	0.23793	.	0.548724
D08:54254723-54254745	0	1	1	0.23793	0.228572	0.284503
D08:58822788-58822810	3	6	2	0.100125	0.218286	0.230305
D08:59022231-59022252	0	0	1	.	0.228572	0.192035
D08:59195478-59195495	0	1	1	0.23793	0.228572	0.284503
D08:59634981-59635003	0	2	0	0.145105	.	0.406473
D08:6060881-6060903	18	31	7	0.043458	0.083352	0.06709
D08:60736715-60736737	0	0	1	.	0.228572	0.192035
D08:60971622-60971644	1	2	0	0.169832	0.417812	0.406473
D08:61812576-61812598;D11:52415041-52415063	0	1	0	0.23793	.	0.548724
D08:62678885-62678907	3	0	1	0.023167	0.246919	0.192035
D08:63256537-63256559	4	1	0	0.02756	0.112837	0.548724
D08:63373052-63373074	1	0	0	0.152207	0.417812	.
D08:64479470-64479493;D10:16280468-16280491	6	10	5	0.078409	0.12043	0.129575
D08:65249678-65249700	2	0	1	0.059381	0.2865	0.192035
D08:65360210-65360230	0	0	1	.	0.228572	0.192035
D08:8031565-8031586	0	1	0	0.23793	.	0.548724
D09:1100152-1100174	0	4	0	0.053969	.	0.223041
D09:14950794-14950815	34	43	14	0.023345	0.053697	0.087867
D09:15696679-15696698;D09:15690824-15690843;D09:15700547-15700566	18	235	386	0	0	0
D09:15699098-15699115	5	112	309	0	0	0
D09:15701421-15701440	2	3	3	0.134694	0.119417	0.104918
D09:17361408-17361430	0	3	0	0.088494	.	0.301098
D09:19792300-19792321	2	13	1	0.010066	0.2865	0.054364
D09:20057225-20057247	3	15	4	0.011351	0.095534	0.14389
D09:23463310-23463332	1	0	0	0.152207	0.417812	.
D09:24533773-24533795	3	0	0	0.023167	0.174567	.
D09:24823901-24823922	1	1	0	0.185651	0.417812	0.548724
D09:25233020-25233040	0	0	1	.	0.228572	0.192035
D09:25476068-25476090	5	7	0	0.08763	0.072936	0.09066
D09:27588573-27588597	5	4	2	0.061461	0.191525	0.224845
D09:2864566-2864587	3	1	2	0.056515	0.218286	0.110632
D09:30245255-30245278;D10:30219540-30219563;D12:20617823-20617846;D13:17192084-17192107	15	17	3	0.036394	0.033507	0.089578
D09:30306367-30306390	0	1	0	0.23793	.	0.548724
D09:31089935-31089957	0	1	0	0.23793	.	0.548724
D09:32022088-32022110	1	0	0	0.152207	0.417812	.
D09:32460722-32460742	0	1	0	0.23793	.	0.548724
D09:33184755-33184777	0	1	1	0.23793	0.228572	0.284503
D09:34246084-34246106	2	7	7	0.067078	0.006722	0.024484
D09:34509068-34509090	0	0	2	.	0.080827	0.049783
D09:35130159-35130181	0	1	0	0.23793	.	0.548724
D09:35507076-35507098	2	1	0	0.108644	0.270067	0.548724
D09:35628356-35628378	1	2	0	0.169832	0.417812	0.406473
D09:36061147-36061169;D13:4323657-4323679	5	14	5	0.04037	0.101626	0.15107
D09:37526592-37526610	2	10	14	0.027895	0.000015	0.000448
D09:37573253-37573275	0	5	0	0.032914	.	0.16522
D09:39706313-39706335;D11:15377986-15378008	2	0	0	0.059381	0.270067	.
D09:40447800-40447822	2	7	3	0.067078	0.119417	0.189543
D09:4200535-4200557	0	8	0	0.007466	.	0.067157
D09:43033590-43033612	3	7	1	0.087232	0.246919	0.188023
D09:43534580-43534600	18	9	5	0.000936	0.046661	0.116614
D09:46104267-46104289	0	1	0	0.23793	.	0.548724
D09:48472130-48472150	2	0	2	0.059381	0.202622	0.049783
D09:48842777-48842799	0	5	0	0.032914	.	0.16522
D09:4972783-4972805	1	3	0	0.138099	0.417812	0.301098
D09:50469700-50469722	0	0	1	.	0.228572	0.192035
D09:50478502-50478524	0	1	0	0.23793	.	0.548724
D09:7918613-7918635	1	0	0	0.152207	0.417812	.
D10:11315764-11315786;D11:54989141-54989163	0	0	1	.	0.228572	0.192035
D10:12921363-12921385	0	0	1	.	0.228572	0.192035
D10:13369454-13369477	15	14	2	0.021997	0.015792	0.089484
D10:13370015-13370035	2	3	1	0.134694	0.2865	0.312228
D10:13586807-13586829	0	0	1	.	0.228572	0.192035
D10:14623859-14623881	0	1	0	0.23793	.	0.548724
D10:15773926-15773948	0	2	0	0.145105	.	0.406473
D10:16302944-16302966	2	7	0	0.067078	0.270067	0.09066
D10:18713043-18713065	1	0	0	0.152207	0.417812	.
D10:19177008-19177030;D11:17564417-17564439	0	1	0	0.23793	.	0.548724
D10:20768951-20768972	0	1	0	0.23793	.	0.548724
D10:22230095-22230116	1	4	1	0.105277	0.29549	0.289107
D10:22754919-22754940	0	3	0	0.088494	.	0.301098
D10:22832970-22832992	1	0	0	0.152207	0.417812	.
D10:2948215-2948237	0	2	0	0.145105	.	0.406473
D10:29624540-29624562	2	0	0	0.059381	0.270067	.
D10:31990129-31990151	4	10	2	0.064394	0.211645	0.163455
D10:32680546-32680563	5	7	11	0.08763	0.003444	0.001025
D10:34003272-34003292	105	126	77	0.002835	0.00594	0.000038
D10:3488171-3488193;D10:53859189-53859211	0	2	0	0.145105	.	0.406473
D10:35408412-35408433	0	1	1	0.23793	0.228572	0.284503
D10:3718192-3718214	1	0	0	0.152207	0.417812	.
D10:4049075-4049097	4	1	1	0.02756	0.199505	0.284503
D10:4049241-4049263	0	0	2	.	0.080827	0.049783
D10:40894459-40894481	1	0	1	0.152207	0.29549	0.192035
D10:4093169-4093190	0	0	1	.	0.228572	0.192035
D10:43258585-43258606	2	3	0	0.134694	0.270067	0.301098
D10:43453610-43453630	7	4	3	0.024501	0.161697	0.136008
D10:44929775-44929797	1	0	0	0.152207	0.417812	.
D10:45336557-45336579	0	2	0	0.145105	.	0.406473
D10:4712599-4712621	13	3	3	0.00024	0.055036	0.104918
D10:47898409-47898431	1	1	0	0.185651	0.417812	0.548724
D10:47932395-47932417	0	3	0	0.088494	.	0.301098
D10:48298875-48298897	4	6	1	0.097656	0.199505	0.222096
D10:4858134-4858156	0	0	1	.	0.228572	0.192035
D10:4962588-4962610	0	0	1	.	0.228572	0.192035
D10:51630410-51630432	0	7	1	0.012242	0.228572	0.188023
D10:5517199-5517221	0	1	1	0.23793	0.228572	0.284503
D10:55599136-55599158	0	4	0	0.053969	.	0.223041
D10:56170872-56170894	0	1	0	0.23793	.	0.548724
D10:57921849-57921871	2	3	0	0.134694	0.270067	0.301098
D10:5936028-5936050	1	1	2	0.185651	0.156735	0.110632
D10:59602987-59603010	5	2	2	0.027541	0.191525	0.163904
D10:59633454-59633476	0	0	1	.	0.228572	0.192035
D10:60574133-60574155;D11:53028100-53028122	0	0	1	.	0.228572	0.192035
D10:60728192-60728212	1	2	2	0.169832	0.156735	0.163904
D10:60738392-60738412	0	3	4	0.088494	0.010107	0.047598
D10:621262-621283	1	0	0	0.152207	0.417812	.
D10:62367411-62367433	0	3	1	0.088494	0.228572	0.312228
D10:62505804-62505826	1	0	0	0.152207	0.417812	.
D10:6340485-6340507	0	0	1	.	0.228572	0.192035
D10:8346714-8346736	0	1	0	0.23793	.	0.548724
D10:8775661-8775683	2	18	22	0.001537	0	0.000048
D10:9070920-9070942	0	3	1	0.088494	0.228572	0.312228
D11:10899535-10899557	0	1	0	0.23793	.	0.548724
D11:117292-117314	0	1	0	0.23793	.	0.548724
D11:13014498-13014518	0	1	0	0.23793	.	0.548724
D11:14653652-14653675;D11:8057373-8057396;D12:58615752-58615775	0	4	0	0.053969	.	0.223041
D11:17187413-17187435	2	4	1	0.123217	0.2865	0.289107
D11:19471720-19471742	0	1	0	0.23793	.	0.548724
D11:21020767-21020789	1	2	0	0.169832	0.417812	0.406473
D11:21496921-21496943	1	3	1	0.138099	0.29549	0.312228
D11:27989933-27989950	2	11	3	0.020105	0.119417	0.173116
D11:2812456-2812478	0	3	24	0.088494	0	0
D11:29416323-29416344	0	3	0	0.088494	.	0.301098
D11:3051124-3051146	0	1	0	0.23793	.	0.548724
D11:33685402-33685423	0	0	1	.	0.228572	0.192035
D11:34669422-34669442	1	0	0	0.152207	0.417812	.
D11:385450-385471	2	5	4	0.105204	0.063342	0.094026
D11:39058018-39058035	0	7	8	0.012242	0.000158	0.011901
D11:39058449-39058467	1	6	5	0.054818	0.013861	0.066206
D11:42419038-42419060	0	2	2	0.145105	0.080827	0.163904
D11:44407044-44407066	1	2	0	0.169832	0.417812	0.406473
D11:47171744-47171766	2	6	13	0.085547	0.000038	0.000079
D11:49664454-49664474	4	5	0	0.096077	0.112837	0.16522
D11:5068275-5068296;D13:10913858-10913879	0	0	2	.	0.080827	0.049783
D11:51477336-51477358	4	2	0	0.050424	0.112837	0.406473
D11:52783475-52783497	0	2	0	0.145105	.	0.406473
D11:53291373-53291395	2	0	0	0.059381	0.270067	.
D11:53488457-53488479	0	2	0	0.145105	.	0.406473
D11:55848381-55848403	1	0	0	0.152207	0.417812	.
D11:5586504-5586525	3	7	0	0.087232	0.174567	0.09066
D11:56105847-56105869	0	1	0	0.23793	.	0.548724
D11:56680319-56680341	2	3	1	0.134694	0.2865	0.312228
D11:57504446-57504468	5	7	8	0.08763	0.02295	0.011901
D11:57577988-57578010	3	5	2	0.109451	0.218286	0.233178
D11:57907692-57907714	0	5	0	0.032914	.	0.16522
D11:58000922-58000944	0	1	0	0.23793	.	0.548724
D11:58688227-58688249	0	1	0	0.23793	.	0.548724
D11:59455986-59456008	0	0	2	.	0.080827	0.049783
D11:64117612-64117634	1	0	0	0.152207	0.417812	.
D11:64166991-64167013	0	2	0	0.145105	.	0.406473
D11:7476684-7476706	0	2	0	0.145105	.	0.406473
D11:820605-820627	0	1	1	0.23793	0.228572	0.284503
D11:9726315-9726337	2	1	1	0.108644	0.2865	0.284503
D12:11443922-11443944	0	1	0	0.23793	.	0.548724
D12:14153721-14153743	2	0	1	0.059381	0.2865	0.192035
D12:160343-160364	96	704	1018	0	0	0
D12:18443045-18443067	2	11	3	0.020105	0.119417	0.173116
D12:18520383-18520406	7	4	2	0.024501	0.13718	0.224845
D12:18560529-18560550	0	1	0	0.23793	.	0.548724
D12:19884719-19884741	1	4	3	0.105277	0.073899	0.136008
D12:2010401-2010422	1	0	0	0.152207	0.417812	.
D12:21026518-21026540;D12:21031205-21031227	6	2	3	0.014327	0.175109	0.070818
D12:22951532-22951552;D12:37327065-37327085	14	107	85	0	0	0
D12:22951534-22951555	10	24	26	0.029286	0.000004	0.000038
D12:22964628-22964649	12	33	52	0.01141	0	0
D12:22976284-22976305	25	722	427	0	0	0
D12:23023966-23023986	69	338	500	0	0	0
D12:2677925-2677947	2	0	0	0.059381	0.270067	.
D12:30994000-30994022	0	0	1	.	0.228572	0.192035
D12:32081677-32081699	0	1	0	0.23793	.	0.548724
D12:34288367-34288384	152	82	46	0	0.000047	0.002411
D12:34650028-34650050	3	0	1	0.023167	0.246919	0.192035
D12:35115695-35115717	0	1	0	0.23793	.	0.548724
D12:36465041-36465063	0	2	0	0.145105	.	0.406473
D12:36871718-36871740	3	1	0	0.056515	0.174567	0.548724
D12:36910621-36910643	1	3	1	0.138099	0.29549	0.312228
D12:37303859-37303879	45597	51884	13045	0	0	0
D12:37572385-37572407	3	6	6	0.100125	0.02867	0.034327
D12:38503797-38503818	6	5	0	0.053619	0.047145	0.16522
D12:38515952-38515975	5	1	0	0.012903	0.072936	0.548724
D12:40161878-40161900	0	1	0	0.23793	.	0.548724
D12:40688508-40688530	0	1	0	0.23793	.	0.548724
D12:41058619-41058640	1	0	1	0.152207	0.29549	0.192035
D12:41384654-41384676	1	3	0	0.138099	0.417812	0.301098
D12:41415819-41415840	0	1	0	0.23793	.	0.548724
D12:42149205-42149225	1	0	0	0.152207	0.417812	.
D12:43032116-43032138	0	1	0	0.23793	.	0.548724
D12:43924705-43924727	1	2	2	0.169832	0.156735	0.163904
D12:44450048-44450069	0	1	0	0.23793	.	0.548724
D12:45907548-45907570	8	8	5	0.051569	0.140169	0.101202
D12:46130600-46130622	2	5	1	0.105204	0.2865	0.25699
D12:47676684-47676707	13	26	10	0.040065	0.077739	0.105552
D12:49154402-49154424	1	0	0	0.152207	0.417812	.
D12:50603544-50603562	0	0	1	.	0.228572	0.192035
D12:50648942-50648964	0	2	0	0.145105	.	0.406473
D12:51522708-51522730	0	1	0	0.23793	.	0.548724
D12:51717171-51717193	4	2	0	0.050424	0.112837	0.406473
D12:53555763-53555785	2	0	0	0.059381	0.270067	.
D12:53937489-53937511	13	22	6	0.052642	0.117907	0.115036
D12:53955208-53955231	132	202	103	0.017095	0.000947	0.000353
D12:54213564-54213584	0	1	0	0.23793	.	0.548724
D12:54283720-54283742	1	5	0	0.077045	0.417812	0.16522
D12:54727973-54727995	2	1	2	0.108644	0.202622	0.110632
D12:55091640-55091662	12	8	6	0.011694	0.124807	0.061217
D12:55160608-55160630	0	5	3	0.032914	0.028582	0.161198
D12:55858815-55858837	0	1	0	0.23793	.	0.548724
D12:56384445-56384466	1	0	0	0.152207	0.417812	.
D12:57307260-57307282	4	3	1	0.071755	0.199505	0.312228
D12:58273262-58273282	0	2	2	0.145105	0.080827	0.163904
D12:58297286-58297306	25	32	24	0.031333	0.010921	0.00185
D12:58814501-58814521	0	4	1	0.053969	0.228572	0.289107
D12:58957719-58957741	0	1	1	0.23793	0.228572	0.284503
D12:8685053-8685075	1	0	0	0.152207	0.417812	.
D12:9766345-9766366	0	2	0	0.145105	.	0.406473
D12:9891317-9891339	1	1	1	0.185651	0.29549	0.284503
D13:1187027-1187049	0	3	4	0.088494	0.010107	0.047598
D13:1395964-1395986	0	1	0	0.23793	.	0.548724
D13:18605314-18605335	6	18	6	0.025219	0.085172	0.136495
D13:191638-191660	1	0	0	0.152207	0.417812	.
D13:22379938-22379958	1	0	0	0.152207	0.417812	.
D13:2377907-2377929	0	1	0	0.23793	.	0.548724
D13:27437412-27437434	2	12	3	0.014305	0.119417	0.160296
D13:29050980-29051002	0	0	3	.	0.028582	0.012906
D13:30310179-30310201	2	0	0	0.059381	0.270067	.
D13:34583477-34583499	0	3	0	0.088494	.	0.301098
D13:34650279-34650301	0	1	0	0.23793	.	0.548724
D13:36412052-36412070	0	4	6	0.053969	0.001264	0.014218
D13:37829894-37829916	1	1	0	0.185651	0.417812	0.548724
D13:42706410-42706431	0	1	0	0.23793	.	0.548724
D13:43967478-43967500	0	3	0	0.088494	.	0.301098
D13:45110214-45110236	0	3	0	0.088494	.	0.301098
D13:47777741-47777763	0	0	1	.	0.228572	0.192035
D13:47869172-47869194	0	3	2	0.088494	0.080827	0.202355
D13:4999987-5000009	2	0	0	0.059381	0.270067	.
D13:51351306-51351328	0	0	1	.	0.228572	0.192035
D13:52833644-52833666	4	2	0	0.050424	0.112837	0.406473
D13:53277430-53277452	15	19	8	0.044408	0.111321	0.112082
D13:53620873-53620895	0	3	0	0.088494	.	0.301098
D13:54514620-54514641	3	7	2	0.087232	0.218286	0.219344
D13:54568677-54568696	1	1	1	0.185651	0.29549	0.284503
D13:54700221-54700244	0	1	1	0.23793	0.228572	0.284503
D13:55575961-55575983	1	0	0	0.152207	0.417812	.
D13:55605317-55605338	1	1	0	0.185651	0.417812	0.548724
D13:58382280-58382302	0	12	2	0.001033	0.080827	0.123666
D13:59108022-59108044	0	4	0	0.053969	.	0.223041
D13:7024043-7024065	1	1	1	0.185651	0.29549	0.284503
D13:7473016-7473038	1	0	1	0.152207	0.29549	0.192035
D13:9400228-9400250	0	2	0	0.145105	.	0.406473
