# Supplementary material for: Small RNA sequencing and degradome analysis of developing fibers of short fiber mutants Ligon-lintles-1 (Li1) and −2 (Li2) revealed a role for miRNAs and their targets in cotton fiber elongation
Source: BMC Genomics. 2016 May 17;17:360. doi: 10.1186/s12864-016-2715-1 (PMC4869191; doi:10.1186/s12864-016-2715-1)
Supplement: Additional file 3: — Target identification with degradome conserved and novel miRNAs. RNAseq expression of target genes in elongating fiber cells at 8 DPA of Li 1, Li 2 and wild type. (XLSX 109 kb) [file 12864_2016_2715_MOESM3_ESM.xlsx]

## Sheet: Conserved
miRfamily	miR sequence	WT-rpm	Li1-rpm	Li2-rpm	Li1/WT	Audic(Li1/WT)	Li2/WT	Audic(Li2/WT)	Category	p-val	Degradome targets	Arabidopsis ID	ArabDesc	Functional category	Swissprot_id	SwissProt_desc	Trembl_id	Trembl_desc	KEGG_id	KEGG_desc	Pfam_ids	InterProt_ids	GO_ids	Li1_LSmean	Li2_Lsmean	WT_Lsmean	Log2(Li1/wt)	Log2(Li2/wt)	p-val Li1/wt	p-val Li2/wt
miR156	tgacagaagagagtgagcac	5378.5	4274.77	4799.34	0.794787	0	0.892319	0	4	0.0155279	Gh_D11G0401	AT5G50570	Squamosa promoter-binding protein-like (SBP domain) transcription factor family protein	04_Transcription	P0DI11	SP13B_ARATH Squamosa promoter-binding-like protein 13B OS=Arabidopsis thaliana GN=SPL13B PE=3 SV=1	L7X457	L7X457_9ROSI SBP-box transcription factor OS=Betula luminifera GN=SPL1 PE=2 SV=1			PF03110.9|SBP	IPR004333|Transcription factor, SBP-box	GO:0005634|nucleus ; GO:0003677|DNA binding	5.05837	5.80814	5.17426	-0.115898	0.633878	0.55382	0.00681832
miR159	tttggattgaagggagctcta	11904.4	10912.3	15397	0.916661	0	1.29338	0	4	0.005203	Gh_A05G3434	AT5G06100	myb domain protein 33	04_Transcription	A2WW87	GAM1_ORYSI Transcription factor GAMYB OS=Oryza sativa subsp. indica GN=GAM1 PE=2 SV=1	B9SHV5	B9SHV5_RICCO R2r3-myb transcription factor, putative OS=Ricinus communis GN=RCOM_0622120 PE=4 SV=1	ath:AT3G11440	ATMYB65 (myb domain protein 65); DNA binding / transcription factor ; K09422 myb proto-oncogene protein, plant	PF00249.26|Myb_DNA-binding	IPR001005|SANT/Myb domain; IPR017930|Myb domain	GO:0003682|chromatin binding	4.43872	4.35243	4.30856	0.130162	0.0438666	0.375404	0.762692
									4	0.0483496	Gh_A01G0416			23_Unclassified			B9GGG1	B9GGG1_POPTR Predicted protein OS=Populus trichocarpa GN=POPTRDRAFT_550287 PE=4 SV=1						6.20591	4.84157	4.73912	1.46679	0.102446	1.22016e-06	0.317987
miR160	tgcctggctccctgtatgcc	444.623	388.615	629.778	0.874033	0.001326	1.41643	0	0	0.000554976	Gh_D10G2093	AT4G30080	auxin response factor 16	04_Transcription	Q653H7	ARFR_ORYSJ Auxin response factor 18 OS=Oryza sativa subsp. japonica GN=ARF18 PE=2 SV=1	B9HUF7	B9HUF7_POPTR Predicted protein OS=Populus trichocarpa GN=POPTRDRAFT_833860 PE=4 SV=1	ath:AT3G25730	AP2 domain-containing transcription factor, putative ; K09287 RAV-like factor	PF06507.8|Auxin_resp; PB002360|Pfam-B_2360; PF02362.16|B3; PF02309.11|AUX_IAA	IPR003311|AUX/IAA protein; IPR003340|B3 DNA binding domain; IPR010525|Auxin response factor; IPR011525|Aux/IAA-ARF-dimerisation	GO:0005634|nucleus ; GO:0003677|DNA binding ; GO:0006355|regulation of transcription, DNA-dependent ; GO:0009725|response to hormone stimulus ; GO:0046983|protein dimerization activity	6.07304	6.49173	6.5487	-0.475652	-0.0569619	0.00929012	0.629419
									4	0.0180924	Gh_A05G3576	AT4G30080	auxin response factor 16	04_Transcription	Q653H7	ARFR_ORYSJ Auxin response factor 18 OS=Oryza sativa subsp. japonica GN=ARF18 PE=2 SV=1	B9HLK7	B9HLK7_POPTR Predicted protein OS=Populus trichocarpa GN=POPTRDRAFT_765287 PE=4 SV=1	ath:AT3G25730	AP2 domain-containing transcription factor, putative ; K09287 RAV-like factor	PF06507.8|Auxin_resp; PB002360|Pfam-B_2360; PF02362.16|B3; PF02309.11|AUX_IAA	IPR003311|AUX/IAA protein; IPR003340|B3 DNA binding domain; IPR010525|Auxin response factor; IPR011525|Aux/IAA-ARF-dimerisation	GO:0005634|nucleus ; GO:0003677|DNA binding ; GO:0006355|regulation of transcription, DNA-dependent ; GO:0009725|response to hormone stimulus ; GO:0046983|protein dimerization activity	4.27667	3.97656	3.89182	0.384846	0.0847412	0.0787699	0.678118
									4	0.0206501	Gh_A10G1836	AT4G30080	auxin response factor 16	04_Transcription	Q653H7	ARFR_ORYSJ Auxin response factor 18 OS=Oryza sativa subsp. japonica GN=ARF18 PE=2 SV=1	B9HUF7	B9HUF7_POPTR Predicted protein OS=Populus trichocarpa GN=POPTRDRAFT_833860 PE=4 SV=1	ath:AT3G25730	AP2 domain-containing transcription factor, putative ; K09287 RAV-like factor	PF06507.8|Auxin_resp; PB002360|Pfam-B_2360; PF02362.16|B3; PF02309.11|AUX_IAA	IPR003311|AUX/IAA protein; IPR003340|B3 DNA binding domain; IPR010525|Auxin response factor; IPR011525|Aux/IAA-ARF-dimerisation	GO:0005634|nucleus ; GO:0003677|DNA binding ; GO:0006355|regulation of transcription, DNA-dependent ; GO:0009725|response to hormone stimulus ; GO:0046983|protein dimerization activity	5.64663	5.99313	5.743	-0.0963742	0.250127	0.158935	0.00394898
miR162	tggaggcagcggttcatcgatc	215.14	85.4953	173.732	0.397394	0	0.807528	0.002141	NA	NA	NA
miR164	tggagaagcagggcacgtgca	7070.94	9746.47	7036.14	1.37838	0	0.995078	0.002903	4	0.0103789	Gh_D11G0347	AT5G61430	NAC domain containing protein 100	04_Transcription	Q9FLJ2	NC100_ARATH NAC domain-containing protein 100 OS=Arabidopsis thaliana GN=NAC100 PE=2 SV=1	B9RLW7	B9RLW7_RICCO NAC domain-containing protein 21/22, putative OS=Ricinus communis GN=RCOM_1471540 PE=4 SV=1			PF02365.10|NAM	IPR003441|NAC domain	GO:0003677|DNA binding ; GO:0006355|regulation of transcription, DNA-dependent	3.53612	3.06027	3.42318	0.11294	-0.362905	0.507433	0.0930026
									4	0.0180924	Gh_D08G1395	AT4G01000	Ubiquitin-like superfamily protein	06_Protein degradation	Q5RET9	SDE2_PONAB Protein SDE2 homolog OS=Pongo abelii GN=SDE2 PE=2 SV=1	M5WZG4	M5WZG4_PRUPE Uncharacterized protein OS=Prunus persica GN=PRUPE_ppa005682mg PE=4 SV=1	tet:TTHERM_00339620	Ribosomal L40e family protein ; K02927 large subunit ribosomal protein L40e	PF13297.1|Telomere_Sde2_2; PF13019.1|Telomere_Sde2	IPR019955|Ubiquitin supergroup; IPR024974|Sde2 N-terminal domain		6.87316	6.71861	6.73855	0.134616	-0.0199369	0.135868	0.814161
miR165/166	tcggaccaggcttcattcc	816686	871967	823901	1.06769	0	1.00883	3e-06	NA	NA	NA
miR167	tgaagctgccagcatgatc	11043.9	8261.96	13399.1	0.748104	0	1.21326	0	0	7.93011e-05	Gh_D07G1785	AT5G37020	auxin response factor 8	04_Transcription	Q9FGV1	ARFH_ARATH Auxin response factor 8 OS=Arabidopsis thaliana GN=ARF8 PE=2 SV=2	B9H3I2	B9H3I2_POPTR Predicted protein OS=Populus trichocarpa GN=POPTRDRAFT_1075891 PE=2 SV=1	ath:AT3G25730	AP2 domain-containing transcription factor, putative ; K09287 RAV-like factor	PF06507.8|Auxin_resp; PB002360|Pfam-B_2360; PF02362.16|B3; PF02309.11|AUX_IAA; PB004388|Pfam-B_4388	IPR003311|AUX/IAA protein; IPR003340|B3 DNA binding domain; IPR010525|Auxin response factor; IPR011525|Aux/IAA-ARF-dimerisation	GO:0005634|nucleus ; GO:0003677|DNA binding ; GO:0006355|regulation of transcription, DNA-dependent ; GO:0009725|response to hormone stimulus ; GO:0046983|protein dimerization activity	6.1598	6.20859	5.51611	0.643686	0.692477	0.00355537	0.00238317
									0	0.000118949	Gh_A12G0813	AT1G30330	auxin response factor 6	04_Transcription	Q6H6V4	ARFF_ORYSJ Auxin response factor 6 OS=Oryza sativa subsp. japonica GN=ARF6 PE=1 SV=1	A9PFL0	A9PFL0_POPTR Putative uncharacterized protein OS=Populus trichocarpa PE=2 SV=1	ath:AT3G25730	AP2 domain-containing transcription factor, putative ; K09287 RAV-like factor	PF06507.8|Auxin_resp; PB002360|Pfam-B_2360; PF02362.16|B3; PF02309.11|AUX_IAA; PB004388|Pfam-B_4388	IPR003311|AUX/IAA protein; IPR003340|B3 DNA binding domain; IPR010525|Auxin response factor; IPR011525|Aux/IAA-ARF-dimerisation	GO:0005634|nucleus ; GO:0003677|DNA binding ; GO:0006355|regulation of transcription, DNA-dependent ; GO:0009725|response to hormone stimulus ; GO:0046983|protein dimerization activity	5.73334	5.7568	5.59223	0.141111	0.164567	0.409209	0.338386
									4	0.0232012	Gh_D12G0491	AT5G37020	auxin response factor 8	04_Transcription	Q9FGV1	ARFH_ARATH Auxin response factor 8 OS=Arabidopsis thaliana GN=ARF8 PE=2 SV=2	B9H3I2	B9H3I2_POPTR Predicted protein OS=Populus trichocarpa GN=POPTRDRAFT_1075891 PE=2 SV=1	mmu:27354	Nbn; nibrin ; K10867 nijmegen breakage syndrome protein 1	PF06507.8|Auxin_resp; PB002360|Pfam-B_2360; PF02362.16|B3; PF02309.11|AUX_IAA; PF00498.21|FHA; PB004388|Pfam-B_4388	IPR000253|Forkhead-associated (FHA) domain; IPR001357|BRCT domain; IPR003311|AUX/IAA protein; IPR003340|B3 DNA binding domain; IPR010525|Auxin response factor; IPR011525|Aux/IAA-ARF-dimerisation	GO:0005634|nucleus ; GO:0003677|DNA binding ; GO:0005515|protein binding ; GO:0006355|regulation of transcription, DNA-dependent ; GO:0009725|response to hormone stimulus ; GO:0046983|protein dimerization activity	6.57554	6.66271	6.63376	-0.0582163	0.02895	0.606436	0.791645
									4	0.0257457	Gh_A12G0483	AT5G37020	auxin response factor 8	04_Transcription	Q9FGV1	ARFH_ARATH Auxin response factor 8 OS=Arabidopsis thaliana GN=ARF8 PE=2 SV=2	B9H3I2	B9H3I2_POPTR Predicted protein OS=Populus trichocarpa GN=POPTRDRAFT_1075891 PE=2 SV=1	mmu:27354	Nbn; nibrin ; K10867 nijmegen breakage syndrome protein 1	PF06507.8|Auxin_resp; PB002360|Pfam-B_2360; PF02362.16|B3; PF02309.11|AUX_IAA; PF00498.21|FHA; PB004388|Pfam-B_4388	IPR000253|Forkhead-associated (FHA) domain; IPR001357|BRCT domain; IPR003311|AUX/IAA protein; IPR003340|B3 DNA binding domain; IPR010525|Auxin response factor; IPR011525|Aux/IAA-ARF-dimerisation	GO:0005634|nucleus ; GO:0003677|DNA binding ; GO:0005515|protein binding ; GO:0006355|regulation of transcription, DNA-dependent ; GO:0009725|response to hormone stimulus ; GO:0046983|protein dimerization activity	6.46251	6.65673	6.67624	-0.213734	-0.019517	0.217637	0.899009
									4	0.0333394	Gh_D05G0728	AT5G12110	Glutathione S-transferase, C-terminal-like;Translation elongation factor EF1B/ribosomal protein S6	05_Protein synthesis	Q84WM9	EF1B1_ARATH Elongation factor 1-beta 1 OS=Arabidopsis thaliana GN=At5g12110 PE=2 SV=2	I1LWB8	I1LWB8_SOYBN Uncharacterized protein OS=Glycine max PE=3 SV=1	ath:AT5G12110	elongation factor 1B alpha-subunit 1 (eEF1Balpha1) ; K03232 elongation factor EF-1 beta subunit	PB002785|Pfam-B_2785; PF00736.14|EF1_GNE	IPR001326|Translation elongation factor EF1B, beta/delta chains, conserved site; IPR014038|Translation elongation factor EF1B, beta/delta subunit, guanine nucleotide exchange	GO:0003746|translation elongation factor activity ; GO:0006414|translational elongation ; GO:0005853|eukaryotic translation elongation factor 1 complex	9.10583	8.78641	8.97187	0.13396	-0.185466	0.0799748	0.0361816
miR168	tcgcttggtgcaggtcgggaa	32529.2	6046.85	13203.6	0.18589	0	0.405901	0	NA	NA	NA
miR169	CAGCCAAGGAUGACUUGCCGA	14.3164	77.5362	0	5.4159	0	0	3e-05	4	0.0433723	Gh_A11G0498	AT2G21950	SKP1 interacting partner 6	09_Cell structure	Q9SJ04	SKIP6_ARATH F-box/kelch-repeat protein SKIP6 OS=Arabidopsis thaliana GN=SKIP6 PE=1 SV=1	B9HFY5	B9HFY5_POPTR Predicted protein OS=Populus trichocarpa GN=POPTRDRAFT_764261 PE=4 SV=1	bta:540134	KLHL22; kelch-like 22 (Drosophila) ; K10459 kelch-like protein 22	PF00646.28|F-box; PB019847|Pfam-B_19847; PB003528|Pfam-B_3528; PF01344.20|Kelch_1	IPR001810|F-box domain; IPR006652|Kelch repeat type 1	GO:0005515|protein binding	6.62318	6.41237	6.52111	0.102068	-0.108746	0.497765	0.493383
miR170/171	tattggcctggttcactcaga	143.427	93.2676	173.732	0.650281	8.6e-05	1.21129	0.005236	0	0.000237884	Gh_A12G0855	AT4G00150	GRAS family transcription factor	04_Transcription	O81316	SCL6_ARATH Scarecrow-like protein 6 OS=Arabidopsis thaliana GN=SCL6 PE=1 SV=1	C9EHU3	C9EHU3_PONTR SCL6 OS=Poncirus trifoliata PE=2 SV=1			PF03514.9|GRAS	IPR005202|Transcription factor GRAS		7.61628	7.32163	7.11748	0.498808	0.204154	0.000340787	0.0309386
									0	0.000277526	Gh_D12G0935	AT4G00150	GRAS family transcription factor	04_Transcription	O81316	SCL6_ARATH Scarecrow-like protein 6 OS=Arabidopsis thaliana GN=SCL6 PE=1 SV=1	C9EHU3	C9EHU3_PONTR SCL6 OS=Poncirus trifoliata PE=2 SV=1			PF03514.9|GRAS	IPR005202|Transcription factor GRAS		7.25653	6.92001	6.7417	0.514832	0.178312	0.00285157	0.168234
									4	0.0282835	Gh_A06G0358	AT4G08250	GRAS family transcription factor	04_Transcription	Q5NE24	NSP2_MEDTR Nodulation-signaling pathway 2 protein OS=Medicago truncatula GN=NSP2 PE=1 SV=1	B9H7C5	B9H7C5_POPTR GRAS family transcription factor OS=Populus trichocarpa GN=GRAS42 PE=4 SV=1			PF03514.9|GRAS	IPR005202|Transcription factor GRAS		4.56087	2.30259	4.61181	-0.0509448	-2.30922	0.673575	0.000132507
miR172	AGAAUCCUGAUGAUGCUGCAG	846.218	170.991	347.464	0.202065	0	0.410608	0	0	0.000317167	Gh_D08G0014	AT2G28550	related to AP2.7	04_Transcription	Q9SK03	RAP27_ARATH Ethylene-responsive transcription factor RAP2-7 OS=Arabidopsis thaliana GN=RAP2-7 PE=2 SV=2	F6GTW6	F6GTW6_VITVI Putative uncharacterized protein OS=Vitis vinifera GN=VIT_06s0004g03590 PE=4 SV=1	ath:AT2G28550	RAP2.7/TOE1 (TARGET OF EAT1 1); DNA binding / transcription factor ; K09284 AP2-like factor, euAP2 lineage	PF00847.15|AP2	IPR001471|AP2/ERF domain	GO:0006355|regulation of transcription, DNA-dependent ; GO:0003700|sequence-specific DNA binding transcription factor activity	5.28489	5.4958	4.83098	0.453917	0.664824	0.00599214	0.000732949
									4	0.0103789	Gh_D01G2112	AT2G28550	related to AP2.7	04_Transcription	P47927	AP2_ARATH Floral homeotic protein APETALA 2 OS=Arabidopsis thaliana GN=AP2 PE=1 SV=1	B9MT78	B9MT78_POPTR AP2 domain-containing transcription factor OS=Populus trichocarpa GN=RAP6 PE=4 SV=1	ath:AT4G36920	AP2; AP2 (APETALA 2); transcription factor ; K09284 AP2-like factor, euAP2 lineage	PF00847.15|AP2	IPR001471|AP2/ERF domain	GO:0006355|regulation of transcription, DNA-dependent ; GO:0003700|sequence-specific DNA binding transcription factor activity	4.83628	5.44531	4.73913	0.097151	0.706172	0.349798	0.000162706
miR319	ttggactgaagggagctccc	186.455	295.347	238.881	1.58402	0	1.28117	0.000788	4	0.0180924	Gh_D13G1576	AT3G15030	TCP family transcription factor 4	04_Transcription	Q8LPR5	TCP4_ARATH Transcription factor TCP4 OS=Arabidopsis thaliana GN=TCP4 PE=2 SV=1	C9EHU4	C9EHU4_PONTR TCP4 OS=Poncirus trifoliata PE=2 SV=1			PF03634.8|TCP	IPR005333|Transcription factor, TCP; IPR017887|Transcription factor TCP subgroup		5.33272	5.85028	5.75574	-0.423023	0.0945427	0.0312061	0.498882
									4	0.0206501	Gh_A01G0414	AT3G15030	TCP family transcription factor 4	04_Transcription	Q8LPR5	TCP4_ARATH Transcription factor TCP4 OS=Arabidopsis thaliana GN=TCP4 PE=2 SV=1	C9EHU4	C9EHU4_PONTR TCP4 OS=Poncirus trifoliata PE=2 SV=1			PF03634.8|TCP	IPR005333|Transcription factor, TCP; IPR017887|Transcription factor TCP subgroup		4.61512	4.55388	4.34381	0.271315	0.210071	0.134052	0.23408
									4	0.0257457	Gh_A13G1272	AT3G15030	TCP family transcription factor 4	04_Transcription	Q8LPR5	TCP4_ARATH Transcription factor TCP4 OS=Arabidopsis thaliana GN=TCP4 PE=2 SV=1	C9EHU4	C9EHU4_PONTR TCP4 OS=Poncirus trifoliata PE=2 SV=1			PF03634.8|TCP	IPR005333|Transcription factor, TCP; IPR017887|Transcription factor TCP subgroup		5.6618	6.00389	5.98645	-0.32465	0.017435	0.0834121	0.906784
miR390	aagctcaggagggatagcgcc	66650.4	51553.7	43367.8	0.773494	0	0.650676	0	NA	NA	NA
miR393	tccaaagggatcgcattgatc	42.9492	77.5362	104.982	1.8053	0.000288	2.44434	0	0	0.000396443	Gh_D07G2334	AT3G26810	auxin signaling F-box 2	10_Signal transdaction	Q9LPW7	AFB3_ARATH Protein AUXIN SIGNALING F-BOX 3 OS=Arabidopsis thaliana GN=AFB3 PE=1 SV=1	H6VRF4	H6VRF4_PRUPE Transport inhibitor response protein OS=Prunus persica GN=PRUPE_ppa003465mg PE=2 SV=1	cfa:485573	FBXL2; F-box and leucine-rich repeat protein 2 ; K10268 F-box and leucine-rich repeat protein 2	PB006179|Pfam-B_6179; PB001423|Pfam-B_1423; PB003425|Pfam-B_3425; PB005712|Pfam-B_5712; PB012346|Pfam-B_12346	IPR001810|F-box domain; IPR006553|Leucine-rich repeat, cysteine-containing subtype	GO:0005515|protein binding	6.27727	6.05678	6.04025	0.237015	0.0165293	0.141464	0.914396
									0	0.000436078	Gh_A07G2125	AT3G26810	auxin signaling F-box 2	10_Signal transdaction	Q9LPW7	AFB3_ARATH Protein AUXIN SIGNALING F-BOX 3 OS=Arabidopsis thaliana GN=AFB3 PE=1 SV=1	H6VRF4	H6VRF4_PRUPE Transport inhibitor response protein OS=Prunus persica GN=PRUPE_ppa003465mg PE=2 SV=1	cfa:485573	FBXL2; F-box and leucine-rich repeat protein 2 ; K10268 F-box and leucine-rich repeat protein 2	PB006179|Pfam-B_6179; PB001423|Pfam-B_1423; PB003425|Pfam-B_3425; PB005712|Pfam-B_5712; PB012346|Pfam-B_12346	IPR001810|F-box domain; IPR006553|Leucine-rich repeat, cysteine-containing subtype	GO:0005515|protein binding	6.40633	6.31716	6.38238	0.0239499	-0.0652152	0.80023	0.507676
									4	0.0232012	Gh_A11G0586	AT3G26810	auxin signaling F-box 2	10_Signal transdaction	Q9LW29	AFB2_ARATH Protein AUXIN SIGNALING F-BOX 2 OS=Arabidopsis thaliana GN=AFB2 PE=1 SV=1	H6VRF4	H6VRF4_PRUPE Transport inhibitor response protein OS=Prunus persica GN=PRUPE_ppa003465mg PE=2 SV=1	cfa:485573	FBXL2; F-box and leucine-rich repeat protein 2 ; K10268 F-box and leucine-rich repeat protein 2	PB006179|Pfam-B_6179; PB001423|Pfam-B_1423; PB003425|Pfam-B_3425; PB005712|Pfam-B_5712; PF12937.2|F-box-like; PB012346|Pfam-B_12346	IPR001810|F-box domain; IPR006553|Leucine-rich repeat, cysteine-containing subtype	GO:0005515|protein binding	6.49022	6.5216	6.38632	0.1039	0.135284	0.285424	0.17496
									2	0.0425449	Gh_A03G1585	AT1G50010	tubulin alpha-2 chain	09_Cell structure	Q6VAF9	TBA4_GOSHI Tubulin alpha-4 chain OS=Gossypium hirsutum PE=2 SV=1	A9PL15	A9PL15_GOSHI Alpha-tubulin OS=Gossypium hirsutum GN=TUA6 PE=1 SV=1	vvi:100247366	GSVIVT00020930001; hypothetical protein LOC100247366 ; K07374 tubulin alpha	PF00091.20|Tubulin; PF03953.12|Tubulin_C	IPR000217|Tubulin; IPR002452|Alpha tubulin; IPR003008|Tubulin/FtsZ, GTPase domain; IPR017975|Tubulin, conserved site; IPR018316|Tubulin/FtsZ, 2-layer sandwich domain	GO:0051258|protein polymerization ; GO:0005874|microtubule ; GO:0043234|protein complex ; GO:0006184|GTP catabolic process ; GO:0007017|microtubule-based process ; GO:0005525|GTP binding ; GO:0005200|structural constituent of cytoskeleton; GO:0003924|GTPase activity	9.86779	11.2309	11.6216	-1.75376	-0.390684	3.89044e-06	0.00108467
miR394	ttggcattctgtccacctcc	14.3164	54.2753	62.9895	3.79113	0	4.39982	0	0	3.96513e-05	Gh_A01G1280	AT1G27340	Galactose oxidase/kelch repeat superfamily protein	06_Protein degradation	Q9FZK1	FBX6_ARATH F-box only protein 6 OS=Arabidopsis thaliana GN=FBX6 PE=2 SV=1	B8Y9B5	B8Y9B5_PONTR F-box family protein OS=Poncirus trifoliata PE=2 SV=1			PF00646.28|F-box; PB009835|Pfam-B_9835; PB001150|Pfam-B_1150	IPR001810|F-box domain	GO:0005515|protein binding	6.03548	5.32138	5.71922	0.316263	-0.397836	0.00841196	0.0067891
									2	0.0433413	Gh_A05G1551	AT1G76200		23_Unclassified	Q8LDK3	NDUB2_ARATH NADH dehydrogenase [ubiquinone] 1 beta subcomplex subunit 2 OS=Arabidopsis thaliana GN=At1g76200 PE=3 SV=1	M5XS23	M5XS23_PRUPE Uncharacterized protein OS=Prunus persica GN=PRUPE_ppa014487mg PE=4 SV=1						8.79138	8.38541	8.58796	0.203421	-0.202551	0.380164	0.426891
miR395	ctgaagtgtttgggggaactc	2223.11	2704.76	1672.17	1.21665	0	0.752174	0	NA	NA	NA
miR396	ttccacagctttcttgaactg	7113.97	3551.94	6818.97	0.499291	0	0.958533	7.9e-05	0	0.000594605	Gh_D05G0338	AT5G35560	DENN (AEX-3) domain-containing protein	23_Unclassified	Q6AWY4	GRF5_ORYSJ Growth-regulating factor 5 OS=Oryza sativa subsp. japonica GN=GRF5 PE=2 SV=1	B9MSY2	B9MSY2_POPTR Predicted protein OS=Populus trichocarpa GN=POPTRDRAFT_589275 PE=4 SV=1			PF08879.5|WRC; PF02141.16|DENN; PB008508|Pfam-B_8508	IPR001194|DENN domain; IPR005113|uDENN domain; IPR014977|WRC	GO:0005515|protein binding	6.70401	6.85961	6.632	0.072004	0.227613	0.488058	0.0518506
									0	0.00110964	Gh_D12G2356	AT4G24150	growth-regulating factor 8	23_Unclassified	Q9SU44	GRF8_ARATH Growth-regulating factor 8 OS=Arabidopsis thaliana GN=GRF8 PE=2 SV=1	M5WG20	M5WG20_PRUPE Uncharacterized protein OS=Prunus persica GN=PRUPE_ppa019752mg PE=4 SV=1			PF08879.5|WRC; PF08880.6|QLQ	IPR014977|WRC; IPR014978|Glutamine-Leucine-Glutamine, QLQ	GO:0005634|nucleus ; GO:0005524|ATP binding ; GO:0005515|protein binding ; GO:0006355|regulation of transcription, DNA-dependent ; GO:0016818|hydrolase activity, acting on acid anhydrides, in phosphorus-containing anhydrides	4.28588	3.07577	2.53899	1.7469	0.53679	0.0011687	0.176924
									3	0.00328871	Gh_D04G1343	AT1G25422		23_Unclassified			F6HEW6	F6HEW6_VITVI Putative uncharacterized protein OS=Vitis vinifera GN=VIT_01s0011g03570 PE=4 SV=1						1.3863	2.30259	1.84583	-0.459531	0.456768	0.333749	0.236915
miR397	ttgagtgcagcgttgatgagc	272.511	217.624	152.015	0.79859	0.000529	0.557832	0	NA	NA	NA
miR408	cugcacugccucuucccuggc	85.8984	178.333	104.982	2.0761	0	1.22217	0.011657	2	0.0268828	Gh_A09G2056			23_Unclassified										7.03878	7.56303	7.74226	-0.703474	-0.17923	0.0244322	0.406573
									4	0.0458642	Gh_A04G1079	AT2G02850	plantacyanin	02_Energy	P00303	BABL_CUCSA Basic blue protein OS=Cucumis sativus PE=1 SV=1	B9GEY2	B9GEY2_POPTR Predicted protein OS=Populus trichocarpa GN=POPTRDRAFT_815202 PE=4 SV=1			PF02298.12|Cu_bind_like	IPR003245|Plastocyanin-like	GO:0009055|electron carrier activity ; GO:0005507|copper ion binding	7.09119	6.90942	6.25319	0.838	0.656233	0.000690056	0.00281819
miR482	tctttcctactcctcccatacc	12521.2	10205	13008.2	0.815023	0	1.03889	6.1e-05	0	7.93011e-05	Gh_D13G2207	AT3G18990	AP2/B3-like transcriptional factor family protein	04_Transcription	Q9XIB5	REM19_ARATH B3 domain-containing protein REM19 OS=Arabidopsis thaliana GN=REM19 PE=2 SV=1	B9N0J6	B9N0J6_POPTR Predicted protein OS=Populus trichocarpa GN=POPTRDRAFT_783236 PE=4 SV=1			PF02362.16|B3	IPR003340|B3 DNA binding domain	GO:0003677|DNA binding ; GO:0006355|regulation of transcription, DNA-dependent	5.39816	5.98729	5.39514	0.00302143	0.592148	0.989286	0.0208333
									0	0.000198241	Gh_A05G0923	AT5G03380	Heavy metal transport/detoxification superfamily protein	07_Transporters	Q94BT9	ATOX1_ARATH Copper transport protein ATX1 OS=Arabidopsis thaliana GN=ATX1 PE=1 SV=1	B9HQM6	B9HQM6_POPTR Predicted protein (Fragment) OS=Populus trichocarpa GN=POPTRDRAFT_204494 PE=4 SV=1			PB002618|Pfam-B_2618; PF00403.21|HMA; PB001282|Pfam-B_1282	IPR006121|Heavy metal-associated domain, HMA	GO:0046872|metal ion binding ; GO:0030001|metal ion transport	7.56735	7.47609	7.89133	-0.323985	-0.415236	0.0059237	0.00202729
miR2947	tataccgtgcccatgactgtag	1118.73	1616.64	1672.17	1.44507	0	1.4947	0	NA	NA	NA
miR2948	UGUGGGAGAGUUGGGCAAGAAU	731.476	404.16	282.314	0.552526	0	0.385951	0	NA	NA	NA
miR2949	acttttgaactggatttgccga	430.28	715.052	868.659	1.66183	0	2.01882	0	NA	NA	NA
miR2950	tggtgtgcagggggtggaata	344.224	194.308	152.015	0.56448	0	0.441617	0	3	0.00811845	Gh_A03G1623			09_Cell structure			Q39763	Q39763_GOSBA Proline-rich cell wall protein OS=Gossypium barbadense PE=4 SV=1			PB012383|Pfam-B_12383; PB001816|Pfam-B_1816			10.5025	10.4799	11.3429	-0.840382	-0.863013	7.18498e-05	6.46236e-05

## Sheet: Novel
miR loci	name	Sequence	mature miRseq	WT_rpm	Li1_rpm	Li2_rpm	Li1/WT	Audic(Li1/WT)	Li2/WT	Audic(Li2/WT)	Category_Degradome	Pval_Degradome	Degradome targets	Arabidopsis ID	ArabDesc	Functional category	Swissprot_id	SwissProt_desc	Trembl_id	Trembl_desc	KEGG_id	KEGG_desc	Pfam_ids	InterProt_ids	GO_ids	Li1_LSmean	Li2_Lsmean	WT_Lsmean	Log2(Li1/wt)	Log2(Li2/wt)	p-val Li1/wt	p-val Li2/wt
A03:7227797-7227817	Novel_001	CUUGUUUACACUGUUUUUUC&GAAGAAACGGUGUAAGCAAC	gaagaaacggtgtaagcaac	47.1629	30.1707	28.7367	0.639712	0.006082	0.609308	0.005249	2	0.00145509	Gh_A01G0019	AT2G16850	plasma membrane intrinsic protein 2;8	07_Transporters	Q9ZVX8	PIP28_ARATH Probable aquaporin PIP2-8 OS=Arabidopsis thaliana GN=PIP2-8 PE=1 SV=1	G8XV54	G8XV54_GOSHI PIP protein OS=Gossypium hirsutum GN=PIP2;6 PE=2 SV=1	ath:AT2G16850	PIP2;8/PIP3B (plasma membrane intrinsic protein 2;8); water channel ; K09872 aquaporin PIP	PF00230.15|MIP	IPR000425|Major intrinsic protein; IPR022357|Major intrinsic protein, conserved site	GO:0016020|membrane ; GO:0006810|transport ; GO:0005215|transporter activity	8.97107	9.46263	11.4147	-2.4436	-1.95204	8.88444e-06	9.07108e-06
D06:26314542-26314565	Novel_002	CAUCAAACUCUCCCUCUCUCCCU&AAGGAGAGAGUGAGAAUUUGAGU	aaggagagagtgagaatttgagt	41.9226	20.1138	38.3156	0.479784	0.000835	0.913962	0.039867	2	0.0514658	Gh_A09G1276	AT3G52500	Eukaryotic aspartyl protease family protein	06_Protein degradation	Q766C2	NEP2_NEPGR Aspartic proteinase nepenthesin-2 OS=Nepenthes gracilis GN=nep2 PE=1 SV=1	B9T7L5	B9T7L5_RICCO Pepsin A, putative OS=Ricinus communis GN=RCOM_0308790 PE=4 SV=1	ath:AT5G22850	aspartyl protease family protein ; K00924	PF14543.1|TAXi_N; PF14541.1|TAXi_C	IPR001461|Peptidase A1	GO:0006508|proteolysis ; GO:0004190|aspartic-type endopeptidase activity	9.09642	9.65855	10.7788	-1.6824	-1.12028	0.000101991	0.00028043
A01:99563036-99563058;A05:17130380-17130402;A10:100491815-100491837;A11:82003994-82004016;A13:1555671-1555693;A13:18030809-18030831;D01:61102178-61102200;D04:42319551-42319573;D05:24791536-24791558;D13:1482564-1482586;D13:8914966-8914988	Novel_003	GGGGGUGCCGGUUUAGGAGGUGG&CUACCAUCUGAGCU-ACAUCCCC	ctaccatctgagctacatcccc	3217.56	8431.02	13506.3	2.62032	0	4.19768	0	2	0.0437392	Gh_D09G2263			23_Unclassified										6.51767	7.52618	7.20786	-0.690189	0.318319	0.00680387	0.0495875
A05:62052140-62052161;A05:62341127-62341148	Novel_004	CGGUGGAGGCGGCGGCGGAUA&GAGACGUCGUCGCCUCGAUCG	gagacgtcgtcgcctcgatcg	340.621	1314.1	6638.19	3.85796	0	19.4885	0	3	0.000781353	Gh_D13G2550	AT2G21660	cold, circadian rhythm, and rna binding 2	11_Disease/defence	P49310	GRP1_SINAL Glycine-rich RNA-binding protein GRP1A OS=Sinapis alba PE=2 SV=1	D2D310	D2D310_GOSHI Glycine-rich RNA-binding protein OS=Gossypium hirsutum PE=2 SV=1	ath:AT5G47320	RPS19; RPS19 (40S ribosomal protein S19); RNA binding ; K02965 small subunit ribosomal protein S19	PF00076.17|RRM_1; PB002199|Pfam-B_2199	IPR000504|RNA recognition motif domain	GO:0003676|nucleic acid binding	9.43618	9.63563	10.406	-0.969858	-0.77041	0.0517526	0.0202735
A11:71110147-71110167	Novel_005	UUUCUUCAGCCUUGCUGACCU&UAGUUAGCA-GGCUGAGGUCU	tagttagcaggctgaggtct	99.5661	717.391	4205.14	7.20518	0	42.2347	0	0	0.0202526	Gh_D06G0870	AT2G30860	glutathione S-transferase PHI 9	11_Disease/defence	O80852	GSTF9_ARATH Glutathione S-transferase F9 OS=Arabidopsis thaliana GN=GSTF9 PE=2 SV=1	B9SW36	B9SW36_RICCO Glutathione-s-transferase theta, gst, putative OS=Ricinus communis GN=RCOM_0324140 PE=3 SV=1	ath:AT3G03190	ATGSTF11 (GLUTATHIONE S-TRANSFERASE F11); glutathione transferase ; K00799 glutathione S-transferase [EC:2.5.1.18]	PF00043.20|GST_C	IPR004046|Glutathione S-transferase, C-terminal; IPR017933|Glutathione S-transferase/chloride channel, C-terminal		7.02376	6.82546	7.29256	-0.268805	-0.467104	0.0568755	0.00841013
A08:13899934-13899956;A12:56883254-56883276	Novel_006	ACGCUGUAGUAAUUGGUGGUGGGU&ACUCACCACUA--UACUACAACGA	actcaccactatactacaacga	15.721	335.23	1570.94	21.3237	0	99.9265	0	4	0.0180924	Gh_A10G0928	AT3G27820	monodehydroascorbate reductase 4	11_Disease/defence	Q9LK94	MDAR2_ARATH Probable monodehydroascorbate reductase, cytoplasmic isoform 2 OS=Arabidopsis thaliana GN=At3g27820 PE=2 SV=1	B9GI50	B9GI50_POPTR Predicted protein OS=Populus trichocarpa GN=POPTRDRAFT_815507 PE=4 SV=1	ath:AT3G27820	ATMDAR4/MDAR4 (MONODEHYDROASCORBATE REDUCTASE 4); monodehydroascorbate reductase (NADH) ; K08232 monodehydroascorbate reductase (NADH) [EC:1.6.5.4]	PF00070.22|Pyr_redox; PF07992.9|Pyr_redox_2	IPR001327|Pyridine nucleotide-disulphide oxidoreductase, NAD-binding domain; IPR013027|FAD-dependent pyridine nucleotide-disulphide oxidoreductase; IPR023753|Pyridine nucleotide-disulphide oxidoreductase, FAD/NAD(P)-binding domain	GO:0050660|flavin adenine dinucleotide binding ; GO:0055114|oxidation-reduction process ; GO:0016491|oxidoreductase activity	5.70822	5.27982	5.41165	0.296569	-0.131827	0.0040208	0.119817
A03:29341232-29341249;A08:64035820-64035837;A10:39124967-39124984;A11:45138751-45138768	Novel_007	CACGUAGAGGCAUCAAG&AAACAAGCCUUUGCGUG	cacgcaaaggcttgtttt	89.0855	278.241	373.578	3.1233	0	4.19347	0	3	0.0508114	Gh_D01G1810	AT1G68530	3-ketoacyl-CoA synthase 6	01_Metabolism	Q9XF43	KCS6_ARATH 3-ketoacyl-CoA synthase 6 OS=Arabidopsis thaliana GN=CUT1 PE=1 SV=1	M9Z390	M9Z390_GOSRA 3-ketoacyl-CoA synthase 13 OS=Gossypium raimondii GN=KCS13 PE=4 SV=1	tps:THAPSDRAFT_270141	KAS3; 3-oxoacyl-synthase (EC:2.3.1.41); K00648 3-oxoacyl-[acyl-carrier-protein] synthase III [EC:2.3.1.180]	PF08392.7|FAE1_CUT1_RppA; PF08541.5|ACP_syn_III_C	IPR013601|FAE1/Type III polyketide synthase-like protein; IPR013747|3-Oxoacyl-[acyl-carrier-protein (ACP)] synthase III C-terminal	GO:0016020|membrane ; GO:0016747|transferase activity, transferring acyl groups other than amino-acyl groups ; GO:0006633|fatty acid biosynthetic process ; GO:0008610|lipid biosynthetic process	9.23484	9.96751	11.6055	-2.37062	-1.63795	3.64314e-05	0.000584386
A01:98751167-98751187	Novel_008	GUUCCGUCCGGUACUUACGGG&ACUG-AAGUGCCGGAGGGAAC	actgaagtgccggagggaac	47.1629	73.7505	124.526	1.56374	0.002166	2.64034	0	4	0.0408739	Gh_D04G1574	AT2G14900	Gibberellin-regulated family protein	03_Cell growth/division	Q948Z4	SNAK1_SOLTU Snakin-1 OS=Solanum tuberosum GN=SN1 PE=1 SV=1	M1GLJ4	M1GLJ4_GOSHI GA-stimulated transcript-like protein 3 OS=Gossypium hirsutum GN=GASL3 PE=4 SV=1			PF02704.9|GASA	IPR003854|Gibberellin regulated protein		10.903	10.8796	11.1162	-0.213203	-0.236627	0.153749	0.121985
A05:62052140-62052161;A05:62341127-62341148	Novel_009	CGGUGGAGGCGGCGGCGGAUA&GAGACGUCGUCGCCUCGAUCG	gagacgtcgtcgcctcgatcg	340.621	1314.1	6638.19	3.85796	0	19.4885	0	4	0.0483496	Gh_A13G0294	AT2G21660	cold, circadian rhythm, and rna binding 2	11_Disease/defence	P49310	GRP1_SINAL Glycine-rich RNA-binding protein GRP1A OS=Sinapis alba PE=2 SV=1	D2D310	D2D310_GOSHI Glycine-rich RNA-binding protein OS=Gossypium hirsutum PE=2 SV=1	ath:AT5G47320	RPS19; RPS19 (40S ribosomal protein S19); RNA binding ; K02965 small subunit ribosomal protein S19	PF00076.17|RRM_1; PB002199|Pfam-B_2199	IPR000504|RNA recognition motif domain	GO:0003676|nucleic acid binding	10.1002	9.28891	10.2133	-0.113082	-0.924382	0.587551	0.0109163
D09:15696679-15696698;D09:15690824-15690843;D09:15700547-15700566	Novel_010	UGGUGGUGCUGGUGGUGGGU&ACCCAUC-CUAGUACUACUC	acccatcctagtactactc	94.3258	787.79	3697.46	8.3518	0	39.1988	0	4	0.0232012	Gh_D01G0651			23_Unclassified										8.15813	8.15823	6.38351	1.77463	1.77472	0.00058361	0.00058342
A11:76898244-76898261;D04:46385009-46385026;D10:20362123-20362140	Novel_011	UUCCUUUCAUCUUCUUC&GAAGAUGAUGAAAGAAA	gaagatgatgaaagaaa	104.806	227.956	603.471	2.17502	0	5.75796	0	3	0.0540387	Gh_D09G1279	AT3G52500	Eukaryotic aspartyl protease family protein	06_Protein degradation	Q766C2	NEP2_NEPGR Aspartic proteinase nepenthesin-2 OS=Nepenthes gracilis GN=nep2 PE=1 SV=1	B9HBQ5	B9HBQ5_POPTR Predicted protein OS=Populus trichocarpa GN=POPTRDRAFT_1081174 PE=2 SV=1	ath:AT5G22850	aspartyl protease family protein ; K00924	PF14543.1|TAXi_N; PF14541.1|TAXi_C	IPR001461|Peptidase A1	GO:0006508|proteolysis ; GO:0004190|aspartic-type endopeptidase activity	8.87822	9.53928	10.4849	-1.60671	-0.945646	0.000145216	0.000645155
A03:29341232-29341249;A08:64035820-64035837;A10:39124967-39124984;A11:45138751-45138768	Novel_012	CACGUAGAGGCAUCAAG&AAACAAGCCUUUGCGUG	aaacaagcctttgcgtg	89.0855	278.241	373.578	3.1233	0	4.19347	0	3	0.0518707	Gh_A01G1563	AT1G68530	3-ketoacyl-CoA synthase 6	01_Metabolism	Q9XF43	KCS6_ARATH 3-ketoacyl-CoA synthase 6 OS=Arabidopsis thaliana GN=CUT1 PE=1 SV=1	Q2QCW7	Q2QCW7_GOSHI 3-ketoacyl-CoA synthase OS=Gossypium hirsutum PE=2 SV=1	tps:THAPSDRAFT_270141	KAS3; 3-oxoacyl-synthase (EC:2.3.1.41); K00648 3-oxoacyl-[acyl-carrier-protein] synthase III [EC:2.3.1.180]	PF08392.7|FAE1_CUT1_RppA; PF08541.5|ACP_syn_III_C	IPR013601|FAE1/Type III polyketide synthase-like protein; IPR013747|3-Oxoacyl-[acyl-carrier-protein (ACP)] synthase III C-terminal	GO:0016020|membrane ; GO:0016747|transferase activity, transferring acyl groups other than amino-acyl groups ; GO:0006633|fatty acid biosynthetic process ; GO:0008610|lipid biosynthetic process	8.77637	9.5544	10.3713	-1.59491	-0.816878	1.9677e-05	0.00016261
D02:10594413-10594437	Novel_013	GAGGAGGACGAGGAGAGUGAGAGU&AGUCUCAUUUUCCUUGUUUUCUUA	agtctcattttccttgttttctta	225.334	288.297	95.7891	1.27942	0.000583	0.425099	0	4	0.0155279	Gh_A07G0900	AT2G28910	CAX interacting protein 4	07_Transporters	Q84Y18	CXIP4_ARATH CAX-interacting protein 4 OS=Arabidopsis thaliana GN=CXIP4 PE=1 SV=2	B9MTX0	B9MTX0_POPTR Predicted protein OS=Populus trichocarpa GN=POPTRDRAFT_589953 PE=4 SV=1			PF13917.1|zf-CCHC_3	IPR001878|Zinc finger, CCHC-type	GO:0008270|zinc ion binding ; GO:0003676|nucleic acid binding	7.7175	7.28368	7.34536	0.372135	-0.0616877	0.0264093	0.676095
D02:10594413-10594437	Novel_013	GAGGAGGACGAGGAGAGUGAGAGU&AGUCUCAUUUUCCUUGUUUUCUUA	agtctcattttccttgttttctta	225.334	288.297	95.7891	1.27942	0.000583	0.425099	0	4	0.0180924	Gh_D07G0970	AT2G28910	CAX interacting protein 4	07_Transporters	Q84Y18	CXIP4_ARATH CAX-interacting protein 4 OS=Arabidopsis thaliana GN=CXIP4 PE=1 SV=2	B9MTX0	B9MTX0_POPTR Predicted protein OS=Populus trichocarpa GN=POPTRDRAFT_589953 PE=4 SV=1			PF13917.1|zf-CCHC_3	IPR001878|Zinc finger, CCHC-type	GO:0008270|zinc ion binding ; GO:0003676|nucleic acid binding	7.53619	7.19594	7.46087	0.0753123	-0.264937	0.553189	0.0898189
D06:12562612-12562632	Novel_014	UGGAUUGGGUGGUGGUGGAG&AUGCACCACCACCCAUAGAA	atgcaccaccacccatagaa	26.2016	87.1597	344.841	3.3265	0	13.1611	0	2	0.0520576	Gh_A10G1097			23_Unclassified										5.87587	7.16524	7.71453	-1.83867	-0.549296	0.00798314	0.105726
A01:21334812-21334831;D01:15835538-15835557	Novel_015	GCACGAUGAUGGAUGUUUGG&GAAAAUAUCC-UCAUCGUGC	gaaaatatcctcatcgtgc	193.892	63.6936	172.42	0.328501	0	0.889261	0.010273	4	0.0180924	Gh_D02G0538	AT3G16640	translationally controlled tumor protein	04_Transcription	Q5J907	TCTP_ELAGV Translationally-controlled tumor protein homolog OS=Elaeis guineensis var. tenera GN=TCTP PE=1 SV=1	B3TM14	B3TM14_ELAGV Translationally controlled tumor protein OS=Elaeis guineensis var. tenera PE=2 SV=1			PF00838.12|TCTP	IPR018103|Translationally controlled tumour protein, conserved site; IPR018105|Translationally controlled tumour protein		10.3945	10.5503	10.1185	0.276007	0.431759	0.117193	0.0254773
A07:71721417-71721437;D07:48844773-48844793	Novel_016	CGCCCUUUGGUUCCCUGAAUGCC&GGCAUUCAGGGAGCCA---GGCA	ggcattcagggagccaggca	68.1242	67.0459	229.894	0.984172	0.033489	3.37463	0	4	0.00260489	Gh_D12G0969	AT4G09320	Nucleoside diphosphate kinase family protein	01_Metabolism	P47920	NDKB_FLABI Nucleoside diphosphate kinase B OS=Flaveria bidentis PE=2 SV=1	D6BR65	D6BR65_9ROSI Nucleoside diphosphate kinase B OS=Jatropha curcas GN=NDKB PE=2 SV=1	vvi:100258184	GSVIVT00019061001; hypothetical protein LOC100258184 ; K00940 nucleoside-diphosphate kinase [EC:2.7.4.6]	PF00334.14|NDK	IPR001564|Nucleoside diphosphate kinase; IPR023005|Nucleoside diphosphate kinase, active site	GO:0006228|UTP biosynthetic process ; GO:0005524|ATP binding ; GO:0006241|CTP biosynthetic process ; GO:0006165|nucleoside diphosphate phosphorylation ; GO:0004550|nucleoside diphosphate kinase activity ; GO:0006183|GTP biosynthetic process	10.747	10.457	10.1588	0.588188	0.298243	0.00842034	0.114348
A03:46206957-46206974	Novel_017	UCAAAACAUUUCACAAA&UUUGUGAAAUGACUUGA	tttgtgaaatgacttga	15.721	80.4551	268.21	5.1177	0	17.0606	0	0	0.049752	Gh_A05G1124	AT1G72970	Glucose-methanol-choline (GMC) oxidoreductase family protein	10_Signal transdaction	Q9S746	HTH_ARATH Protein HOTHEAD OS=Arabidopsis thaliana GN=HTH PE=1 SV=1	B9N187	B9N187_POPTR Predicted protein OS=Populus trichocarpa GN=POPTRDRAFT_827575 PE=3 SV=1	ath:AT1G73050	(R)-mandelonitrile lyase, putative / (R)-oxynitrilase, putative ; K08248 mandelonitrile lyase [EC:4.1.2.10]	PF00732.14|GMC_oxred_N; PF05199.8|GMC_oxred_C	IPR000172|Glucose-methanol-choline oxidoreductase, N-terminal; IPR007867|Glucose-methanol-choline oxidoreductase, C-terminal	GO:0016614|oxidoreductase activity, acting on CH-OH group of donors ; GO:0050660|flavin adenine dinucleotide binding ; GO:0055114|oxidation-reduction process	7.18311	7.391	7.17549	0.00762199	0.215514	0.945465	0.0785117
D08:4024602-4024624;D12:16442064-16442086;D12:38402430-38402452;D13:59971140-59971162	Novel_018	GGUGCUGGUGGUGGAGUUGGUGG&UAACCAACUACACCACGA-CACC	taaccaactacaccacgacacc	94.3258	40.2276	95.7891	0.426475	0	1.01551	0.02865	4	0.0433723	Gh_A10G1097			23_Unclassified										5.87587	7.16524	7.71453	-1.83867	-0.549296	0.00798314	0.105726
A09:40939340-40939361;D04:3538703-3538724;D04:3673678-3673699;D06:24861385-24861406;D07:22456929-22456950	Novel_019	GUUCUUUCUAUUCCAUCUCUUA&UAAGAGGUGGAAUAGAA-UAAC	taagaggtggaatagaataac	20.9613	87.1597	105.368	4.15813	0	5.02679	0	4	0.0408739	Gh_A04G1428	AT4G35300	tonoplast monosaccharide transporter2	07_Transporters	Q8LPQ8	MSSP2_ARATH Monosaccharide-sensing protein 2 OS=Arabidopsis thaliana GN=MSSP2 PE=2 SV=2	B9S3N8	B9S3N8_RICCO Sugar transporter, putative OS=Ricinus communis GN=RCOM_1386130 PE=3 SV=1	mcc:697822	SLC2A13; solute carrier family 2 (facilitated glucose transporter), member 13 ; K08150 MFS transporter, SP family, solute carrier family 2 (facilitated glucose transporter), member 13	PF00083.19|Sugar_tr	IPR003663|Sugar/inositol transporter; IPR005828|General substrate transporter; IPR005829|Sugar transporter, conserved site; IPR020846|Major facilitator superfamily domain	GO:0016020|membrane ; GO:0006810|transport ; GO:0055085|transmembrane transport ; GO:0016021|integral to membrane ; GO:0022891|substrate-specific transmembrane transporter activity; GO:0022857|transmembrane transporter activity ; GO:0005215|transporter activity	6.46873	6.81124	6.85961	-0.390882	-0.0483705	0.00698887	0.604428
A07:7077286-7077306;A07:9739640-9739660;A09:39148750-39148770;D07:6887539-6887559;D07:9120636-9120656;D09:24080782-24080802	Novel_020	GUGCUCUCUCUCUUCUGUCA&UGACAGAAGAUAGAGAGCAC	tgacagaagatagagagcac	41.9226	53.6367	86.2102	1.27942	0.020941	2.05641	1.8e-05	4	0.0206501	Gh_D11G0401	AT5G50570	Squamosa promoter-binding protein-like (SBP domain) transcription factor family protein	04_Transcription	P0DI11	SP13B_ARATH Squamosa promoter-binding-like protein 13B OS=Arabidopsis thaliana GN=SPL13B PE=3 SV=1	L7X457	L7X457_9ROSI SBP-box transcription factor OS=Betula luminifera GN=SPL1 PE=2 SV=1			PF03110.9|SBP	IPR004333|Transcription factor, SBP-box	GO:0005634|nucleus ; GO:0003677|DNA binding	5.05837	5.80814	5.17426	-0.115898	0.633878	0.55382	0.00681832
D09:43534580-43534600	Novel_021	GGCGGGG-AGAGGGGCGCAC&AUGUGCCCCUCUUCCCCAUC	atgtgcccctcttccccatc	94.3258	30.1707	47.8946	0.319856	0	0.507757	1.6e-05	4	0.0433723	Gh_A10G1436	AT5G18570	GTP1/OBG family protein	10_Signal transdaction	Q67SC6	OBG_SYMTH GTPase obg OS=Symbiobacterium thermophilum (strain T / IAM 14863) GN=obg PE=3 SV=1	G4XPB6	G4XPB6_9ROSI GTP-binding protein DLObg1-2 (Fragment) OS=Dimocarpus longan PE=2 SV=1	pop:POPTR_880063	hypothetical protein ; K03979 GTP-binding protein	PF01018.17|GTP1_OBG; PF01926.18|MMR_HSR1; PF09269.6|DUF1967	IPR006073|GTP binding domain; IPR006074|GTP1/OBG, conserved site; IPR006169|GTP1/OBG domain; IPR014100|GTP-binding protein Obg/CgtA; IPR015349|GTP-binding protein GTP1/OBG, C-terminal	GO:0000287|magnesium ion binding ; GO:0000166|nucleotide binding ; GO:0005525|GTP binding ; GO:0003924|GTPase activity	3.92527	3.63759	3.54578	0.37949	0.0918075	0.106985	0.682126
D12:55091640-55091662	Novel_022	GUUCUCC-CUCGGUCUCACUGA&UAAGUGAGACCGAGAGGAGAGC	taagtgagaccgagaggagagc	62.8839	26.8184	57.4735	0.426475	2.1e-05	0.913962	0.030867	4	0.00260489	Gh_D05G0950	AT3G46430		02_Energy			B9SZF4	B9SZF4_RICCO Putative uncharacterized protein OS=Ricinus communis GN=RCOM_0983170 PE=4 SV=1			PB004179|Pfam-B_4179			6.49224	6.43615	6.59896	-0.106723	-0.162813	0.535248	0.361228
A07:39408510-39408530	Novel_023	AGGAAUUGGAGGCGGUGCGGG&UCUGUAUCGU-UCCAAUUUUA	tctgtatcgttccaatttta	5.24032	13.4092	95.7891	2.55885	0.017237	18.2792	0	2	0.0126091	Gh_A09G2056			23_Unclassified										7.03878	7.56303	7.74226	-0.703474	-0.17923	0.0244322	0.406573
A08:101781601-101781622;A08:94361518-94361539	Novel_024	GCUUCCGCUGCGGCCAAGUUGA&UCAGAGUGGC-GCAGCGGAAGC	tcagagtggcgcagcggaagc	0	60.3413	47.8946	.	0	.	0	4	0.0129568	Gh_D05G1987	AT1G47200	WPP domain protein 2	09_Cell structure	Q9M7N6	MAF1_SOLLC MFP1 attachment factor 1 OS=Solanum lycopersicum GN=MAF1 PE=1 SV=1	B9MVW8	B9MVW8_POPTR Predicted protein OS=Populus trichocarpa GN=POPTRDRAFT_740524 PE=4 SV=1			PF13943.1|WPP	IPR025265|WPP domain		6.13123	6.45205	7.19017	-1.05895	-0.738125	0.00139404	0.00473741
A03:2266839-2266861	Novel_025	AAAGGAGAA-AGACAAAGAGGC&GUUUCUUUGUCUAUUCUCGUUU	gtttctttgtctattctcgttt	41.9226	50.2844	9.57891	1.19946	0.030934	0.228491	2e-06	2	0.0107588	Gh_A11G2088			23_Unclassified										8.98122	7.83307	8.03722	0.944001	-0.204148	0.00126008	0.367826
D11:39058018-39058035	Novel_026	GGUUAUCAUUUCUGCUC&AAACAGAAAAGAUAACU	aaacagaaaagataact	0	23.4661	76.6313	.	0	.	0	2	0.0451306	Gh_A05G2976	AT3G04120	glyceraldehyde-3-phosphate dehydrogenase C subunit 1	02_Energy	Q7FAH2	G3PC2_ORYSJ Glyceraldehyde-3-phosphate dehydrogenase 2, cytosolic OS=Oryza sativa subsp. japonica GN=GAPC2 PE=1 SV=1	D2D332	D2D332_GOSHI Glyceraldehyde-3-phosphate dehydrogenase C subunit OS=Gossypium hirsutum PE=2 SV=1	osa:4336216	Os04g0486600; hypothetical protein ; K00134 glyceraldehyde 3-phosphate dehydrogenase [EC:1.2.1.12]	PF02800.15|Gp_dh_C; PF00044.19|Gp_dh_N	IPR020828|Glyceraldehyde 3-phosphate dehydrogenase, NAD(P) binding domain; IPR020829|Glyceraldehyde 3-phosphate dehydrogenase, catalytic domain; IPR020830|Glyceraldehyde 3-phosphate dehydrogenase, active site; IPR020831|Glyceraldehyde/Erythrose phosphate dehydrogenase family	GO:0016620|oxidoreductase activity, acting on the aldehyde or oxo group of donors, NAD or NADP as acceptor ; GO:0055114|oxidation-reduction process	10.6131	10.8388	10.9177	-0.304609	-0.0788556	0.00615519	0.298894
D11:39058018-39058035	Novel_026	GGUUAUCAUUUCUGCUC&AAACAGAAAAGAUAACU	aaacagaaaagataact	0	23.4661	76.6313	.	0	.	0	2	0.0467184	Gh_D04G0765	AT3G04120	glyceraldehyde-3-phosphate dehydrogenase C subunit 1	02_Energy	Q7FAH2	G3PC2_ORYSJ Glyceraldehyde-3-phosphate dehydrogenase 2, cytosolic OS=Oryza sativa subsp. japonica GN=GAPC2 PE=1 SV=1	D2D332	D2D332_GOSHI Glyceraldehyde-3-phosphate dehydrogenase C subunit OS=Gossypium hirsutum PE=2 SV=1	osa:4336216	Os04g0486600; hypothetical protein ; K00134 glyceraldehyde 3-phosphate dehydrogenase [EC:1.2.1.12]	PF02800.15|Gp_dh_C; PF00044.19|Gp_dh_N	IPR020828|Glyceraldehyde 3-phosphate dehydrogenase, NAD(P) binding domain; IPR020829|Glyceraldehyde 3-phosphate dehydrogenase, catalytic domain; IPR020830|Glyceraldehyde 3-phosphate dehydrogenase, active site; IPR020831|Glyceraldehyde/Erythrose phosphate dehydrogenase family	GO:0016620|oxidoreductase activity, acting on the aldehyde or oxo group of donors, NAD or NADP as acceptor ; GO:0055114|oxidation-reduction process	10.2611	10.1883	10.1604	0.100666	0.027864	0.265018	0.749536
A09:72412577-72412599;D09:48527742-48527764	Novel_027	GAGGAUGCUAUUGAAG-GGCUA&UGGCUUCUUCAAAUGCAUCCUC	tggcttcttcaaatgcatcctc	36.6822	30.1707	28.7367	0.822487	0.03176	0.783396	0.029757	2	0.0445346	Gh_Sca007938G01	AT1G67730	beta-ketoacyl reductase 1	01_Metabolism	Q8L9C4	KCR1_ARATH Very-long-chain 3-oxoacyl-CoA reductase 1 OS=Arabidopsis thaliana GN=KCR1 PE=1 SV=1	B9RMR1	B9RMR1_RICCO Steroid dehydrogenase, putative OS=Ricinus communis GN=RCOM_1082850 PE=3 SV=1	ddi:DDB_0238277	short-chain dehydrogenase/reductase (SDR) family protein ; K10251 beta-keto reductase [EC:1.1.1.-]	PF00106.20|adh_short	IPR002198|Short-chain dehydrogenase/reductase SDR; IPR002347|Glucose/ribitol dehydrogenase	GO:0008152|metabolic process ; GO:0016491|oxidoreductase activity	4.25325	4.82564	5.19481	-0.941562	-0.369164	0.0200572	0.187799
A11:90231901-90231923	Novel_028	UGAGAUGGAAAGUAUGUUGGAU&GUUUAGCUUACUUUUUGUCUCA	gtttagcttactttttgtctca	15.721	16.7615	57.4735	1.06619	0.067848	3.65585	0	0	0.0134695	Gh_D04G0545	AT3G27550	RNA-binding CRS1 / YhbY (CRM) domain protein	04_Transcription	Q67XL4	Y3544_ARATH Uncharacterized CRM domain-containing protein At3g25440, chloroplastic OS=Arabidopsis thaliana GN=At3g25440 PE=2 SV=1	K7KNP7	K7KNP7_SOYBN Uncharacterized protein OS=Glycine max PE=4 SV=1			PF01985.16|CRS1_YhbY	IPR001890|RNA-binding, CRM domain	GO:0003723|RNA binding	4.81219	4.93208	5.15908	-0.346894	-0.227004	0.00956749	0.0443211
A06:102482886-102482908	Novel_029	ACCGGCGAGGAAGAAGAAGAUG&UUUUUUUUUCUUUUUCGCCACA	tttttttttctttttcgccaca	31.4419	20.1138	19.1578	0.639712	0.015673	0.609308	0.01315	3	0.0361251	Gh_A08G1793	AT5G58590	RAN binding protein 1	10_Signal transdaction	P92985	RBP1C_ARATH Ran-binding protein 1 homolog c OS=Arabidopsis thaliana GN=RANBP1C PE=2 SV=1	B9HND6	B9HND6_POPTR Predicted protein OS=Populus trichocarpa GN=POPTRDRAFT_557663 PE=4 SV=1	dre:100003664	similar to RAN binding protein 2 ; K12172 E3 SUMO-protein ligase RanBP2	PB017071|Pfam-B_17071; PF00638.13|Ran_BP1	IPR000156|Ran binding domain	GO:0046907|intracellular transport	9.2134	8.47811	9.72404	-0.51064	-1.24594	4.24217e-05	1.04927e-06
A05:4573167-4573189	Novel_030	UGGUCGGUUCAGCAUUGCUGAU&AAAAGCAAUGAAGAACUGGCCU	aaaagcaatgaagaactggcct	5.24032	23.4661	38.3156	4.47798	0.000208	7.3117	0	2	0.0220124	Gh_A11G0132	AT4G27740	Yippee family putative zinc-binding protein	23_Unclassified	Q2V3E2	YIPL5_ARATH Protein yippee-like At4g27740 OS=Arabidopsis thaliana GN=At4g27740 PE=3 SV=1	M5W8L8	M5W8L8_PRUPE Uncharacterized protein OS=Prunus persica GN=PRUPE_ppa025538mg PE=4 SV=1			PF03226.9|Yippee-Mis18	IPR004910|Yippee/Mis18		8.01478	7.98264	3.79923	4.21555	4.18342	0.00705306	0.00731096
A02:10291125-10291144	Novel_031	GAGGAAACGGUGGUUACAGCCG&UUGCU---UACACCGUUUCUUC	ttgcttacaccgtttcttc	5.24032	13.4092	47.8946	2.55885	0.017237	9.13962	0	3	0.0286156	Gh_A13G0294	AT2G21660	cold, circadian rhythm, and rna binding 2	11_Disease/defence	P49310	GRP1_SINAL Glycine-rich RNA-binding protein GRP1A OS=Sinapis alba PE=2 SV=1	D2D310	D2D310_GOSHI Glycine-rich RNA-binding protein OS=Gossypium hirsutum PE=2 SV=1	ath:AT5G47320	RPS19; RPS19 (40S ribosomal protein S19); RNA binding ; K02965 small subunit ribosomal protein S19	PF00076.17|RRM_1; PB002199|Pfam-B_2199	IPR000504|RNA recognition motif domain	GO:0003676|nucleic acid binding	10.1002	9.28891	10.2133	-0.113082	-0.924382	0.587551	0.0109163
A02:10291125-10291144	Novel_031	GAGGAAACGGUGGUUACAGCCG&UUGCU---UACACCGUUUCUUC	ttgcttacaccgtttcttc	5.24032	13.4092	47.8946	2.55885	0.017237	9.13962	0	3	0.0286698	Gh_D13G2550	AT2G21660	cold, circadian rhythm, and rna binding 2	11_Disease/defence	P49310	GRP1_SINAL Glycine-rich RNA-binding protein GRP1A OS=Sinapis alba PE=2 SV=1	D2D310	D2D310_GOSHI Glycine-rich RNA-binding protein OS=Gossypium hirsutum PE=2 SV=1	ath:AT5G47320	RPS19; RPS19 (40S ribosomal protein S19); RNA binding ; K02965 small subunit ribosomal protein S19	PF00076.17|RRM_1; PB002199|Pfam-B_2199	IPR000504|RNA recognition motif domain	GO:0003676|nucleic acid binding	10.4362	9.63563	10.406	0.0301423	-0.77041	0.881753	0.0202735
A13:74527834-74527856	Novel_032	AAGUGGAAGCCAUAUAUUCCAGACUU&CAGUUUGGA----GUGGUUUUCAUAA	cagtttggagtggttttcataa	5.24032	13.4092	47.8946	2.55885	0.017237	9.13962	0	3	0.036448	Gh_A01G1563	AT1G68530	3-ketoacyl-CoA synthase 6	01_Metabolism	Q9XF43	KCS6_ARATH 3-ketoacyl-CoA synthase 6 OS=Arabidopsis thaliana GN=CUT1 PE=1 SV=1	Q2QCW7	Q2QCW7_GOSHI 3-ketoacyl-CoA synthase OS=Gossypium hirsutum PE=2 SV=1	tps:THAPSDRAFT_270141	KAS3; 3-oxoacyl-synthase (EC:2.3.1.41); K00648 3-oxoacyl-[acyl-carrier-protein] synthase III [EC:2.3.1.180]	PF08392.7|FAE1_CUT1_RppA; PF08541.5|ACP_syn_III_C	IPR013601|FAE1/Type III polyketide synthase-like protein; IPR013747|3-Oxoacyl-[acyl-carrier-protein (ACP)] synthase III C-terminal	GO:0016020|membrane ; GO:0016747|transferase activity, transferring acyl groups other than amino-acyl groups ; GO:0006633|fatty acid biosynthetic process ; GO:0008610|lipid biosynthetic process	8.77637	9.5544	10.3713	-1.59491	-0.816878	1.9677e-05	0.00016261
A03:21986666-21986689	Novel_033	UGGAGAAGGGAUGG-AUGAGAUG&AGUUUCAUACAAUCCCUUCUCCU	agtttcatacaatcccttctcct	31.4419	3.3523	28.7367	0.106619	0	0.913962	0.049327	3	0.00523453	Gh_D08G1948	AT5G23860	tubulin beta 8	09_Cell structure	Q6VAF4	TBB9_GOSHI Tubulin beta-9 chain OS=Gossypium hirsutum PE=2 SV=1	Q8RU83	Q8RU83_GOSHI Beta-tubulin OS=Gossypium hirsutum GN=Tub1 PE=1 SV=1	vvi:100261736	GSVIVT00009147001; hypothetical protein LOC100261736 ; K07375 tubulin beta	PF00091.20|Tubulin; PB000081|Pfam-B_81; PF03953.12|Tubulin_C	IPR000217|Tubulin; IPR002453|Beta tubulin; IPR003008|Tubulin/FtsZ, GTPase domain; IPR013838|Beta tubulin, autoregulation binding site; IPR017975|Tubulin, conserved site; IPR018316|Tubulin/FtsZ, 2-layer sandwich domain	GO:0051258|protein polymerization ; GO:0005874|microtubule ; GO:0043234|protein complex ; GO:0006184|GTP catabolic process ; GO:0007017|microtubule-based process ; GO:0005525|GTP binding ; GO:0005200|structural constituent of cytoskeleton; GO:0003924|GTPase activity	10.1103	10.4381	11.0676	-0.957297	-0.629485	1.70106e-05	9.84722e-05
A11:92390413-92390433;D11:65348421-65348441	Novel_034	CUCUCCCGACAAUCCUUUUCUU&AAGAAAAG--AAGUCGGGAGAG	aagaaaagaagtcgggagag	47.1629	6.70459	9.57891	0.142158	0	0.203103	0	4	0.0257457	Gh_D05G1152			23_Unclassified			M4ED83	M4ED83_BRARP Uncharacterized protein OS=Brassica rapa subsp. pekinensis GN=Bra026743 PE=4 SV=1						1.67398	5.55425	8.352	-6.67803	-2.79775	0.0580883	0.000572574
A08:96983251-96983275	Novel_035	CGUUCAUUCGUGAACAUGUCUCGAG&UACGGGAUAUG-CCAUGAAUGAAUG	tacgggatatgccatgaatgaatg	41.9226	10.0569	9.57891	0.239892	1e-06	0.228491	2e-06	4	0.0257457	Gh_A03G0786	AT1G17840	white-brown complex homolog protein 11	07_Transporters	Q8RXN0	AB11G_ARATH ABC transporter G family member 11 OS=Arabidopsis thaliana GN=ABCG11 PE=1 SV=1	Q6X4V5	Q6X4V5_GOSHI ABC transporter OS=Gossypium hirsutum GN=WBC1 PE=2 SV=1	cme:CMS467C	ATP-binding cassette, sub-family G (WBC), member 2 ; K05681 ATP-binding cassette, subfamily G (WHITE), member 2	PF01061.19|ABC2_membrane; PB018733|Pfam-B_18733; PB010129|Pfam-B_10129; PB001749|Pfam-B_1749; PB003782|Pfam-B_3782; PB007462|Pfam-B_7462; PF00005.22|ABC_tran	IPR003439|ABC transporter-like; IPR003593|AAA+ ATPase domain; IPR013525|ABC-2 type transporter; IPR017871|ABC transporter, conserved site	GO:0016020|membrane ; GO:0005524|ATP binding ; GO:0000166|nucleotide binding ; GO:0017111|nucleoside-triphosphatase activity; GO:0016887|ATPase activity	8.84525	9.33641	9.30295	-0.457701	0.0334648	0.0312556	0.82255
A08:96983251-96983275	Novel_035	CGUUCAUUCGUGAACAUGUCUCGAG&UACGGGAUAUG-CCAUGAAUGAAUG	tacgggatatgccatgaatgaatg	41.9226	10.0569	9.57891	0.239892	1e-06	0.228491	2e-06	2	0.00187044	Gh_D02G1202	AT1G17840	white-brown complex homolog protein 11	07_Transporters	Q8RXN0	AB11G_ARATH ABC transporter G family member 11 OS=Arabidopsis thaliana GN=ABCG11 PE=1 SV=1	Q6X4V5	Q6X4V5_GOSHI ABC transporter OS=Gossypium hirsutum GN=WBC1 PE=2 SV=1	gga:423767	ABCG2; ATP-binding cassette, sub-family G (WHITE), member 2 ; K05681 ATP-binding cassette, subfamily G (WHITE), member 2	PF01061.19|ABC2_membrane; PB018733|Pfam-B_18733; PB010129|Pfam-B_10129; PB001749|Pfam-B_1749; PB003782|Pfam-B_3782; PB007462|Pfam-B_7462; PF00005.22|ABC_tran	IPR003439|ABC transporter-like; IPR003593|AAA+ ATPase domain; IPR013525|ABC-2 type transporter; IPR017871|ABC transporter, conserved site	GO:0016020|membrane ; GO:0005524|ATP binding ; GO:0000166|nucleotide binding ; GO:0017111|nucleoside-triphosphatase activity; GO:0016887|ATPase activity	8.56299	9.17589	9.1772	-0.614202	-0.00131024	0.00807771	0.992423
A01:8306271-8306293;A01:86813418-86813440;A01:8829501-8829523;A03:86930626-86930648;A11:35590267-35590289;A11:4011838-4011860;A11:4037093-4037115;A12:59732112-59732134	Novel_036	GCGGGUGGUGGAGUU-GGAGGA&UCCUCUUUUGUCUACCACUUGU	tcctcttttgtctaccacttgt	10.4806	20.1138	28.7367	1.91914	0.014981	2.74189	0.0006	2	0.0150708	Gh_A09G2056			23_Unclassified										7.03878	7.56303	7.74226	-0.703474	-0.17923	0.0244322	0.406573
A01:8306271-8306293;A01:86813418-86813440;A01:8829501-8829523;A03:86930626-86930648;A11:35590267-35590289;A11:4011838-4011860;A11:4037093-4037115;A12:59732112-59732134	Novel_036	GCAGGUGGUGGAGUUGGAGGAGGA&UCCUCUUUUG--UCUACCACUUGU	tcctcttttgtctaccacttgt	10.4806	20.1138	28.7367	1.91914	0.014981	2.74189	0.0006	4	0.0308147	Gh_D09G2263			23_Unclassified										6.51767	7.52618	7.20786	-0.690189	0.318319	0.00680387	0.0495875
A01:8306271-8306293;A01:86813418-86813440;A01:8829501-8829523;A03:86930626-86930648;A11:35590267-35590289;A11:4011838-4011860;A11:4037093-4037115;A12:59732112-59732134	Novel_036	GCAAGUGGUAGACAAAUACUGGGAGGA&UCCUCU-----UUUGUCUACCACUUGU	tcctcttttgtctaccacttgt	10.4806	20.1138	28.7367	1.91914	0.014981	2.74189	0.0006	4	0.005203	Gh_D10G0307	AT1G29670	GDSL-like Lipase/Acylhydrolase superfamily protein	01_Metabolism	Q9C7N5	GDL14_ARATH GDSL esterase/lipase At1g29660 OS=Arabidopsis thaliana GN=At1g29660 PE=2 SV=1	C6TD09	C6TD09_SOYBN Putative uncharacterized protein OS=Glycine max PE=2 SV=1			PB001851|Pfam-B_1851; PF00657.17|Lipase_GDSL	IPR001087|Lipase, GDSL	GO:0016788|hydrolase activity, acting on ester bonds ; GO:0006629|lipid metabolic process	9.32331	10.4368	10.3499	-1.02661	0.0869038	1.78646e-05	0.194412
A12:37531492-37531514;D05:7867491-7867513;D10:16993493-16993515	Novel_037	AGAAGAACAUCAGAAGGAUGAA&UUCGUUCUUCUGUUGUUCUUCG	ttcgttcttctgttgttcttcg	10.4806	20.1138	28.7367	1.91914	0.014981	2.74189	0.0006	4	0.0383689	Gh_D05G3772			23_Unclassified			B9HLX2	B9HLX2_POPTR Predicted protein OS=Populus trichocarpa GN=POPTRDRAFT_565242 PE=4 SV=1						6.19577	5.66873	6.04263	0.153132	-0.373902	0.206677	0.0237704
A04:60161942-60161964;A08:94948824-94948846;A09:45064631-45064653;D02:57496059-57496081;D02:57504335-57504357;D06:54685492-54685514;D09:7629671-7629693	Novel_038	UCAGGUGGAAACCGUGUGGAUA&GUUCUAUACGGAUUCUACUUGU	gttctatacggattctacttgt	36.6822	16.7615	0	0.456937	0.001112	0	0	4	0.0129568	Gh_D13G2144	AT5G25560	CHY-type/CTCHY-type/RING-type Zinc finger protein	06_Protein degradation	Q9CR50	ZN363_MOUSE RING finger and CHY zinc finger domain-containing protein 1 OS=Mus musculus GN=Rchy1 PE=1 SV=1	A9PE71	A9PE71_POPTR Predicted protein OS=Populus trichocarpa GN=POPTRDRAFT_654056 PE=2 SV=1	ath:AT5G22920	zinc finger (C3HC4-type RING finger) family protein ; K10144 ring finger and CHY zinc finger domain-containing protein 1	PF14599.1|zinc_ribbon_6; PF05495.7|zf-CHY; PF13639.1|zf-RING_2	IPR001841|Zinc finger, RING-type; IPR008913|Zinc finger, CHY-type; IPR017921|Zinc finger, CTCHY-type	GO:0005515|protein binding ; GO:0008270|zinc ion binding	9.19431	7.59622	7.80248	1.39183	-0.206257	3.43649e-05	0.270017
A01:83087691-83087713;D13:5906649-5906671	Novel_039	AGGCGU-UUAACUGUGUCCGAC&GUCGGAUAUAGUUGGCAUGCCU	gtcggatatagttggcatgcct	5.24032	16.7615	28.7367	3.19856	0.003414	5.48377	8e-06	4	0.0180924	Gh_D01G0045	AT2G16280	3-ketoacyl-CoA synthase 9	01_Metabolism	Q9SIX1	KCS9_ARATH 3-ketoacyl-CoA synthase 9 OS=Arabidopsis thaliana GN=KCS9 PE=2 SV=1	M9ZA87	M9ZA87_GOSRA 3-ketoacyl-CoA synthase OS=Gossypium raimondii GN=KCS PE=4 SV=1	pop:POPTR_814871	CHS2; chalcone synthase (EC:2.3.1.74); K00660 chalcone synthase [EC:2.3.1.74]	PF08392.7|FAE1_CUT1_RppA; PF08541.5|ACP_syn_III_C	IPR013601|FAE1/Type III polyketide synthase-like protein; IPR013747|3-Oxoacyl-[acyl-carrier-protein (ACP)] synthase III C-terminal	GO:0016020|membrane ; GO:0016747|transferase activity, transferring acyl groups other than amino-acyl groups ; GO:0006633|fatty acid biosynthetic process ; GO:0008610|lipid biosynthetic process	6.66738	7.93368	7.4309	-0.763524	0.502773	0.000487575	0.000753367
A12:1237398-1237420	Novel_040	GAGGUGGAGUAGGGCUCGGUGG&CCACUAGGCCUGACUCCUCCUU	ccactaggcctgactcctcctt	5.24032	6.70459	38.3156	1.27942	0.097389	7.3117	0	2	0.0387532	Gh_A10G1097			23_Unclassified										5.87587	7.16524	7.71453	-1.83867	-0.549296	0.00798314	0.105726
D04:1685199-1685221	Novel_041	AUGUUGGGGUGUAUUAUGCUCC&GGAGGAUAAUGCACUUCAACGC	ggaggataatgcacttcaacgc	0	20.1138	28.7367	.	1e-06	.	0	4	0.00779434	Gh_A13G0239	AT3G19820	cell elongation protein / DWARF1 / DIMINUTO (DIM)	03_Cell growth/division	P93472	DIM_PEA Delta(24)-sterol reductase OS=Pisum sativum GN=DIM PE=1 SV=1	Q8L5K5	Q8L5K5_GOSHI Fiber cell elongation protein OS=Gossypium hirsutum GN=Ghfe1 PE=2 SV=1	ath:AT3G19820	DWF1; DWF1 (DIMINUTO 1); catalytic ; K09828 delta24-sterol reductase [EC:1.3.1.72]	PB000876|Pfam-B_876; PB017519|Pfam-B_17519; PF01565.18|FAD_binding_4; PB012605|Pfam-B_12605	IPR006094|FAD linked oxidase, N-terminal; IPR016166|FAD-binding, type 2	GO:0016614|oxidoreductase activity, acting on CH-OH group of donors ; GO:0008762|UDP-N-acetylmuramate dehydrogenase activity ; GO:0050660|flavin adenine dinucleotide binding ; GO:0003824|catalytic activity ; GO:0055114|oxidation-reduction process ; GO:0016491|oxidoreductase activity	8.01091	8.64265	8.89114	-0.880232	-0.248494	3.5638e-07	0.000173362
A11:25628983-25629005	Novel_042	GUUGAUCA-UACUUUACCCCGU&GCGGGGUAGAGUAAUGGUUAAC	gcggggtagagtaatggttaac	10.4806	6.70459	28.7367	0.639712	0.0719	2.74189	0.0006	4	0.0206501	Gh_D08G0424	AT3G62220	Protein kinase superfamily protein	05_Protein synthesis	Q41328	PTI1_SOLLC Pto-interacting protein 1 OS=Solanum lycopersicum GN=PTI1 PE=1 SV=2	B9RN61	B9RN61_RICCO Serine/threonine-protein kinase PBS1, putative OS=Ricinus communis GN=RCOM_1343920 PE=3 SV=1	ath:AT3G55450	protein kinase, putative ; K00924	PF07714.12|Pkinase_Tyr; PB003458|Pfam-B_3458	IPR000719|Protein kinase domain; IPR001245|Serine-threonine/tyrosine-protein kinase catalytic domain; IPR002290|Serine/threonine- / dual specificity protein kinase, catalytic domain; IPR008271|Serine/threonine-protein kinase, active site; IPR017441|Protein kinase, ATP binding site; IPR020635|Tyrosine-protein kinase, catalytic domain	GO:0004713|protein tyrosine kinase activity; GO:0005524|ATP binding ; GO:0004674|protein serine/threonine kinase activity ; GO:0004672|protein kinase activity ; GO:0006468|protein phosphorylation	6.60935	6.70564	6.83948	-0.230127	-0.133837	0.000226175	0.0033746
A03:51940512-51940534	Novel_043	UGGAGCUACUGGGUAUGGGGGUC&GAUCCCCGAGCCU-GUAGCUUCA	gatccccgagcctgtagcttca	15.721	16.7615	9.57891	1.06619	0.067848	0.609308	0.039014	4	0.0383689	Gh_A02G0411	AT4G36960	RNA-binding (RRM/RBD/RNP motifs) family protein	11_Disease/defence	Q8W034	RNP1_ARATH Heterogeneous nuclear ribonucleoprotein 1 OS=Arabidopsis thaliana GN=RNP1 PE=1 SV=1	B9HSS5	B9HSS5_POPTR Predicted protein OS=Populus trichocarpa GN=POPTRDRAFT_1089460 PE=4 SV=1	pop:POPTR_1089460	hypothetical protein ; K12741 heterogeneous nuclear ribonucleoprotein A1/3	PF00076.17|RRM_1; PB002199|Pfam-B_2199	IPR000504|RNA recognition motif domain	GO:0003676|nucleic acid binding	6.65758	6.50429	6.81783	-0.160248	-0.313542	0.304126	0.0797885
A12:70709257-70709278;D04:31307511-31307532;D08:14060732-14060753	Novel_044	GGG-UUUUUGUUUUUGGGUUU&AAACCCGAAAACAAAGAACCC	aaacccgaaaacaaagaaccc	5.24032	16.7615	19.1578	3.19856	0.003414	3.65585	0.001301	4	0.0308147	Gh_D06G0485	AT5G34940	glucuronidase 3	09_Cell structure	Q9FZP1	HPSE3_ARATH Heparanase-like protein 3 OS=Arabidopsis thaliana GN=At5g34940 PE=2 SV=2	F6HCH3	F6HCH3_VITVI Putative uncharacterized protein OS=Vitis vinifera GN=VIT_11s0118g00420 PE=4 SV=1	ame:725623	similar to heparanase ; K07964 heparanase 1 [EC:3.2.1.-]	PF03662.9|Glyco_hydro_79n	IPR005199|Glycoside hydrolase, family 79	GO:0016020|membrane ; GO:0016798|hydrolase activity, acting on glycosyl bonds	6.97821	7.22232	7.11178	-0.13357	0.110539	0.146169	0.192325
A01:5156866-5156888	Novel_045	UGGUGGG-AUUGGCAAGAGAGG&UCUCAGUUGCCAAUUCCCACCA	tctcagttgccaattcccacca	5.24032	6.70459	28.7367	1.27942	0.097389	5.48377	8e-06	2	0.0068412	Gh_A09G2217			23_Unclassified	Q12816	TROP_HUMAN Trophinin OS=Homo sapiens GN=TRO PE=1 SV=3								5.26957	5.50398	7.3016	-2.03202	-1.79762	3.71372e-05	4.17592e-05
D06:47893157-47893179	Novel_047	GGUGGCGGAGGAUUUGGAGGAGG&CCUCC-CCAAAUCCAACGGUACC	cctccccaaatccaacggtacc	15.721	16.7615	0	1.06619	0.067848	0	7e-06	4	0.0408739	Gh_A13G0294	AT2G21660	cold, circadian rhythm, and rna binding 2	11_Disease/defence	P49310	GRP1_SINAL Glycine-rich RNA-binding protein GRP1A OS=Sinapis alba PE=2 SV=1	D2D310	D2D310_GOSHI Glycine-rich RNA-binding protein OS=Gossypium hirsutum PE=2 SV=1	ath:AT5G47320	RPS19; RPS19 (40S ribosomal protein S19); RNA binding ; K02965 small subunit ribosomal protein S19	PF00076.17|RRM_1; PB002199|Pfam-B_2199	IPR000504|RNA recognition motif domain	GO:0003676|nucleic acid binding	10.1002	9.28891	10.2133	-0.113082	-0.924382	0.587551	0.0109163
D06:47893157-47893179	Novel_047	GGUGGCGGAGGAUUUGGAGGAGG&CCUCC-CCAAAUCCAACGGUACC	cctccccaaatccaacggtacc	15.721	16.7615	0	1.06619	0.067848	0	7e-06	3	0.00083714	Gh_D13G2550	AT2G21660	cold, circadian rhythm, and rna binding 2	11_Disease/defence	P49310	GRP1_SINAL Glycine-rich RNA-binding protein GRP1A OS=Sinapis alba PE=2 SV=1	D2D310	D2D310_GOSHI Glycine-rich RNA-binding protein OS=Gossypium hirsutum PE=2 SV=1	ath:AT5G47320	RPS19; RPS19 (40S ribosomal protein S19); RNA binding ; K02965 small subunit ribosomal protein S19	PF00076.17|RRM_1; PB002199|Pfam-B_2199	IPR000504|RNA recognition motif domain	GO:0003676|nucleic acid binding	10.4362	9.63563	10.406	0.0301423	-0.77041	0.881753	0.0202735
A01:53402373-53402391	Novel_048	CUAGGCCAUAUGCUUCGG&AGGAAGCAUGUGGCCUAG	aggaagcatgtggcctag	5.24032	16.7615	9.57891	3.19856	0.003414	1.82792	0.046195	4	0.0103789	Gh_D07G1197	AT5G07990	Cytochrome P450 superfamily protein	20_Secondary metabolism	P48419	C75A3_PETHY Flavonoid 3',5'-hydroxylase 2 OS=Petunia hybrida GN=CYP75A3 PE=2 SV=1	Q84NG3	Q84NG3_GOSHI Flavonoid 3',5'-hydroxylase OS=Gossypium hirsutum PE=2 SV=1	vvi:100232999	GSVIVT00016217001, F3'H; flavonoid 3' hydroxylase ; K05280 flavonoid 3'-monooxygenase [EC:1.14.13.21]	PF00067.17|p450	IPR001128|Cytochrome P450; IPR002401|Cytochrome P450, E-class, group I; IPR017972|Cytochrome P450, conserved site	GO:0009055|electron carrier activity ; GO:0020037|heme binding ; GO:0016705|oxidoreductase activity, acting on paired donors, with incorporation or reduction of molecular oxygen ; GO:0005506|iron ion binding ; GO:0055114|oxidation-reduction process	7.86416	9.30283	8.22648	-0.362321	1.07634	0.0815176	0.00015791
A03:1235813-1235836;A03:85221316-85221339;A10:88535374-88535397	Novel_049	GAGGAGAAGCAAAAGCAAGUUAUUGUGGAGA&CCUUCACAAUAACU--------CUUCUCCUU	ccttcacaataactcttctcctt	31.4419	0	0	0	0	0	0	2	0.00869884	Gh_D01G2143	AT5G59880	actin depolymerizing factor 3	09_Cell structure	Q9FVI1	ADF2_PETHY Actin-depolymerizing factor 2 OS=Petunia hybrida GN=ADF2 PE=2 SV=1	A1XJ46	A1XJ46_GOSHI Actin depolymerizing factor 3 OS=Gossypium hirsutum GN=ADF3 PE=2 SV=1	pop:POPTR_723326	ADF5; actin depolymerizing factor 5 ; K05765 cofilin	PF00241.15|Cofilin_ADF	IPR002108|Actin-binding, cofilin/tropomyosin type; IPR017904|ADF/Cofilin/Destrin	GO:0003779|actin binding ; GO:0015629|actin cytoskeleton; GO:0005622|intracellular ; GO:0030042|actin filament depolymerization	8.84942	9.33025	9.07913	-0.229712	0.251124	0.0347077	0.0154293
A03:1820945-1820967	Novel_050	AGAGGAUGUGAGUGUGAGUGUG&UACACUCAAACUCACAUCCUCC	tacactcaaactcacatcctcc	5.24032	6.70459	19.1578	1.27942	0.097389	3.65585	0.001301	4	0.005203	Gh_A07G0957	AT2G27950	Ring/U-Box superfamily protein	23_Unclassified	Q24746	NEUR_DROVI Protein neuralized OS=Drosophila virilis GN=neur PE=4 SV=1	M5WNF7	M5WNF7_PRUPE Uncharacterized protein OS=Prunus persica GN=PRUPE_ppa001257mg PE=4 SV=1	pop:POPTR_879783	hypothetical protein ; K01931 protein neuralized	PF13920.1|zf-C3HC4_3	IPR001841|Zinc finger, RING-type	GO:0005515|protein binding ; GO:0008270|zinc ion binding	7.50751	7.99519	8.13895	-0.631447	-0.14376	0.00936345	0.360138
A11:49393905-49393927	Novel_051	GAGGUGGUAGAAGAAGGUGACA&AGUCAUUUUCUAUUUUCACCUC	agtcattttctattttcacctc	5.24032	6.70459	19.1578	1.27942	0.097389	3.65585	0.001301	2	0.0479075	Gh_A08G1945			23_Unclassified										7.73193	8.4073	9.33105	-1.59912	-0.92375	0.00475009	0.0168707
A05:40175313-40175335	Novel_052	CUCUCUC-UUUACAUUCUUCAU&AGAGAGAAUGUAGAAGAGAGAG	agagagaatgtagaagagagag	10.4806	0	19.1578	0	0.000448	1.82792	0.018959	0	0.0107666	Gh_D05G1483	AT1G29070	Ribosomal protein L34	05_Protein synthesis	Q9LP37	RK34_ARATH 50S ribosomal protein L34, chloroplastic OS=Arabidopsis thaliana GN=RPL34 PE=2 SV=1	D7TJJ7	D7TJJ7_VITVI Ribosomal protein L34 OS=Vitis vinifera GN=VIT_10s0003g01080 PE=3 SV=1			PF00468.12|Ribosomal_L34	IPR000271|Ribosomal protein L34	GO:0005840|ribosome ; GO:0006412|translation ; GO:0005622|intracellular ; GO:0003735|structural constituent of ribosome	6.09056	6.00635	6.01778	0.0727734	-0.0114288	0.653289	0.944425
D10:5936028-5936050	Novel_053	AGUCGGUGCCCUUGGUCAUAGG&UUGAUGAUUAAGGGUAUUGACU	ttgatgattaagggtattgact	5.24032	3.3523	19.1578	0.639712	0.106849	3.65585	0.001301	4	0.0103789	Gh_D13G0105	AT5G58290	regulatory particle triple-A ATPase 3	06_Protein degradation	Q9SEI4	PRS6B_ARATH 26S protease regulatory subunit 6B homolog OS=Arabidopsis thaliana GN=RPT3 PE=1 SV=1	B9SCE5	B9SCE5_RICCO 26S protease regulatory subunit 6b, putative OS=Ricinus communis GN=RCOM_1270490 PE=4 SV=1	pop:POPTR_734681	hypothetical protein ; K03063 26S proteasome regulatory subunit T3	PB007134|Pfam-B_7134; PF00004.24|AAA	IPR003593|AAA+ ATPase domain; IPR003959|ATPase, AAA-type, core; IPR003960|ATPase, AAA-type, conserved site	GO:0005524|ATP binding ; GO:0000166|nucleotide binding ; GO:0017111|nucleoside-triphosphatase activity	7.69196	7.6092	7.86698	-0.175019	-0.25778	0.00978068	0.00172191
D06:4694053-4694075	Novel_054	GAGAGAGGGAUAAGGAGUGGGA&UCUCACUCUCUGUUUUUCUCUC	tctcactctctgtttttctctc	0	6.70459	19.1578	.	0.00409	.	1e-06	1	0.00295383	Gh_D12G0755	AT5G65720	nitrogen fixation S (NIFS)-like 1	01_Metabolism	O49543	NFS1_ARATH Cysteine desulfurase 1, mitochondrial OS=Arabidopsis thaliana GN=NIFS PE=1 SV=1	I1LH30	I1LH30_SOYBN Uncharacterized protein OS=Glycine max PE=3 SV=1	vvi:100256016	GSVIVT00011471001; hypothetical protein LOC100256016 ; K04487 cysteine desulfurase [EC:2.8.1.7]	PF00266.14|Aminotran_5	IPR000192|Aminotransferase, class V/Cysteine desulfurase	GO:0008152|metabolic process	5.792	6.11589	5.7301	0.061897	0.385792	0.548656	0.00534799
D01:38678684-38678706;D05:48894-48916;D07:4401769-4401791;D11:47474444-47474466	Novel_055	GAGGGUUCAGGUGCGGCGGAGA&CUAACGUCGUACCGGAAUCCUC	ctaacgtcgtaccggaatcctc	15.721	10.0569	0	0.639712	0.037469	0	7e-06	4	0.0129568	Gh_D07G1810	AT5G38880		23_Unclassified			B9SIV5	B9SIV5_RICCO Putative uncharacterized protein OS=Ricinus communis GN=RCOM_0790280 PE=4 SV=1			PF14817.1|HAUS5			6.01372	6.43935	6.4892	-0.47549	-0.0498546	0.0190105	0.719609
A03:65017390-65017410;A05:78257284-78257304;A06:70911271-70911291;A08:11223610-11223630;D02:20020283-20020303;D03:35813858-35813878;D03:9651036-9651056;D09:26188323-26188343;D10:17362307-17362327	Novel_056	CCCCUCCCCUUUCAUCCCCU&AGGGGAUGAAAGUUAAUAAC	aggggatgaaagttaataac	5.24032	20.1138	0	3.83827	0.000881	0	0.015435	2	0.0240447	Gh_A12G0957	AT2G46160	RING/U-box superfamily protein	06_Protein degradation	Q9M313	ATL68_ARATH RING-H2 finger protein ATL68 OS=Arabidopsis thaliana GN=ATL68 PE=2 SV=1	F6I654	F6I654_VITVI Putative uncharacterized protein OS=Vitis vinifera GN=VIT_15s0046g02070 PE=4 SV=1	dre:565118	DKEY-79C1.2; novel protein similar to vertebrate praja family protein ; K10634 E3 ubiquitin-protein ligase Praja2 [EC:6.3.2.19]	PF13639.1|zf-RING_2	IPR001841|Zinc finger, RING-type	GO:0005515|protein binding ; GO:0008270|zinc ion binding	9.04947	9.70668	10.6462	-1.59675	-0.939537	0.000298982	0.00129469
A05:66597564-66597586	Novel_057	GUUAUUCCCGCGGUUCUCACCUCA&UGAGGUGAGAAU--AAAAAAUGAC	tgaggtgagaataaaaaatgac	15.721	0	9.57891	0	7e-06	0.609308	0.039014	4	0.00779434	Gh_A04G1436	AT2G17230	EXORDIUM like 5	10_Signal transdaction			B9SMC4	B9SMC4_RICCO Putative uncharacterized protein OS=Ricinus communis GN=RCOM_0600270 PE=4 SV=1			PF04674.7|Phi_1	IPR006766|Phosphate-induced protein 1		5.01507	5.28489	6.38069	-1.36562	-1.09579	2.36582e-05	4.60431e-05
A06:97234471-97234493;A08:75071631-75071653;A09:2540883-2540905;A09:38325983-38326005;A13:71015946-71015968;D01:24826400-24826422;D02:41858228-41858250;D07:12475683-12475705;D07:32882363-32882385;D07:52554196-52554218;D08:52112219-52112241;D09:29852016-29852038;D12:11603540-11603562;D13:30728030-30728052	Novel_058	GAGGUGGUGUUGGUGUUGUUGGGG&CCCCAAUAAU-CUAGCAC-AUCUU	ccccaataatctagcacatctt	10.4806	13.4092	0	1.27942	0.069201	0	0.000477	2	0.00394461	Gh_A10G1097			23_Unclassified										5.87587	7.16524	7.71453	-1.83867	-0.549296	0.00798314	0.105726
A04:40408742-40408764	Novel_059	UCCUCUUUCUCCCAUUCUCCUCUCUCU&AGAGAGAG-AGA----GAGAGAGAGGC	agagagagagagagagagaggc	0	3.3523	19.1578	.	0.063462	.	1e-06	2	0.0502812	Gh_A12G1287	AT1G03870	FASCICLIN-like arabinoogalactan 9	09_Cell structure	Q9ZWA8	FLA9_ARATH Fasciclin-like arabinogalactan protein 9 OS=Arabidopsis thaliana GN=FLA9 PE=1 SV=1	A9XTK9	A9XTK9_GOSHI Fasciclin-like arabinogalactan protein 4 OS=Gossypium hirsutum GN=FLA4 PE=2 SV=1			PF02469.17|Fasciclin	IPR000782|FAS1 domain		7.3503	7.33846	9.48471	-2.13441	-2.14625	2.33504e-05	2.33187e-05
A09:62823774-62823792	Novel_060	UUCUCUUAUCUUCUUUCUCUGA&GAAGAGAAAGAA----AGAGAA	gaagagaaagaaagagaa	0	3.3523	19.1578	.	0.063462	.	1e-06	1	0.0250309	Gh_D10G1395	AT4G32210	succinate dehydrogenase 3-2	03_Cell growth/division	P35721	C560_MARPO Succinate dehydrogenase cytochrome b560 subunit OS=Marchantia polymorpha GN=SDH3 PE=3 SV=1	Q94FP4	Q94FP4_GOSHI Succinate dehydrogenase subunit 3 OS=Gossypium hirsutum GN=sdh3 PE=4 SV=1	ppp:PhpafMp15	sdh3; succinate dehydrogenase subunit 3 ; K00236 succinate dehydrogenase (ubiquinone) cytochrome b subunit [EC:1.3.5.1]	PF01127.17|Sdh_cyt	IPR000701|Succinate dehydrogenase/Fumarate reductase, transmembrane subunit	GO:0016627|oxidoreductase activity, acting on the CH-CH group of donors	8.90544	8.59644	8.75873	0.146718	-0.162291	0.216148	0.206845
D05:835697-835719	Novel_061	CUCCAAUGUACGAACCUAAGCC&AGCUUGGGUUCGAAUCUUGGAA	agcttgggttcgaatcttggaa	15.721	6.70459	0	0.426475	0.01352	0	7e-06	3	0.0281816	Gh_A02G0378			23_Unclassified	Q40358	PRP_MEDSA Repetitive proline-rich cell wall protein OS=Medicago sativa GN=PRP PE=2 SV=1	O49201	O49201_GOSHI Proline-rich protein (Precursor) OS=Gossypium hirsutum GN=PRP PE=2 SV=1						13.269	13.6024	13.3745	-0.10558	0.227816	0.369103	0.0635601
D12:54283720-54283742	Novel_062	GGUGGAGUGGGUG-GUGGUGGA&ACUAUUACGCAUCUAUUCCAUU	actattacgcatctattccatt	5.24032	16.7615	0	3.19856	0.003414	0	0.015435	4	0.0333394	Gh_A10G1097			23_Unclassified										5.87587	7.16524	7.71453	-1.83867	-0.549296	0.00798314	0.105726
D12:54283720-54283742	Novel_062	AGUGGAAGAGGUG-GUGGUAGG&ACUAUUACGCAUCUAUUCCAUU	actattacgcatctattccatt	5.24032	16.7615	0	3.19856	0.003414	0	0.015435	1	0.0178161	Gh_D01G0146	AT3G18610	nucleolin like 2	05_Protein synthesis	Q7XTT4	NUCL2_ORYSJ Nucleolin 2 OS=Oryza sativa subsp. japonica GN=Os04g0620700 PE=2 SV=2	B9SMB7	B9SMB7_RICCO Nucleic acid binding protein, putative OS=Ricinus communis GN=RCOM_0599700 PE=4 SV=1	vvi:100262769	hypothetical protein LOC100262769 ; K11294 nucleolin	PF00076.17|RRM_1; PB005381|Pfam-B_5381	IPR000504|RNA recognition motif domain	GO:0003676|nucleic acid binding	7.5468	7.34666	7.23249	0.314306	0.114163	0.0479509	0.422493
A02:44897987-44898009;A11:28170638-28170660;A13:68796281-68796303	Novel_063	AGUCAGGCUCAGGCUCAGGCUCAGG&UACGAG---GAGCCUGAGUCUGAUU	tacgaggagcctgagtctgatt	5.24032	6.70459	9.57891	1.27942	0.097389	1.82792	0.046195	4	0.0458642	Gh_D05G1514	AT2G33850		23_Unclassified	Q01197	E6_GOSHI Protein E6 OS=Gossypium hirsutum GN=E6 PE=2 SV=1	Q39778	Q39778_GOSHI E6 OS=Gossypium hirsutum GN=E6-3 PE=2 SV=1						12.1518	12.8229	13.1689	-1.0171	-0.34602	1.53345e-05	0.00174105
A03:58006383-58006405	Novel_064	AGGGCUUCUGAACUCAUUCUUGUU&UCAAAGAAUGA--UUGGAAGCCCU	tcaaagaatgattggaagccct	5.24032	6.70459	9.57891	1.27942	0.097389	1.82792	0.046195	2	0.0156853	Gh_D05G0341	AT5G20630	germin 3	11_Disease/defence	O04011	ABP20_PRUPE Auxin-binding protein ABP20 OS=Prunus persica GN=ABP20 PE=2 SV=1	Q7Y255	Q7Y255_GOSHI Auxin binding protein OS=Gossypium hirsutum PE=2 SV=1			PB004707|Pfam-B_4707; PF00190.17|Cupin_1	IPR001929|Germin; IPR006045|Cupin 1; IPR019780|Germin, manganese binding site	GO:0045735|nutrient reservoir activity ; GO:0030145|manganese ion binding	11.6776	12.0804	11.4753	0.202314	0.60505	0.0506669	0.000217966
A03:91049861-91049882;D02:59901716-59901737	Novel_065	GUGGAGCUGGUGGGGGUGCAGGAGGAG&UUCCU-AUGC-CCCCCAU----UCCAC	ttcctatgccccccattccac	0	10.0569	9.57891	.	0.000523	.	0.000497	2	0.0169131	Gh_A09G2056			23_Unclassified										7.03878	7.56303	7.74226	-0.703474	-0.17923	0.0244322	0.406573
A04:58403440-58403462;D03:3445692-3445714	Novel_066	UGUUCUCUCGCAUUGACCACAA&UUGUUGUCAAUGUAGGAGGACA	ttgttgtcaatgtaggaggaca	0	0	19.1578	.	.	.	1e-06	2	0.0232323	Gh_A02G0819	AT1G50010	tubulin alpha-2 chain	09_Cell structure	Q6VAG1	TBA1_GOSHI Tubulin alpha-1 chain OS=Gossypium hirsutum PE=2 SV=1	A9PL16	A9PL16_GOSHI Alpha-tubulin OS=Gossypium hirsutum GN=TUA7 PE=1 SV=1	vvi:100255913	GSVIVT00010650001; hypothetical protein LOC100255913 ; K07374 tubulin alpha	PF00091.20|Tubulin; PF03953.12|Tubulin_C	IPR000217|Tubulin; IPR002452|Alpha tubulin; IPR003008|Tubulin/FtsZ, GTPase domain; IPR017975|Tubulin, conserved site; IPR018316|Tubulin/FtsZ, 2-layer sandwich domain	GO:0051258|protein polymerization ; GO:0005874|microtubule ; GO:0043234|protein complex ; GO:0006184|GTP catabolic process ; GO:0007017|microtubule-based process ; GO:0005525|GTP binding ; GO:0005200|structural constituent of cytoskeleton; GO:0003924|GTPase activity	9.47304	9.74371	10.4228	-0.949739	-0.679067	1.15032e-05	4.64934e-05
A04:58403440-58403462;D03:3445692-3445714	Novel_066	UGUUCUCCCGCAUUGACCACAA&UUGUUGUCAAUGUAGGAGGACA	ttgttgtcaatgtaggaggaca	0	0	19.1578	.	.	.	1e-06	2	0.00539396	Gh_D02G2420	AT1G50010	tubulin alpha-2 chain	09_Cell structure	Q6VAF9	TBA4_GOSHI Tubulin alpha-4 chain OS=Gossypium hirsutum PE=2 SV=1	A9PL15	A9PL15_GOSHI Alpha-tubulin OS=Gossypium hirsutum GN=TUA6 PE=1 SV=1	vvi:100247366	GSVIVT00020930001; hypothetical protein LOC100247366 ; K07374 tubulin alpha	PF00091.20|Tubulin; PF03953.12|Tubulin_C	IPR000217|Tubulin; IPR002452|Alpha tubulin; IPR003008|Tubulin/FtsZ, GTPase domain; IPR017975|Tubulin, conserved site; IPR018316|Tubulin/FtsZ, 2-layer sandwich domain	GO:0051258|protein polymerization ; GO:0005874|microtubule ; GO:0043234|protein complex ; GO:0006184|GTP catabolic process ; GO:0007017|microtubule-based process ; GO:0005525|GTP binding ; GO:0005200|structural constituent of cytoskeleton; GO:0003924|GTPase activity	10.3823	11.6054	12.0858	-1.70351	-0.480449	1.4414e-06	0.000157868
A07:1462872-1462894	Novel_067	UGUCCGAUCUCGGCGGUGUUAUU&GAUAACAUUGUUGAGA-GGGACA	gataacattgttgagagggaca	0	0	19.1578	.	.	.	1e-06	4	0.0180924	Gh_D05G0304	AT5G56950	nucleosome assembly protein 1;3	03_Cell growth/division	P28656	NP1L1_MOUSE Nucleosome assembly protein 1-like 1 OS=Mus musculus GN=Nap1l1 PE=1 SV=2	D7TB63	D7TB63_VITVI Putative uncharacterized protein OS=Vitis vinifera GN=VIT_11s0016g02050 PE=3 SV=1	vvi:100267878	hypothetical protein LOC100267878 ; K11279 nucleosome assembly protein 1-like 1	PB002897|Pfam-B_2897; PB005344|Pfam-B_5344; PF00956.13|NAP	IPR002164|Nucleosome assembly protein (NAP)	GO:0005634|nucleus ; GO:0006334|nucleosome assembly	8.39095	8.20267	8.97529	-0.584343	-0.772628	3.07841e-05	8.74614e-06
A02:18366766-18366788;A13:69725313-69725335;A13:69725636-69725658;A13:71362616-71362638	Novel_068	UACCGGAUGGAG-GUGUAUUGC&CUAAUACAUACUUCAUCCGGAU	ctaatacatacttcatccggat	15.721	3.3523	0	0.213237	0.000829	0	7e-06	4	0.0333394	Gh_A01G0774	AT1G79550	phosphoglycerate kinase	02_Energy	Q42962	PGKY_TOBAC Phosphoglycerate kinase, cytosolic OS=Nicotiana tabacum PE=1 SV=1	D2D2Z8	D2D2Z8_GOSHI Phosphoglycerate kinase OS=Gossypium hirsutum PE=2 SV=1	pop:POPTR_564181	hypothetical protein ; K00927 phosphoglycerate kinase [EC:2.7.2.3]	PF00162.14|PGK	IPR001576|Phosphoglycerate kinase; IPR015911|Phosphoglycerate kinase, conserved site	GO:0006096|glycolysis ; GO:0004618|phosphoglycerate kinase activity	9.1575	9.27588	9.46957	-0.31207	-0.193693	0.00945311	0.0526004
A01:16788673-16788695	Novel_069	AGAUGAGAGCAAUGGCAAAUCGU&CUGAUUUGUCAUU-CUCUCAUUG	ctgatttgtcattctctcattg	5.24032	3.3523	9.57891	0.639712	0.106849	1.82792	0.046195	2	0.00828633	Gh_D06G1650	AT1G11910	aspartic proteinase A1	06_Protein degradation	O65390	APA1_ARATH Aspartic proteinase A1 OS=Arabidopsis thaliana GN=APA1 PE=1 SV=1	Q8L6A8	Q8L6A8_THECC Aspartic proteinase OS=Theobroma cacao GN=ap2 PE=2 SV=1	ath:AT1G11910	aspartyl protease family protein ; K08245 phytepsin [EC:3.4.23.40]	PF03489.12|SapB_2; PF05184.10|SapB_1; PF00026.18|Asp	IPR001461|Peptidase A1; IPR001969|Peptidase aspartic, active site; IPR007856|Saposin-like type B, 1; IPR008138|Saposin-like type B, 2; IPR008139|Saposin B	GO:0006508|proteolysis ; GO:0006629|lipid metabolic process ; GO:0004190|aspartic-type endopeptidase activity	10.0117	9.99646	9.9909	0.0207502	0.00555856	0.643206	0.900741
A02:11991865-11991887;A09:8523943-8523965;D01:58021039-58021061;D02:24822808-24822830;D04:45514558-45514580;D04:46880392-46880414;D04:8232635-8232657;D07:12888216-12888238;D07:20376906-20376928;D07:21776096-21776118;D07:21781711-21781733;D07:44540336-44540358;D07:44545997-44546019;D07:53142624-53142646;D08:12193544-12193566;D10:47777512-47777534;D11:21135290-21135312;D11:34316288-34316310;D11:444…	Novel_070	GCCUCCAACUGUC-CGUUUCGU&GCGGAACGAGACAACUGGAGGC	gcggaacgagacaactggaggc	5.24032	3.3523	9.57891	0.639712	0.106849	1.82792	0.046195	4	0.0508286	Gh_A11G2066	AT2G02760	ubiquiting-conjugating enzyme 2	06_Protein degradation	P42745	UBC2_ARATH Ubiquitin-conjugating enzyme E2 2 OS=Arabidopsis thaliana GN=UBC2 PE=2 SV=1	D7TND2	D7TND2_VITVI Putative uncharacterized protein OS=Vitis vinifera GN=VIT_01s0026g01770 PE=3 SV=1	vvi:100265550	GSVIVT00029008001; similar to ubiquitin carrier protein ; K10573 ubiquitin-conjugating enzyme E2 A [EC:6.3.2.19]	PF00179.21|UQ_con	IPR000608|Ubiquitin-conjugating enzyme, E2; IPR023313|Ubiquitin-conjugating enzyme, active site	GO:0016881|acid-amino acid ligase activity	7.54768	7.3458	7.6256	-0.0779176	-0.2798	0.305175	0.00886487
A02:11991865-11991887;A09:8523943-8523965;D01:58021039-58021061;D02:24822808-24822830;D04:45514558-45514580;D04:46880392-46880414;D04:8232635-8232657;D07:12888216-12888238;D07:20376906-20376928;D07:21776096-21776118;D07:21781711-21781733;D07:44540336-44540358;D07:44545997-44546019;D07:53142624-53142646;D08:12193544-12193566;D10:47777512-47777534;D11:21135290-21135312;D11:34316288-34316310;D11:444…	Novel_070	GCCUCCAACUGUC-CGUUUCGU&GCGGAACGAGACAACUGGAGGC	gcggaacgagacaactggaggc	5.24032	3.3523	9.57891	0.639712	0.106849	1.82792	0.046195	4	0.0483496	Gh_D11G2370	AT2G02760	ubiquiting-conjugating enzyme 2	06_Protein degradation	P42745	UBC2_ARATH Ubiquitin-conjugating enzyme E2 2 OS=Arabidopsis thaliana GN=UBC2 PE=2 SV=1	D7TND2	D7TND2_VITVI Putative uncharacterized protein OS=Vitis vinifera GN=VIT_01s0026g01770 PE=3 SV=1	vvi:100265550	GSVIVT00029008001; similar to ubiquitin carrier protein ; K10573 ubiquitin-conjugating enzyme E2 A [EC:6.3.2.19]	PF00179.21|UQ_con	IPR000608|Ubiquitin-conjugating enzyme, E2; IPR023313|Ubiquitin-conjugating enzyme, active site	GO:0016881|acid-amino acid ligase activity	7.77036	7.74081	8.05452	-0.284159	-0.313713	0.0094584	0.00628576
A12:79233792-79233814	Novel_071	AGGAGGAUAUGGUGGCG-GACG&CGUUGAAACACAUUAUCCUCCU	cgttgaaacacattatcctcct	0	16.7615	0	.	4e-06	.	.	3	0.00456782	Gh_A13G0294	AT2G21660	cold, circadian rhythm, and rna binding 2	11_Disease/defence	P49310	GRP1_SINAL Glycine-rich RNA-binding protein GRP1A OS=Sinapis alba PE=2 SV=1	D2D310	D2D310_GOSHI Glycine-rich RNA-binding protein OS=Gossypium hirsutum PE=2 SV=1	ath:AT5G47320	RPS19; RPS19 (40S ribosomal protein S19); RNA binding ; K02965 small subunit ribosomal protein S19	PF00076.17|RRM_1; PB002199|Pfam-B_2199	IPR000504|RNA recognition motif domain	GO:0003676|nucleic acid binding	10.1002	9.28891	10.2133	-0.113082	-0.924382	0.587551	0.0109163
A05:18377809-18377830;A05:18991265-18991286;A06:9868376-9868397;A09:66336096-66336117;A11:14818261-14818282;A11:9542442-9542463;D05:24559489-24559510;D06:8659108-8659129;D08:38635681-38635702;D08:49547411-49547432;D08:62177186-62177207;D09:42932044-42932065	Novel_072	GAGGAUGUGAGUGUGAGUGUGAGUG&CUCUCAU-CUCA---UCACAUCCUC	ctctcatctcatcacatcctc	5.24032	0	9.57891	0	0.014917	1.82792	0.046195	2	0.0492928	Gh_A07G0957	AT2G27950	Ring/U-Box superfamily protein	23_Unclassified	Q24746	NEUR_DROVI Protein neuralized OS=Drosophila virilis GN=neur PE=4 SV=1	M5WNF7	M5WNF7_PRUPE Uncharacterized protein OS=Prunus persica GN=PRUPE_ppa001257mg PE=4 SV=1	pop:POPTR_879783	hypothetical protein ; K01931 protein neuralized	PF13920.1|zf-C3HC4_3	IPR001841|Zinc finger, RING-type	GO:0005515|protein binding ; GO:0008270|zinc ion binding	7.50751	7.99519	8.13895	-0.631447	-0.14376	0.00936345	0.360138
D02:66465133-66465155	Novel_073	GAUGUCCAGGGAA--CAGCUGG&UAAGUUGCUUUCUUUGGACAUC	taagttgctttctttggacatc	10.4806	3.3523	0	0.319856	0.016407	0	0.000477	1	0.0210293	Gh_D04G0692	AT2G13560	NAD-dependent malic enzyme 1	02_Energy	P37221	MAOM_SOLTU NAD-dependent malic enzyme 62 kDa isoform, mitochondrial OS=Solanum tuberosum PE=1 SV=1	B9GP43	B9GP43_POPTR Malic enzyme OS=Populus trichocarpa GN=POPTRDRAFT_816506 PE=3 SV=1	ath:AT4G00570	malate oxidoreductase, putative ; K00028 malate dehydrogenase (decarboxylating) [EC:1.1.1.39]	PB005789|Pfam-B_5789; PF03949.10|Malic_M; PB004884|Pfam-B_4884; PF00390.14|malic	IPR001891|Malic oxidoreductase; IPR012301|Malic enzyme, N-terminal; IPR012302|Malic enzyme, NAD-binding; IPR015884|Malic enzyme, conserved site	GO:0016619|malate dehydrogenase (oxaloacetate-decarboxylating) activity; GO:0046872|metal ion binding ; GO:0016616|oxidoreductase activity, acting on the CH-OH group of donors, NAD or NADP as acceptor ; GO:0004470|malic enzyme activity; GO:0051287|NAD binding ; GO:0055114|oxidation-reduction process ; GO:0016491|oxidoreductase activity ; GO:0006108|malate metabolic process	8.03431	8.28526	8.18479	-0.150486	0.100468	0.0679172	0.164856
A03:72337941-72337963;A05:25937409-25937431;A05:40696493-40696515;A05:40697722-40697744;A10:6452210-6452232;A10:93705756-93705778;A13:70209526-70209548;D01:7629003-7629025;D04:32237544-32237566;D11:31186510-31186532;D12:34563093-34563115	Novel_074	UCACCGAGAAAGGAUGGAGCACC&GGUGCU-AAUCCUUUCUCGUACG	ggtgctaatcctttctcgtacg	0	13.4092	0	.	6.7e-05	.	.	3	0.0021194	Gh_A05G1347	AT2G33850		23_Unclassified	Q01197	E6_GOSHI Protein E6 OS=Gossypium hirsutum GN=E6 PE=2 SV=1	Q42488	Q42488_GOSBA E6 OS=Gossypium barbadense PE=4 SV=1						11.7839	12.6054	13.0031	-1.2192	-0.397663	2.11994e-05	0.00210081
A03:72337941-72337963;A05:25937409-25937431;A05:40696493-40696515;A05:40697722-40697744;A10:6452210-6452232;A10:93705756-93705778;A13:70209526-70209548;D01:7629003-7629025;D04:32237544-32237566;D11:31186510-31186532;D12:34563093-34563115	Novel_074	UCACCGAGAAAGGAUGGAGCACC&GGUGCU-AAUCCUUUCUCGUACG	ggtgctaatcctttctcgtacg	0	13.4092	0	.	6.7e-05	.	.	3	0.00223082	Gh_D05G1514	AT2G33850		23_Unclassified	Q01197	E6_GOSHI Protein E6 OS=Gossypium hirsutum GN=E6 PE=2 SV=1	Q39778	Q39778_GOSHI E6 OS=Gossypium hirsutum GN=E6-3 PE=2 SV=1						12.1518	12.8229	13.1689	-1.0171	-0.34602	1.53345e-05	0.00174105
D07:23354611-23354633	Novel_075	GGGAGAGGCAAUGAAAGGUGUGACA&UGUC-C-CCUU-AUUUGUCUCUCCU	tgtccccttatttgtctctcct	0	13.4092	0	.	6.7e-05	.	.	0	0.0239363	Gh_A06G0673	AT2G06530	SNF7 family protein	04_Transcription	Q9SKI2	VPS2A_ARATH Vacuolar protein sorting-associated protein 2 homolog 1 OS=Arabidopsis thaliana GN=VPS2.1 PE=1 SV=2	A5AFU2	A5AFU2_VITVI Putative uncharacterized protein OS=Vitis vinifera GN=VITISV_007913 PE=2 SV=1	sbi:SORBI_02g007010	SORBIDRAFT_02g007010; hypothetical protein ; K12191 charged multivesicular body protein 2A	PF03357.16|Snf7	IPR005024|Snf7	GO:0015031|protein transport	6.42271	5.71483	5.85603	0.566679	-0.141194	0.00905725	0.450835
D07:23543432-23543454;D08:48480223-48480245	Novel_076	AAUGGCUUAUUUUGGCCUAUCGGUGA&UCACCGA----CCAAAGUAAGCUAAU	tcaccgaccaaagtaagctaat	0	13.4092	0	.	6.7e-05	.	.	4	0.0129568	Gh_D02G1791	AT5G13400	Major facilitator superfamily protein	07_Transporters	Q9LYR6	PTR49_ARATH Probable peptide/nitrate transporter At5g13400 OS=Arabidopsis thaliana GN=At5g13400 PE=2 SV=1	F6HJ75	F6HJ75_VITVI Putative uncharacterized protein OS=Vitis vinifera GN=VIT_01s0150g00250 PE=2 SV=1	vvi:100262103	hypothetical protein LOC100262103 ; K03305 proton-dependent oligopeptide transporter, POT family	PB000780|Pfam-B_780; PB019907|Pfam-B_19907; PF00854.16|PTR2	IPR000109|Proton-dependent oligopeptide transporter family; IPR018456|PTR2 family proton/oligopeptide symporter, conserved site	GO:0016020|membrane ; GO:0006810|transport ; GO:0006857|oligopeptide transport; GO:0005215|transporter activity	8.51218	8.96278	8.7071	-0.194916	0.255679	0.155228	0.0546121
A01:6986116-6986137;A04:54538416-54538437;A09:52492563-52492584	Novel_077	GAGGCGGCGGCGGAUAUGGUGGU&UCUACUUUGUUCGUUGCC--CUC	tctactttgttcgttgccctc	0	3.3523	9.57891	.	0.063462	.	0.000497	3	0.0257913	Gh_D13G2550	AT2G21660	cold, circadian rhythm, and rna binding 2	11_Disease/defence	P49310	GRP1_SINAL Glycine-rich RNA-binding protein GRP1A OS=Sinapis alba PE=2 SV=1	D2D310	D2D310_GOSHI Glycine-rich RNA-binding protein OS=Gossypium hirsutum PE=2 SV=1	ath:AT5G47320	RPS19; RPS19 (40S ribosomal protein S19); RNA binding ; K02965 small subunit ribosomal protein S19	PF00076.17|RRM_1; PB002199|Pfam-B_2199	IPR000504|RNA recognition motif domain	GO:0003676|nucleic acid binding	10.4362	9.63563	10.406	0.0301423	-0.77041	0.881753	0.0202735
A03:95768264-95768282;A06:33258907-33258925;A08:77551816-77551834;A13:57589248-57589266	Novel_078	GGCUCAGGCUCAGG-CUCA&UGAGAAAUGAGU-UGAGCC	tgagaaatgagttgagcc	0	3.3523	9.57891	.	0.063462	.	0.000497	3	0.0242671	Gh_D05G1514	AT2G33850		23_Unclassified	Q01197	E6_GOSHI Protein E6 OS=Gossypium hirsutum GN=E6 PE=2 SV=1	Q39778	Q39778_GOSHI E6 OS=Gossypium hirsutum GN=E6-3 PE=2 SV=1						12.1518	12.8229	13.1689	-1.0171	-0.34602	1.53345e-05	0.00174105
A06:15651458-15651479;D03:1507711-1507732	Novel_079	CGGAUGGGAGGAGUUGGAAAG&CUUUCCAAUUCCUCCCAUUCC	ctttccaattcctcccattcc	0	3.3523	9.57891	.	0.063462	.	0.000497	4	0.005203	Gh_D13G2207	AT3G18990	AP2/B3-like transcriptional factor family protein	04_Transcription	Q9XIB5	REM19_ARATH B3 domain-containing protein REM19 OS=Arabidopsis thaliana GN=REM19 PE=2 SV=1	B9N0J6	B9N0J6_POPTR Predicted protein OS=Populus trichocarpa GN=POPTRDRAFT_783236 PE=4 SV=1			PF02362.16|B3	IPR003340|B3 DNA binding domain	GO:0003677|DNA binding ; GO:0006355|regulation of transcription, DNA-dependent	5.39816	5.98729	5.39514	0.00302143	0.592148	0.989286	0.0208333
D08:12136681-12136703	Novel_080	GUGCGGGUG-GUGGAG-UUGGA&UCCAAAAUCCACUCAUCCGUAU	tccaaaatccactcatccgtat	0	3.3523	9.57891	.	0.063462	.	0.000497	4	0.0333394	Gh_A09G2056			23_Unclassified										7.03878	7.56303	7.74226	-0.703474	-0.17923	0.0244322	0.406573
D08:59195478-59195495	Novel_081	AGAGAAAUUGCUCGAUUC&AAAUCGAG-AAUUUUUUU	aaatcgagaattttttt	0	3.3523	9.57891	.	0.063462	.	0.000497	1	0.0308704	Gh_A08G0504	AT5G13710	sterol methyltransferase 1	03_Cell growth/division	Q9LM02	SMT1_ARATH Cycloartenol-C-24-methyltransferase OS=Arabidopsis thaliana GN=SMT1 PE=2 SV=1	Q2QDF7	Q2QDF7_GOSHI 24-sterol C-methyltransferase OS=Gossypium hirsutum GN=SMT1 PE=2 SV=1	ath:AT5G13710	SMT1; SMT1 (STEROL METHYLTRANSFERASE 1) ; K00559 sterol 24-C-methyltransferase [EC:2.1.1.41]	PF08498.5|Sterol_MT_C; PF08241.7|Methyltransf_11	IPR013216|Methyltransferase type 11; IPR013705|Sterol methyltransferase C-terminal; IPR025810|ERGosterol biosynthesis methyltransferase (ERG6) family	GO:0006694|steroid biosynthetic process ; GO:0003838|sterol 24-C-methyltransferase activity; GO:0008152|metabolic process ; GO:0008168|methyltransferase activity	7.84763	8.20667	8.12217	-0.274541	0.0845012	0.00474845	0.19048
D08:59195478-59195495	Novel_081	AAGAAAGUUCUUGAAGG&AAAUCGAGAAUUUUUUU	aaatcgagaattttttt	0	3.3523	9.57891	.	0.063462	.	0.000497	1	0.048916	Gh_D07G0733	AT5G15870	glycosyl hydrolase family 81 protein	11_Disease/defence	Q9UT45	ENG1_SCHPO Endo-1,3(4)-beta-glucanase 1 OS=Schizosaccharomyces pombe (strain 972 / ATCC 24843) GN=eng1 PE=3 SV=1	K7MWG8	K7MWG8_SOYBN Uncharacterized protein OS=Glycine max PE=4 SV=1	afm:AFUA_1G04260	endo-1,3-beta-glucanase Engl1 (EC:3.2.1.6); K01180 endo-1,3(4)-beta-glucanase [EC:3.2.1.6]	PF03639.8|Glyco_hydro_81	IPR005200|Glycoside hydrolase, family 81	GO:0052862|glucan endo-1,4-beta-glucanase activity, C-3 substituted reducing group ; GO:0052861|glucan endo-1,3-beta-glucanase activity, C-3 substituted reducing group ; GO:0016998|cell wall macromolecule catabolic process	8.05123	7.42893	7.0789	0.972331	0.350024	1.65645e-05	0.00693419
D08:59195478-59195495	Novel_081	AGGAGAAUUCUCGGAAG&AAAUCGAGAAUUUUUUU	aaatcgagaattttttt	0	3.3523	9.57891	.	0.063462	.	0.000497	3	0.0174336	Gh_Sca165604G01	AT1G04820	tubulin alpha-4 chain	09_Cell structure	Q6VAG0	TBA2_GOSHI Tubulin alpha-2 chain OS=Gossypium hirsutum PE=2 SV=1	Q9SQ75	Q9SQ75_GOSHI Alpha-tubulin (Fragment) OS=Gossypium hirsutum GN=TubA1 PE=2 SV=1	vvi:100260286	GSVIVT00024805001; hypothetical protein LOC100260286 ; K07374 tubulin alpha		IPR000217|Tubulin; IPR002452|Alpha tubulin	GO:0005874|microtubule ; GO:0007017|microtubule-based process ; GO:0005525|GTP binding ; GO:0005200|structural constituent of cytoskeleton	2.96183	3.74557	4.60517	-1.64334	-0.859595	0.000672062	0.0038796
A03:2356130-2356148	Novel_082	GGUGGUGGGUACGGAGGUG&CACCUUAAAGCCC-CCACU	caccttaaagcccccact	10.4806	0	0	0	0.000448	0	0.000477	3	0.0265525	Gh_A13G0294	AT2G21660	cold, circadian rhythm, and rna binding 2	11_Disease/defence	P49310	GRP1_SINAL Glycine-rich RNA-binding protein GRP1A OS=Sinapis alba PE=2 SV=1	D2D310	D2D310_GOSHI Glycine-rich RNA-binding protein OS=Gossypium hirsutum PE=2 SV=1	ath:AT5G47320	RPS19; RPS19 (40S ribosomal protein S19); RNA binding ; K02965 small subunit ribosomal protein S19	PF00076.17|RRM_1; PB002199|Pfam-B_2199	IPR000504|RNA recognition motif domain	GO:0003676|nucleic acid binding	10.1002	9.28891	10.2133	-0.113082	-0.924382	0.587551	0.0109163
D06:20751209-20751231	Novel_083	GCUGGGCACCAUCUUCGCCCAC&UUGGACGGAGAUGGUGUGUAGC	ttggacggagatggtgtgtagc	10.4806	0	0	0	0.000448	0	0.000477	0	0.00110964	Gh_D02G1807	AT5G44170	S-adenosyl-L-methionine-dependent methyltransferases superfamily protein	23_Unclassified	Q9H867	MT21D_HUMAN Protein-lysine methyltransferase METTL21D OS=Homo sapiens GN=METTL21D PE=1 SV=2	B9RVS7	B9RVS7_RICCO Putative uncharacterized protein OS=Ricinus communis GN=RCOM_1172110 PE=4 SV=1	tet:TTHERM_00145730	MOZ/SAS family protein ; K11304 histone acetyltransferase HTATIP [EC:2.3.1.48]	PF10294.4|Methyltransf_16	IPR019410|Nicotinamide N-methyltransferase-like		6.2331	6.286	7.03908	-0.805973	-0.753078	0.00467267	0.00590094
D09:17361408-17361430	Novel_084	GGAGGAGCCGGUGGAGGUGGGGGU&AUCUCU--UAAUACUGGUUCCUCU	atctcttaatactggttcctct	0	10.0569	0	.	0.000523	.	.	2	0.00911118	Gh_A09G2056			23_Unclassified										7.03878	7.56303	7.74226	-0.703474	-0.17923	0.0244322	0.406573
A01:86920435-86920457;D07:54917156-54917178;D09:25813643-25813665;D10:3493774-3493796;D11:56544456-56544478	Novel_085	UGUCCGUCGCACC-CUUCUCAC&AAGAGAAGAUAUGCGACGGACA	aagagaagatatgcgacggaca	0	0	9.57891	.	.	.	0.000497	4	0.00260489	Gh_D12G2681	AT3G16520	UDP-glucosyl transferase 88A1	01_Metabolism	Q9LK73	U88A1_ARATH UDP-glycosyltransferase 88A1 OS=Arabidopsis thaliana GN=UGT88A1 PE=2 SV=1	B9RIR1	B9RIR1_RICCO UDP-glucosyltransferase, putative OS=Ricinus communis GN=RCOM_1581890 PE=3 SV=1	ath:AT4G01070	GT72B1; GT72B1; UDP-glucosyltransferase/ UDP-glycosyltransferase/ transferase, transferring glycosyl groups ; K08237 hydroquinone glucosyltransferase [EC:2.4.1.218]	PF00201.13|UDPGT	IPR002213|UDP-glucuronosyl/UDP-glucosyltransferase	GO:0008152|metabolic process ; GO:0016758|transferase activity, transferring hexosyl groups	8.38389	9.017	8.12553	0.258358	0.891466	0.037559	4.92686e-05
A04:53533693-53533715;A13:67044139-67044161	Novel_086	CAAGCUUCAGUUGCAAAGAUAGAAACCGCAAC&GUUGUGGAUUCU----------CUGAAGCUUG	gttgtggattctctgaagcttg	0	0	9.57891	.	.	.	0.000497	2	0.0375527	Gh_D04G0537			23_Unclassified			F6HUV7	F6HUV7_VITVI Putative uncharacterized protein OS=Vitis vinifera GN=VIT_14s0066g00610 PE=4 SV=1						10.1251	10.5839	10.8568	-0.731742	-0.272937	0.0180693	0.21486
A04:7090411-7090433;A12:59626074-59626096	Novel_087	GGUGGUG-CAGCUUCUAUAUGGCA&AGCCAUGUAGAA--UGACGCCACC	agccatgtagaatgacgccacc	0	0	9.57891	.	.	.	0.000497	4	0.0508286	Gh_A10G1777	AT3G57810	Cysteine proteinases superfamily protein	06_Protein degradation	Q8LBZ4	OTU_ARATH OTU domain-containing protein At3g57810 OS=Arabidopsis thaliana GN=At3g57810 PE=2 SV=1	M5X6I5	M5X6I5_PRUPE Uncharacterized protein OS=Prunus persica GN=PRUPE_ppa008484mg PE=4 SV=1			PF02338.14|OTU; PB017902|Pfam-B_17902	IPR003323|Ovarian tumour, otubain		6.19032	6.51767	7.13596	-0.945642	-0.618286	1.02807e-05	6.24529e-05
A05:51400028-51400047;A06:15651405-15651424;D03:1507658-1507677;D05:40412663-40412682	Novel_088	CCAGUUUCAACUCCUCCAC&AUGGAGGAGUUGGAAAGAU	atggaggagttggaaagat	0	0	9.57891	.	.	.	0.000497	3	0.017653	Gh_A03G1623			09_Cell structure			Q39763	Q39763_GOSBA Proline-rich cell wall protein OS=Gossypium barbadense PE=4 SV=1			PB012383|Pfam-B_12383; PB001816|Pfam-B_1816			10.5025	10.4799	11.3429	-0.840382	-0.863013	7.18498e-05	6.46236e-05
A05:51400028-51400047;A06:15651405-15651424;D03:1507658-1507677;D05:40412663-40412682	Novel_088	CCACCUCCAGCUUCUCCAC&AUGGAGGAGUUGGAAAGAU	atggaggagttggaaagat	0	0	9.57891	.	.	.	0.000497	3	0.0494325	Gh_A03G1623			09_Cell structure			Q39763	Q39763_GOSBA Proline-rich cell wall protein OS=Gossypium barbadense PE=4 SV=1			PB012383|Pfam-B_12383; PB001816|Pfam-B_1816			10.5025	10.4799	11.3429	-0.840382	-0.863013	7.18498e-05	6.46236e-05
A05:51400028-51400047;A06:15651405-15651424;D03:1507658-1507677;D05:40412663-40412682	Novel_088	CCACCUCCAGCUUCUCCAC&AUGGAGGAGUUGGAAAGAU	atggaggagttggaaagat	0	0	9.57891	.	.	.	0.000497	3	0.0528231	Gh_D02G2038			23_Unclassified			D2DMN1	D2DMN1_GOSHI H6-like protein OS=Gossypium hirsutum GN=H6L PE=2 SV=1			PB012383|Pfam-B_12383; PB001816|Pfam-B_1816			10.3761	10.5837	11.4212	-1.04513	-0.837515	4.44349e-05	0.000102382
A07:64846997-64847019;A08:30595632-30595654;A10:53583652-53583674	Novel_089	AGCGAGAAGAACAAUCCAAAGAAAGGACUGGGA&UCUCGGUU-----------UUGUUCUUCUCGCA	tctcggttttgttcttctcgca	0	0	9.57891	.	.	.	0.000497	1	0.00766182	Gh_A10G0767			23_Unclassified	P0C6U3	R1A_CVHN1 Replicase polyprotein 1a OS=Human coronavirus HKU1 (isolate N1) GN=1a PE=1 SV=1								7.55747	7.16369	7.53155	0.0259184	-0.367866	0.905859	0.1667
A08:54134958-54134980;D01:56097549-56097571;D02:60890030-60890052;D04:39944681-39944703;D04:7678635-7678657;D05:36382151-36382173;D06:29316034-29316056;D06:35658553-35658575;D06:59689910-59689932;D07:52681522-52681544;D07:54947739-54947761;D08:14218899-14218921;D09:23657226-23657248;D10:48735005-48735027;D11:34028047-34028069;D12:13771642-13771664;D12:6789589-6789611;D13:10288579-10288601;D13:492…	Novel_090	GAUGGCAGUGGCAGCUGUCGGA&CUCAUAUUCUGUCACUGUCAUC	ctcatattctgtcactgtcatc	0	0	9.57891	.	.	.	0.000497	1	0.0185758	Gh_D11G0752	AT5G15350	early nodulin-like protein 17	02_Energy	Q39131	LAML_ARATH Lamin-like protein OS=Arabidopsis thaliana GN=At5g15350 PE=1 SV=1	F4YAW3	F4YAW3_GOSHI Copper binding protein 4 OS=Gossypium hirsutum GN=BCP4 PE=2 SV=1			PF02298.12|Cu_bind_like	IPR003245|Plastocyanin-like	GO:0009055|electron carrier activity ; GO:0005507|copper ion binding	8.88396	9.28467	9.8037	-0.919741	-0.51903	0.00694876	0.0408628
A09:4126742-4126764	Novel_091	AAGAGGAUGAGGAUGAG-GAUGC&GC-UCUCGAAUCCUCAUCCUCUU	gctctcgaatcctcatcctctt	0	0	9.57891	.	.	.	0.000497	3	0.0142466	Gh_D06G0738	AT2G19480	nucleosome assembly protein 1;2	03_Cell growth/division	Q28EB4	NP1L1_XENTR Nucleosome assembly protein 1-like 1 OS=Xenopus tropicalis GN=nap1l1 PE=2 SV=1	D7TB63	D7TB63_VITVI Putative uncharacterized protein OS=Vitis vinifera GN=VIT_11s0016g02050 PE=3 SV=1	vvi:100267878	hypothetical protein LOC100267878 ; K11279 nucleosome assembly protein 1-like 1	PB002897|Pfam-B_2897; PB009355|Pfam-B_9355; PF00956.13|NAP	IPR002164|Nucleosome assembly protein (NAP)	GO:0005634|nucleus ; GO:0006334|nucleosome assembly	8.68519	8.90739	9.28619	-0.601001	-0.378804	2.08022e-05	0.000193971
A13:1234931-1234953	Novel_092	AGGGUGGUGGACUUGGAGGUGGU&ACCACCUCCAAG-CAAUCACUUU	accacctccaagcaatcacttt	0	0	9.57891	.	.	.	0.000497	4	0.0180924	Gh_A09G2217			23_Unclassified	Q12816	TROP_HUMAN Trophinin OS=Homo sapiens GN=TRO PE=1 SV=3								5.26957	5.50398	7.3016	-2.03202	-1.79762	3.71372e-05	4.17592e-05
A13:1234931-1234953	Novel_092	CUGGUGGUGGUUUUGGAGGUGGA&ACCACCUCCAAG-CAAUCACUUU	accacctccaagcaatcacttt	0	0	9.57891	.	.	.	0.000497	2	0.0516631	Gh_D10G1782			23_Unclassified							PB007669|Pfam-B_7669			5.22754	6.00471	5.8999	-0.672359	0.104812	0.0189903	0.558528
D01:5802807-5802828;D03:4392485-4392506	Novel_093	AGAGUAGCAAAGGUGCCGGAA&UUCGGGUACCUUUGCUUUAGA	ttcgggtacctttgctttaga	0	0	9.57891	.	.	.	0.000497	2	0.028905	Gh_A07G0083			23_Unclassified			B9RKG3	B9RKG3_RICCO Putative uncharacterized protein OS=Ricinus communis GN=RCOM_1049300 PE=4 SV=1						9.03511	7.76811	9.21503	-0.179916	-1.44692	0.368186	0.00230725
D04:1521187-1521209	Novel_094	AGCUGUCAAGAUGAUCCUCGAU&UAUGAGGAUCAAAUUGAUAGAA	tatgaggatcaaattgatagaa	0	0	9.57891	.	.	.	0.000497	4	0.0282835	Gh_D02G0121	AT3G08590	Phosphoglycerate mutase, 2,3-bisphosphoglycerate-independent	02_Energy	Q42908	PMGI_MESCR 2,3-bisphosphoglycerate-independent phosphoglycerate mutase OS=Mesembryanthemum crystallinum GN=PGM1 PE=1 SV=1	M0TJM5	M0TJM5_MUSAM Uncharacterized protein OS=Musa acuminata subsp. malaccensis PE=4 SV=1	pop:POPTR_825441	hypothetical protein ; K01834 phosphoglycerate mutase [EC:5.4.2.1]	PF06415.8|iPGM_N; PF01676.13|Metalloenzyme	IPR006124|Metalloenzyme; IPR011258|BPG-independent PGAM, N-terminal	GO:0046872|metal ion binding ; GO:0006007|glucose catabolic process ; GO:0004619|phosphoglycerate mutase activity ; GO:0003824|catalytic activity ; GO:0005737|cytoplasm ; GO:0030145|manganese ion binding	7.35692	8.45978	7.35819	-0.00127617	1.10158	0.986627	1.6171e-06
D04:39314829-39314849	Novel_095	ACCUUGCCGGGGUAUCAUUGGCAC&AUGUCAA----GCCCUGGUAAGGU	atgtcaagccctggtaaggt	0	0	9.57891	.	.	.	0.000497	4	0.0383689	Gh_A13G2309	AT3G05910	Pectinacetylesterase family protein	09_Cell structure	Q8R116	NOTUM_MOUSE Protein notum homolog OS=Mus musculus GN=Notum PE=2 SV=2	I1NBM1	I1NBM1_SOYBN Uncharacterized protein OS=Glycine max PE=4 SV=1	mbr:MONBRDRAFT_30786	hypothetical protein ; K11866 STAM-binding protein [EC:3.1.2.15]	PF03283.8|PAE; PB012650|Pfam-B_12650	IPR004963|Pectinacetylesterase		6.1276	7.02731	7.25488	-1.12729	-0.22757	2.28967e-05	0.0187398
D05:4481806-4481827	Novel_096	UGGAGGGUAUGG-UGGUGGUG&AGCUAUUAUCCGUACCCUCCU	agctattatccgtaccctcct	0	0	9.57891	.	.	.	0.000497	3	0.0015621	Gh_A13G0294	AT2G21660	cold, circadian rhythm, and rna binding 2	11_Disease/defence	P49310	GRP1_SINAL Glycine-rich RNA-binding protein GRP1A OS=Sinapis alba PE=2 SV=1	D2D310	D2D310_GOSHI Glycine-rich RNA-binding protein OS=Gossypium hirsutum PE=2 SV=1	ath:AT5G47320	RPS19; RPS19 (40S ribosomal protein S19); RNA binding ; K02965 small subunit ribosomal protein S19	PF00076.17|RRM_1; PB002199|Pfam-B_2199	IPR000504|RNA recognition motif domain	GO:0003676|nucleic acid binding	10.1002	9.28891	10.2133	-0.113082	-0.924382	0.587551	0.0109163
D07:42612975-42612998	Novel_097	CUGGUGCACGUGAGUCUGCAUUCA&GGGAU-CAGACUGACGUGCAAAAG	gggatcagactgacgtgcaaaag	0	0	9.57891	.	.	.	0.000497	4	0.0383689	Gh_A09G1232	AT2G37270	ribosomal protein 5B	05_Protein synthesis	O65731	RS5_CICAR 40S ribosomal protein S5 (Fragment) OS=Cicer arietinum GN=RPS5 PE=2 SV=1	I3NMP9	I3NMP9_HEVBR 40S ribosomal protein S5A OS=Hevea brasiliensis GN=RPS5A PE=2 SV=1	vvi:100232926	GSVIVT00026702001, RPS5; 40S ribosomal protein S5-like ; K02989 small subunit ribosomal protein S5e	PF00177.16|Ribosomal_S7	IPR000235|Ribosomal protein S5/S7; IPR005716|Ribosomal protein S5/S7, eukaryotic/archaeal; IPR020606|Ribosomal protein S7, conserved site; IPR023798|Ribosomal protein S7 domain	GO:0003723|RNA binding ; GO:0006412|translation ; GO:0003735|structural constituent of ribosome ; GO:0015935|small ribosomal subunit	7.37337	7.39817	7.32141	0.0519653	0.0767651	0.631896	0.481755
D08:46009970-46009992;D09:5517319-5517341;D11:24707816-24707838	Novel_098	AGCGGUGGAGGCGGGGGUGGAGG&UUUUUAUUCUCACCUC-ACCGCU	tttttattctcacctcaccgct	0	0	9.57891	.	.	.	0.000497	1	0.00327142	Gh_Sca098319G01	AT4G24770	31-kDa RNA binding protein	11_Disease/defence	Q03878	GRP1_DAUCA Glycine-rich RNA-binding protein OS=Daucus carota PE=2 SV=1	D2D310	D2D310_GOSHI Glycine-rich RNA-binding protein OS=Gossypium hirsutum PE=2 SV=1	ath:AT5G47320	RPS19; RPS19 (40S ribosomal protein S19); RNA binding ; K02965 small subunit ribosomal protein S19	PF00076.17|RRM_1	IPR000504|RNA recognition motif domain	GO:0003676|nucleic acid binding	0.287682	1.09861	0.980829	-0.693147	0.117783	0.440076	0.865316
D08:59022231-59022252	Novel_099	UGGAUGAAAUGGAGUUCACAGA&ACUGUGA-UUCCAUGUCAUCCU	actgtgattccatgtcatcct	0	0	9.57891	.	.	.	0.000497	2	0.0361502	Gh_A03G0127	AT5G23860	tubulin beta 8	09_Cell structure	P18025	TBB1_MAIZE Tubulin beta-1 chain OS=Zea mays GN=TUBB1 PE=1 SV=1	B1PBW5	B1PBW5_GOSHI Beta-tubulin 15 OS=Gossypium hirsutum PE=2 SV=1	vvi:100261736	GSVIVT00009147001; hypothetical protein LOC100261736 ; K07375 tubulin beta	PF00091.20|Tubulin; PB000081|Pfam-B_81; PF03953.12|Tubulin_C	IPR000217|Tubulin; IPR002453|Beta tubulin; IPR003008|Tubulin/FtsZ, GTPase domain; IPR013838|Beta tubulin, autoregulation binding site; IPR017975|Tubulin, conserved site; IPR018316|Tubulin/FtsZ, 2-layer sandwich domain	GO:0051258|protein polymerization ; GO:0005874|microtubule ; GO:0043234|protein complex ; GO:0006184|GTP catabolic process ; GO:0007017|microtubule-based process ; GO:0005525|GTP binding ; GO:0005200|structural constituent of cytoskeleton; GO:0003924|GTPase activity	8.50296	8.72848	8.49916	0.00379404	0.229315	0.96824	0.0382644
D08:59022231-59022252	Novel_099	UGGAUGAGAUGGAGUUCACAGA&ACUGUGA-UUCCAUGUCAUCCU	actgtgattccatgtcatcct	0	0	9.57891	.	.	.	0.000497	3	0.00111603	Gh_A08G2390	AT5G23860	tubulin beta 8	09_Cell structure	Q6VAF4	TBB9_GOSHI Tubulin beta-9 chain OS=Gossypium hirsutum PE=2 SV=1	Q8RU83	Q8RU83_GOSHI Beta-tubulin OS=Gossypium hirsutum GN=Tub1 PE=1 SV=1	vvi:100261736	GSVIVT00009147001; hypothetical protein LOC100261736 ; K07375 tubulin beta	PF00091.20|Tubulin; PB000081|Pfam-B_81; PF03953.12|Tubulin_C	IPR000217|Tubulin; IPR002453|Beta tubulin; IPR003008|Tubulin/FtsZ, GTPase domain; IPR013838|Beta tubulin, autoregulation binding site; IPR017975|Tubulin, conserved site; IPR018316|Tubulin/FtsZ, 2-layer sandwich domain	GO:0051258|protein polymerization ; GO:0005874|microtubule ; GO:0043234|protein complex ; GO:0006184|GTP catabolic process ; GO:0007017|microtubule-based process ; GO:0005525|GTP binding ; GO:0005200|structural constituent of cytoskeleton; GO:0003924|GTPase activity	9.4236	9.72669	10.3705	-0.946944	-0.643848	8.3239e-06	4.24855e-05
A10:67132671-67132694	Novel_100	GGAGAAGGGAUGG-AUGAGAUGG&CUGUUUCAUACAAUCCUUUCUCC	ctgtttcatacaatcctttctcc	5.24032	3.3523	0	0.639712	0.106849	0	0.015435	3	0.00356692	Gh_A08G2390	AT5G23860	tubulin beta 8	09_Cell structure	Q6VAF4	TBB9_GOSHI Tubulin beta-9 chain OS=Gossypium hirsutum PE=2 SV=1	Q8RU83	Q8RU83_GOSHI Beta-tubulin OS=Gossypium hirsutum GN=Tub1 PE=1 SV=1	vvi:100261736	GSVIVT00009147001; hypothetical protein LOC100261736 ; K07375 tubulin beta	PF00091.20|Tubulin; PB000081|Pfam-B_81; PF03953.12|Tubulin_C	IPR000217|Tubulin; IPR002453|Beta tubulin; IPR003008|Tubulin/FtsZ, GTPase domain; IPR013838|Beta tubulin, autoregulation binding site; IPR017975|Tubulin, conserved site; IPR018316|Tubulin/FtsZ, 2-layer sandwich domain	GO:0051258|protein polymerization ; GO:0005874|microtubule ; GO:0043234|protein complex ; GO:0006184|GTP catabolic process ; GO:0007017|microtubule-based process ; GO:0005525|GTP binding ; GO:0005200|structural constituent of cytoskeleton; GO:0003924|GTPase activity	9.4236	9.72669	10.3705	-0.946944	-0.643848	8.3239e-06	4.24855e-05
A10:67132671-67132694	Novel_100	GGAGAAGGGAUGG-AUGAGAUGG&CUGUUUCAUACAAUCCUUUCUCC	ctgtttcatacaatcctttctcc	5.24032	3.3523	0	0.639712	0.106849	0	0.015435	3	0.00351128	Gh_D08G1948	AT5G23860	tubulin beta 8	09_Cell structure	Q6VAF4	TBB9_GOSHI Tubulin beta-9 chain OS=Gossypium hirsutum PE=2 SV=1	Q8RU83	Q8RU83_GOSHI Beta-tubulin OS=Gossypium hirsutum GN=Tub1 PE=1 SV=1	vvi:100261736	GSVIVT00009147001; hypothetical protein LOC100261736 ; K07375 tubulin beta	PF00091.20|Tubulin; PB000081|Pfam-B_81; PF03953.12|Tubulin_C	IPR000217|Tubulin; IPR002453|Beta tubulin; IPR003008|Tubulin/FtsZ, GTPase domain; IPR013838|Beta tubulin, autoregulation binding site; IPR017975|Tubulin, conserved site; IPR018316|Tubulin/FtsZ, 2-layer sandwich domain	GO:0051258|protein polymerization ; GO:0005874|microtubule ; GO:0043234|protein complex ; GO:0006184|GTP catabolic process ; GO:0007017|microtubule-based process ; GO:0005525|GTP binding ; GO:0005200|structural constituent of cytoskeleton; GO:0003924|GTPase activity	10.1103	10.4381	11.0676	-0.957297	-0.629485	1.70106e-05	9.84722e-05
A11:70887401-70887423;D10:45667544-45667566	Novel_101	GAGGAGGAAAAGCAAGAGCUUAG&CUAAGCUUUU-CUUUUCCUCAAC	ctaagcttttcttttcctcaac	5.24032	3.3523	0	0.639712	0.106849	0	0.015435	4	0.0533011	Gh_D11G1436	AT4G13040	Integrase-type DNA-binding superfamily protein	04_Transcription	Q56XP9	ERFL1_ARATH Ethylene-responsive transcription factor-like protein At4g13040 OS=Arabidopsis thaliana GN=At4g13040 PE=2 SV=2	A5BWR3	A5BWR3_VITVI Putative uncharacterized protein OS=Vitis vinifera GN=VITISV_009902 PE=4 SV=1			PF00847.15|AP2	IPR001471|AP2/ERF domain	GO:0006355|regulation of transcription, DNA-dependent ; GO:0003700|sequence-specific DNA binding transcription factor activity	1.94596	3.02852	1.67407	0.271895	1.35446	0.623389	0.0225053
A12:73026697-73026719	Novel_102	AGGAUGUGAG-UGUGAGUGUGA&AUAUAUUCAUAUCUCACAUCUC	atatattcatatctcacatctc	5.24032	3.3523	0	0.639712	0.106849	0	0.015435	2	0.00290806	Gh_A07G0957	AT2G27950	Ring/U-Box superfamily protein	23_Unclassified	Q24746	NEUR_DROVI Protein neuralized OS=Drosophila virilis GN=neur PE=4 SV=1	M5WNF7	M5WNF7_PRUPE Uncharacterized protein OS=Prunus persica GN=PRUPE_ppa001257mg PE=4 SV=1	pop:POPTR_879783	hypothetical protein ; K01931 protein neuralized	PF13920.1|zf-C3HC4_3	IPR001841|Zinc finger, RING-type	GO:0005515|protein binding ; GO:0008270|zinc ion binding	7.50751	7.99519	8.13895	-0.631447	-0.14376	0.00936345	0.360138
A12:73026697-73026719	Novel_102	AGGAUGUGAG-UGUGAGUGUGA&AUAUAUUCAUAUCUCACAUCUC	atatattcatatctcacatctc	5.24032	3.3523	0	0.639712	0.106849	0	0.015435	4	0.0333394	Gh_D07G1036	AT2G27950	Ring/U-Box superfamily protein	23_Unclassified	P29503	NEUR_DROME Protein neuralized OS=Drosophila melanogaster GN=neur PE=1 SV=2	M5WNF7	M5WNF7_PRUPE Uncharacterized protein OS=Prunus persica GN=PRUPE_ppa001257mg PE=4 SV=1	pop:POPTR_879783	hypothetical protein ; K01931 protein neuralized	PF13920.1|zf-C3HC4_3	IPR001841|Zinc finger, RING-type	GO:0005515|protein binding ; GO:0008270|zinc ion binding	7.93678	8.15613	8.2247	-0.28792	-0.0685719	0.104821	0.646427
D01:35837945-35837967;D01:41929693-41929715;D01:41939325-41939347;D04:361927-361949;D07:25718304-25718326;D08:44356932-44356954;D08:44365444-44365466;D10:24793193-24793215;D13:3759388-3759410;D13:4766905-4766927	Novel_103	AGCUUGAGUUGGAUGAUGAGGA&AUCUCAUCGUCCAAUUCAUUUU	atctcatcgtccaattcatttt	5.24032	3.3523	0	0.639712	0.106849	0	0.015435	4	0.0308147	Gh_D05G0304	AT5G56950	nucleosome assembly protein 1;3	03_Cell growth/division	P28656	NP1L1_MOUSE Nucleosome assembly protein 1-like 1 OS=Mus musculus GN=Nap1l1 PE=1 SV=2	D7TB63	D7TB63_VITVI Putative uncharacterized protein OS=Vitis vinifera GN=VIT_11s0016g02050 PE=3 SV=1	vvi:100267878	hypothetical protein LOC100267878 ; K11279 nucleosome assembly protein 1-like 1	PB002897|Pfam-B_2897; PB005344|Pfam-B_5344; PF00956.13|NAP	IPR002164|Nucleosome assembly protein (NAP)	GO:0005634|nucleus ; GO:0006334|nucleosome assembly	8.39095	8.20267	8.97529	-0.584343	-0.772628	3.07841e-05	8.74614e-06
D03:45679888-45679908	Novel_104	CGAACUGGGCCAAGUUGGCUG&CAGCCAAC-AAACCCAGUUCA	cagccaacaaacccagttca	5.24032	3.3523	0	0.639712	0.106849	0	0.015435	4	0.0358574	Gh_A05G2886	AT3G11130	Clathrin, heavy chain	08_Intracellular traffic	Q0WNJ6	CLAH1_ARATH Clathrin heavy chain 1 OS=Arabidopsis thaliana GN=CHC1 PE=1 SV=1	I1MZ13	I1MZ13_SOYBN Uncharacterized protein OS=Glycine max PE=4 SV=2	pop:POPTR_567249	hypothetical protein ; K04646 clathrin, heavy polypeptide	PF09268.5|Clathrin-link; PF01394.15|Clathrin_propel; PF00637.15|Clathrin; PB018372|Pfam-B_18372; PB016317|Pfam-B_16317; PB006594|Pfam-B_6594; PB008419|Pfam-B_8419; PB008553|Pfam-B_8553; PF13838.1|Clathrin_H_link	IPR000547|Clathrin, heavy chain/VPS, 7-fold repeat; IPR015348|Clathrin, heavy chain, linker, core motif; IPR022365|Clathrin, heavy chain, propeller repeat	GO:0006886|intracellular protein transport ; GO:0030132|clathrin coat of coated pit ; GO:0030130|clathrin coat of trans-Golgi network vesicle ; GO:0005198|structural molecule activity ; GO:0016192|vesicle-mediated transport	7.51498	7.97005	7.48605	0.0289282	0.483996	0.896821	0.0465566
D07:32733199-32733221	Novel_105	AGGGAUGGAUGAGAUGGAGUUCA&UGAAUUUCUUCUCAUCUG-CCCG	tgaatttcttctcatctgcccg	5.24032	3.3523	0	0.639712	0.106849	0	0.015435	2	0.0329368	Gh_A08G2390	AT5G23860	tubulin beta 8	09_Cell structure	Q6VAF4	TBB9_GOSHI Tubulin beta-9 chain OS=Gossypium hirsutum PE=2 SV=1	Q8RU83	Q8RU83_GOSHI Beta-tubulin OS=Gossypium hirsutum GN=Tub1 PE=1 SV=1	vvi:100261736	GSVIVT00009147001; hypothetical protein LOC100261736 ; K07375 tubulin beta	PF00091.20|Tubulin; PB000081|Pfam-B_81; PF03953.12|Tubulin_C	IPR000217|Tubulin; IPR002453|Beta tubulin; IPR003008|Tubulin/FtsZ, GTPase domain; IPR013838|Beta tubulin, autoregulation binding site; IPR017975|Tubulin, conserved site; IPR018316|Tubulin/FtsZ, 2-layer sandwich domain	GO:0051258|protein polymerization ; GO:0005874|microtubule ; GO:0043234|protein complex ; GO:0006184|GTP catabolic process ; GO:0007017|microtubule-based process ; GO:0005525|GTP binding ; GO:0005200|structural constituent of cytoskeleton; GO:0003924|GTPase activity	9.4236	9.72669	10.3705	-0.946944	-0.643848	8.3239e-06	4.24855e-05
D07:32733199-32733221	Novel_105	AGGGAUGGAUGAGAUGGAGUUCA&UGAAUUUCUUCUCAUCUG-CCCG	tgaatttcttctcatctgcccg	5.24032	3.3523	0	0.639712	0.106849	0	0.015435	3	0.00911478	Gh_D08G1948	AT5G23860	tubulin beta 8	09_Cell structure	Q6VAF4	TBB9_GOSHI Tubulin beta-9 chain OS=Gossypium hirsutum PE=2 SV=1	Q8RU83	Q8RU83_GOSHI Beta-tubulin OS=Gossypium hirsutum GN=Tub1 PE=1 SV=1	vvi:100261736	GSVIVT00009147001; hypothetical protein LOC100261736 ; K07375 tubulin beta	PF00091.20|Tubulin; PB000081|Pfam-B_81; PF03953.12|Tubulin_C	IPR000217|Tubulin; IPR002453|Beta tubulin; IPR003008|Tubulin/FtsZ, GTPase domain; IPR013838|Beta tubulin, autoregulation binding site; IPR017975|Tubulin, conserved site; IPR018316|Tubulin/FtsZ, 2-layer sandwich domain	GO:0051258|protein polymerization ; GO:0005874|microtubule ; GO:0043234|protein complex ; GO:0006184|GTP catabolic process ; GO:0007017|microtubule-based process ; GO:0005525|GTP binding ; GO:0005200|structural constituent of cytoskeleton; GO:0003924|GTPase activity	10.1103	10.4381	11.0676	-0.957297	-0.629485	1.70106e-05	9.84722e-05
D07:49564920-49564942	Novel_106	GAUGGUGUGAAUGGAGGAGGUG&CGCCUCCUUCAUUCAUUCCUUC	cgcctccttcattcattccttc	5.24032	3.3523	0	0.639712	0.106849	0	0.015435	4	0.0180924	Gh_A12G2264	AT5G53350	CLP protease regulatory subunit X	06_Protein degradation	A5V3U4	CLPX_SPHWW ATP-dependent Clp protease ATP-binding subunit ClpX OS=Sphingomonas wittichii (strain RW1 / DSM 6014 / JCM 10273) GN=clpX PE=3 SV=1	B9RSE9	B9RSE9_RICCO Transcription factor, putative OS=Ricinus communis GN=RCOM_1242450 PE=4 SV=1	vvi:100264001	hypothetical protein LOC100264001 ; K03544 ATP-dependent Clp protease ATP-binding subunit ClpX	PF02373.17|JmjC; PB015494|Pfam-B_15494; PF10431.4|ClpB_D2-small; PB016670|Pfam-B_16670; PB001282|Pfam-B_1282; PF07724.9|AAA_2	IPR001841|Zinc finger, RING-type; IPR003347|JmjC domain; IPR003593|AAA+ ATPase domain; IPR013093|ATPase, AAA-2; IPR017956|AT hook, DNA-binding motif; IPR019489|Clp ATPase, C-terminal	GO:0003677|DNA binding ; GO:0005524|ATP binding ; GO:0005515|protein binding ; GO:0000166|nucleotide binding ; GO:0017111|nucleoside-triphosphatase activity; GO:0008270|zinc ion binding	6.72863	7.02495	6.85611	-0.127482	0.168834	0.42966	0.273006
D07:49564920-49564942	Novel_106	GAAGGAAUGAAAAAAGAGGAGGCG&CGCCUCCUU--CAUUCAUUCCUUC	cgcctccttcattcattccttc	5.24032	3.3523	0	0.639712	0.106849	0	0.015435	4	0.0308147	Gh_D13G1958	AT2G25290	Octicosapeptide/Phox/Bem1p (PB1) domain-containing protein / tetratricopeptide repeat (TPR)-containing protein	23_Unclassified	Q68F64	UN45B_XENLA Protein unc-45 homolog B OS=Xenopus laevis GN=unc45b PE=2 SV=1	B9RP02	B9RP02_RICCO Heat shock protein 70 (HSP70)-interacting protein, putative OS=Ricinus communis GN=RCOM_0922760 PE=4 SV=1	aor:AO090038000562	molecular co-chaperone STI1; K09553 stress-induced-phosphoprotein 1	PF00564.19|PB1; PF13414.1|TPR_11; PB014452|Pfam-B_14452	IPR000270|Phox/Bem1p; IPR013026|Tetratricopeptide repeat-containing domain; IPR019734|Tetratricopeptide repeat	GO:0005515|protein binding	5.76832	6.42757	7.59237	-1.82405	-1.1648	3.10666e-07	9.03737e-07
A05:6454278-6454298;D05:6070585-6070605	Novel_107	AGGUAUACAGGGAGCCAGGC&GCCUGGCUCCCUGAAUGCCA	gcctggctccctgaatgcca	0	6.70459	0	.	0.00409	.	.	4	0.0358574	Gh_D10G2093	AT4G30080	auxin response factor 16	04_Transcription	Q653H7	ARFR_ORYSJ Auxin response factor 18 OS=Oryza sativa subsp. japonica GN=ARF18 PE=2 SV=1	B9HUF7	B9HUF7_POPTR Predicted protein OS=Populus trichocarpa GN=POPTRDRAFT_833860 PE=4 SV=1	ath:AT3G25730	AP2 domain-containing transcription factor, putative ; K09287 RAV-like factor	PF06507.8|Auxin_resp; PB002360|Pfam-B_2360; PF02362.16|B3; PF02309.11|AUX_IAA	IPR003311|AUX/IAA protein; IPR003340|B3 DNA binding domain; IPR010525|Auxin response factor; IPR011525|Aux/IAA-ARF-dimerisation	GO:0005634|nucleus ; GO:0003677|DNA binding ; GO:0006355|regulation of transcription, DNA-dependent ; GO:0009725|response to hormone stimulus ; GO:0046983|protein dimerization activity	6.07304	6.49173	6.5487	-0.475652	-0.0569619	0.00929012	0.629419
A09:62355460-62355482	Novel_108	UUGGAGGUGGAAAAGGUGGAGGC&GUCUCUACCU-CUUCAUCUCCAC	gtctctacctcttcatctccac	0	6.70459	0	.	0.00409	.	.	1	0.00788761	Gh_D10G1782			23_Unclassified							PB007669|Pfam-B_7669			5.22754	6.00471	5.8999	-0.672359	0.104812	0.0189903	0.558528
D04:32796394-32796416	Novel_109	GAAGAGAG-GGGUAGUGGAAGCG&CGCUUUCAC-ACCUACUCUCUUC	cgctttcacacctactctcttc	0	6.70459	0	.	0.00409	.	.	4	0.0180924	Gh_A01G0181	AT4G14430	indole-3-butyric acid response 10	01_Metabolism	A9MR28	CAID_SALAR Carnitinyl-CoA dehydratase OS=Salmonella arizonae (strain ATCC BAA-731 / CDC346-86 / RSK2980) GN=caiD PE=3 SV=1	M4EXE6	M4EXE6_BRARP Uncharacterized protein OS=Brassica rapa subsp. pekinensis GN=Bra033483 PE=4 SV=1	uma:UM03220.1	hypothetical protein; K01743	PF00378.15|ECH	IPR001753|Crotonase superfamily	GO:0008152|metabolic process ; GO:0003824|catalytic activity	9.19948	9.09429	9.78574	-0.586255	-0.691444	0.0503902	0.0319219
D04:5074454-5074475	Novel_110	GCUUCUCUGCCUUU-CAUCUU&GAGAUGGAGAGGCAAAGAAGC	gagatggagaggcaaagaagc	0	6.70459	0	.	0.00409	.	.	2	0.0423457	Gh_A09G1276	AT3G52500	Eukaryotic aspartyl protease family protein	06_Protein degradation	Q766C2	NEP2_NEPGR Aspartic proteinase nepenthesin-2 OS=Nepenthes gracilis GN=nep2 PE=1 SV=1	B9T7L5	B9T7L5_RICCO Pepsin A, putative OS=Ricinus communis GN=RCOM_0308790 PE=4 SV=1	ath:AT5G22850	aspartyl protease family protein ; K00924	PF14543.1|TAXi_N; PF14541.1|TAXi_C	IPR001461|Peptidase A1	GO:0006508|proteolysis ; GO:0004190|aspartic-type endopeptidase activity	9.09642	9.65855	10.7788	-1.6824	-1.12028	0.000101991	0.00028043
D08:39490821-39490841	Novel_111	GGAGGAUUUGGAGGAGGAAACGGUG&CACU-----CUCCUCCAAACCUUCC	cactctcctccaaaccttcc	0	6.70459	0	.	0.00409	.	.	3	0.027856	Gh_A13G0294	AT2G21660	cold, circadian rhythm, and rna binding 2	11_Disease/defence	P49310	GRP1_SINAL Glycine-rich RNA-binding protein GRP1A OS=Sinapis alba PE=2 SV=1	D2D310	D2D310_GOSHI Glycine-rich RNA-binding protein OS=Gossypium hirsutum PE=2 SV=1	ath:AT5G47320	RPS19; RPS19 (40S ribosomal protein S19); RNA binding ; K02965 small subunit ribosomal protein S19	PF00076.17|RRM_1; PB002199|Pfam-B_2199	IPR000504|RNA recognition motif domain	GO:0003676|nucleic acid binding	10.1002	9.28891	10.2133	-0.113082	-0.924382	0.587551	0.0109163
D08:39490821-39490841	Novel_111	GGAGGAUUUGGAGGAGGAAACGGUG&CACU-----CUCCUCCAAACCUUCC	cactctcctccaaaccttcc	0	6.70459	0	.	0.00409	.	.	3	0.0296997	Gh_D13G2550	AT2G21660	cold, circadian rhythm, and rna binding 2	11_Disease/defence	P49310	GRP1_SINAL Glycine-rich RNA-binding protein GRP1A OS=Sinapis alba PE=2 SV=1	D2D310	D2D310_GOSHI Glycine-rich RNA-binding protein OS=Gossypium hirsutum PE=2 SV=1	ath:AT5G47320	RPS19; RPS19 (40S ribosomal protein S19); RNA binding ; K02965 small subunit ribosomal protein S19	PF00076.17|RRM_1; PB002199|Pfam-B_2199	IPR000504|RNA recognition motif domain	GO:0003676|nucleic acid binding	10.4362	9.63563	10.406	0.0301423	-0.77041	0.881753	0.0202735
D08:39490821-39490841	Novel_111	GGGGGGUAUGGUGGAG-GUG&CACUCUCCUCCAAACCUUCC	cactctcctccaaaccttcc	0	6.70459	0	.	0.00409	.	.	3	0.0353714	Gh_D13G2550	AT2G21660	cold, circadian rhythm, and rna binding 2	11_Disease/defence	P49310	GRP1_SINAL Glycine-rich RNA-binding protein GRP1A OS=Sinapis alba PE=2 SV=1	D2D310	D2D310_GOSHI Glycine-rich RNA-binding protein OS=Gossypium hirsutum PE=2 SV=1	ath:AT5G47320	RPS19; RPS19 (40S ribosomal protein S19); RNA binding ; K02965 small subunit ribosomal protein S19	PF00076.17|RRM_1; PB002199|Pfam-B_2199	IPR000504|RNA recognition motif domain	GO:0003676|nucleic acid binding	10.4362	9.63563	10.406	0.0301423	-0.77041	0.881753	0.0202735
A01:35671694-35671715;A05:37368480-37368501;D06:31389287-31389308;D06:41933141-41933162;D06:47426938-47426959;D06:57158831-57158852;D06:57163610-57163631;D08:15936243-15936264;D08:47155302-47155323;D11:54824968-54824989;D12:30819763-30819784	Novel_112	GGUACGAGAACACAACGGAGAGG&CUUCUCCG--CUAUUCUCGUACC	cttctccgctattctcgtacc	5.24032	0	0	0	0.014917	0	0.015435	2	0.0160947	Gh_A12G2542	AT2G22900	Galactosyl transferase GMA12/MNN10 family protein	01_Metabolism	O81007	GT7_ARATH Putative glycosyltransferase 7 OS=Arabidopsis thaliana GN=GT7 PE=2 SV=1	B9IBL4	B9IBL4_POPTR Predicted protein OS=Populus trichocarpa GN=POPTRDRAFT_663687 PE=4 SV=1	ath:AT3G62720	ATXT1; ATXT1; UDP-xylosyltransferase/ transferase/ transferase, transferring glycosyl groups ; K08238 xyloglucan 6-xylosyltransferase [EC:2.4.2.39]	PF05637.7|Glyco_transf_34	IPR008630|Galactosyl transferase	GO:0016758|transferase activity, transferring hexosyl groups ; GO:0016021|integral to membrane	8.24862	8.67937	9.41719	-1.16858	-0.737823	2.46707e-06	1.46852e-05
A02:44620311-44620330;D08:40522404-40522423	Novel_113	AGGGGACCCCUUCAGUCCA&UGGACUGAAGGGAGCUCCC	tggactgaagggagctccc	5.24032	0	0	0	0.014917	0	0.015435	4	0.0483496	Gh_A13G1272	AT3G15030	TCP family transcription factor 4	04_Transcription	Q8LPR5	TCP4_ARATH Transcription factor TCP4 OS=Arabidopsis thaliana GN=TCP4 PE=2 SV=1	C9EHU4	C9EHU4_PONTR TCP4 OS=Poncirus trifoliata PE=2 SV=1			PF03634.8|TCP	IPR005333|Transcription factor, TCP; IPR017887|Transcription factor TCP subgroup		5.6618	6.00389	5.98645	-0.32465	0.017435	0.0834121	0.906784
A03:5405775-5405797	Novel_114	CUCA-GCUGCAGUGUCUAAGGA&AGAUUAGAUACUGUAGCAUGAG	agattagatactgtagcatgag	5.24032	0	0	0	0.014917	0	0.015435	4	0.0308147	Gh_A04G1344	AT3G12050	Aha1 domain-containing protein	11_Disease/defence	Q8BK64	AHSA1_MOUSE Activator of 90 kDa heat shock protein ATPase homolog 1 OS=Mus musculus GN=Ahsa1 PE=2 SV=2	D7KZN7	D7KZN7_ARALL Aha1 domain-containing protein OS=Arabidopsis lyrata subsp. lyrata GN=ARALYDRAFT_478557 PE=4 SV=1			PF09229.6|Aha1_N; PF08327.6|AHSA1	IPR013538|Activator of Hsp90 ATPase homologue 1-like; IPR015310|Activator of Hsp90 ATPase, N-terminal	GO:0001671|ATPase activator activity ; GO:0006950|response to stress ; GO:0051087|chaperone binding	7.67786	7.6481	8.13035	-0.45249	-0.482249	0.00855313	0.0066814
A04:3741047-3741069;A11:64537116-64537138;D02:27412299-27412321;D05:40550544-40550566;D12:12381913-12381935	Novel_115	UUCUUGAAGCACUUCUGGGAAG&CUUUUCAGAAGUGCUUUUCAAA	cttttcagaagtgcttttcaaa	5.24032	0	0	0	0.014917	0	0.015435	4	0.0508286	Gh_A05G2313	AT1G77130	plant glycogenin-like starch initiation protein 2	09_Cell structure	Q8W4A7	GUX3_ARATH Putative UDP-glucuronate:xylan alpha-glucuronosyltransferase 3 OS=Arabidopsis thaliana GN=GUX3 PE=2 SV=1	M5VIJ3	M5VIJ3_PRUPE Uncharacterized protein OS=Prunus persica GN=PRUPE_ppa002697mg PE=4 SV=1	bfo:BRAFLDRAFT_257976	hypothetical protein ; K00750 glycogenin glucosyltransferase [EC:2.4.1.186]	PF01501.15|Glyco_transf_8; PB018911|Pfam-B_18911; PB010331|Pfam-B_10331	IPR002495|Glycosyl transferase, family 8	GO:0016757|transferase activity, transferring glycosyl groups	5.89807	6.63024	6.15416	-0.256091	0.476084	0.0117477	0.000218666
A05:11672686-11672706	Novel_116	AAGGC-CUGAAGUGAGGGGG&CCUCUAUAUUUCAGUGCCUU	cctctatatttcagtgcctt	5.24032	0	0	0	0.014917	0	0.015435	0	0.00663942	Gh_D13G2513	AT4G34710	arginine decarboxylase 2	20_Secondary metabolism	Q43075	SPE1_PEA Arginine decarboxylase OS=Pisum sativum PE=2 SV=1	B9H0Y5	B9H0Y5_POPTR Arginine decarboxylase OS=Populus trichocarpa GN=POPTRDRAFT_713160 PE=3 SV=1	ath:AT4G34710	ADC2; ADC2 (ARGININE DECARBOXYLASE 2) ; K01583 arginine decarboxylase [EC:4.1.1.19]	PF00278.17|Orn_DAP_Arg_deC; PF02784.11|Orn_Arg_deC_N	IPR000183|Ornithine/DAP/Arg decarboxylase; IPR002985|Arginine decarboxylase; IPR022643|Orn/DAP/Arg decarboxylase 2, C-terminal; IPR022644|Orn/DAP/Arg decarboxylase 2, N-terminal; IPR022653|Orn/DAP/Arg decarboxylase 2, pyridoxal-phosphate binding site	GO:0008295|spermidine biosynthetic process ; GO:0003824|catalytic activity ; GO:0008792|arginine decarboxylase activity; GO:0006527|arginine catabolic process	6.99271	7.16446	6.66143	0.331281	0.503034	0.0524351	0.00907847
A05:32164409-32164431;A06:89858089-89858111;A12:12692608-12692630;D07:14448673-14448695;D13:33995777-33995799	Novel_117	UCUCUGCCUUGAU-CGAGUUAG&AGAAUUCGUGUCAAGGUAGAGA	agaattcgtgtcaaggtagaga	5.24032	0	0	0	0.014917	0	0.015435	4	0.0232012	Gh_D06G1158	AT5G19770	tubulin alpha-3	09_Cell structure	O22349	TBA3_ELEIN Tubulin alpha-3 chain OS=Eleusine indica GN=TUBA3 PE=2 SV=1	A9PL14	A9PL14_GOSHI Alpha-tubulin OS=Gossypium hirsutum GN=TUA5 PE=2 SV=1	vvi:100260286	GSVIVT00024805001; hypothetical protein LOC100260286 ; K07374 tubulin alpha	PF00091.20|Tubulin; PF03953.12|Tubulin_C	IPR000217|Tubulin; IPR002452|Alpha tubulin; IPR003008|Tubulin/FtsZ, GTPase domain; IPR013838|Beta tubulin, autoregulation binding site; IPR017975|Tubulin, conserved site; IPR018316|Tubulin/FtsZ, 2-layer sandwich domain	GO:0051258|protein polymerization ; GO:0005874|microtubule ; GO:0043234|protein complex ; GO:0006184|GTP catabolic process ; GO:0007017|microtubule-based process ; GO:0005525|GTP binding ; GO:0005200|structural constituent of cytoskeleton; GO:0003924|GTPase activity	8.60551	8.94971	8.5577	0.0478141	0.392016	0.564933	0.00168017
A06:27858519-27858541;A11:23630850-23630872;A11:64448730-64448752	Novel_118	GUGCUUCGUCGGAGGUCUCGCAU&AAUAGAGAU-UCUGAUGAAGCAU	aatagagattctgatgaagcat	5.24032	0	0	0	0.014917	0	0.015435	4	0.0282835	Gh_D02G2146	AT4G34110	poly(A) binding protein 2	05_Protein synthesis	P49310	GRP1_SINAL Glycine-rich RNA-binding protein GRP1A OS=Sinapis alba PE=2 SV=1	D2D310	D2D310_GOSHI Glycine-rich RNA-binding protein OS=Gossypium hirsutum PE=2 SV=1	sbi:SORBI_04g007860	SORBIDRAFT_04g007860; hypothetical protein ; K12741 heterogeneous nuclear ribonucleoprotein A1/3	PF00076.17|RRM_1; PB002199|Pfam-B_2199; PB004953|Pfam-B_4953	IPR000504|RNA recognition motif domain	GO:0003676|nucleic acid binding	9.33259	8.82154	9.3616	-0.0290137	-0.540066	0.845279	0.0168554
A11:84938808-84938830;D07:32234506-32234528	Novel_119	UCGGGUCGACUGAGUCGGCUCAGGA&UCCUGAG-AGAC--AGUCGACCAAC	tcctgagagacagtcgaccaac	5.24032	0	0	0	0.014917	0	0.015435	4	0.0308147	Gh_D08G0014	AT2G28550	related to AP2.7	04_Transcription	Q9SK03	RAP27_ARATH Ethylene-responsive transcription factor RAP2-7 OS=Arabidopsis thaliana GN=RAP2-7 PE=2 SV=2	F6GTW6	F6GTW6_VITVI Putative uncharacterized protein OS=Vitis vinifera GN=VIT_06s0004g03590 PE=4 SV=1	ath:AT2G28550	RAP2.7/TOE1 (TARGET OF EAT1 1); DNA binding / transcription factor ; K09284 AP2-like factor, euAP2 lineage	PF00847.15|AP2	IPR001471|AP2/ERF domain	GO:0006355|regulation of transcription, DNA-dependent ; GO:0003700|sequence-specific DNA binding transcription factor activity	5.28489	5.4958	4.83098	0.453917	0.664824	0.00599214	0.000732949
D04:47447536-47447558;D13:37240464-37240486	Novel_120	CCGCGGUGGAGGCGGCGGCGGAU&UUUUGCC-UUGCCCCCGCCGUGA	ttttgccttgcccccgccgtga	5.24032	0	0	0	0.014917	0	0.015435	3	0.0211023	Gh_D13G2550	AT2G21660	cold, circadian rhythm, and rna binding 2	11_Disease/defence	P49310	GRP1_SINAL Glycine-rich RNA-binding protein GRP1A OS=Sinapis alba PE=2 SV=1	D2D310	D2D310_GOSHI Glycine-rich RNA-binding protein OS=Gossypium hirsutum PE=2 SV=1	ath:AT5G47320	RPS19; RPS19 (40S ribosomal protein S19); RNA binding ; K02965 small subunit ribosomal protein S19	PF00076.17|RRM_1; PB002199|Pfam-B_2199	IPR000504|RNA recognition motif domain	GO:0003676|nucleic acid binding	10.4362	9.63563	10.406	0.0301423	-0.77041	0.881753	0.0202735
D05:14816134-14816154	Novel_121	GUGCUUGGAAUAUUCUCUCUC&GAGAGAGAAUGU-AAAAGCGC	gagagagaatgtaaaagcgc	5.24032	0	0	0	0.014917	0	0.015435	4	0.0206501	Gh_A11G3267	AT1G09330		23_Unclassified	Q8LEK2	TVP23_ARATH Golgi apparatus membrane protein-like protein ECHIDNA OS=Arabidopsis thaliana GN=ECH PE=2 SV=1	M5XZK8	M5XZK8_PRUPE Uncharacterized protein OS=Prunus persica GN=PRUPE_ppa012125mg PE=4 SV=1			PF05832.7|DUF846	IPR008564|Protein of unknown function DUF846, eukaryotic	GO:0016021|integral to membrane	7.87499	7.95133	8.33415	-0.459159	-0.382824	0.000105192	0.000255068
D05:43694912-43694934	Novel_122	CACCAACUGGGUUGACGAUGUCAUC&ACUGAUA--GUCAAUCC-GUUGGUG	actgatagtcaatccgttggtg	5.24032	0	0	0	0.014917	0	0.015435	2	0.0252621	Gh_A08G2381	AT5G12250	beta-6 tubulin	09_Cell structure	P18025	TBB1_MAIZE Tubulin beta-1 chain OS=Zea mays GN=TUBB1 PE=1 SV=1	Q8H6N0	Q8H6N0_GOSHI Beta-tubulin 1 OS=Gossypium hirsutum GN=BTub1 PE=2 SV=1	ppp:PHYPADRAFT_223212	hypothetical protein ; K07375 tubulin beta	PF00091.20|Tubulin; PB000081|Pfam-B_81; PF03953.12|Tubulin_C	IPR000217|Tubulin; IPR002453|Beta tubulin; IPR003008|Tubulin/FtsZ, GTPase domain; IPR013838|Beta tubulin, autoregulation binding site; IPR017975|Tubulin, conserved site; IPR018316|Tubulin/FtsZ, 2-layer sandwich domain	GO:0051258|protein polymerization ; GO:0005874|microtubule ; GO:0043234|protein complex ; GO:0006184|GTP catabolic process ; GO:0007017|microtubule-based process ; GO:0005525|GTP binding ; GO:0005200|structural constituent of cytoskeleton; GO:0003924|GTPase activity	6.42054	7.09368	9.60421	-3.18367	-2.51052	1.00897e-05	6.3105e-06
D07:6128498-6128520	Novel_123	GGGAGAGAAG-GCUAUGCAACU&UGUUGUAUGGUUCUUCUCUCCU	tgttgtatggttcttctctcct	5.24032	0	0	0	0.014917	0	0.015435	4	0.0282835	Gh_D06G1443	AT4G18730	ribosomal protein L16B	05_Protein synthesis	P42794	RL112_ARATH 60S ribosomal protein L11-2 OS=Arabidopsis thaliana GN=RPL11B PE=2 SV=2	B9S8B5	B9S8B5_RICCO 60S ribosomal protein L11, putative OS=Ricinus communis GN=RCOM_1250160 PE=3 SV=1	pop:POPTR_660743	hypothetical protein ; K02868 large subunit ribosomal protein L11e	PF00281.14|Ribosomal_L5; PF00673.16|Ribosomal_L5_C	IPR002132|Ribosomal protein L5; IPR020929|Ribosomal protein L5, conserved site	GO:0005840|ribosome ; GO:0006412|translation ; GO:0005622|intracellular ; GO:0003735|structural constituent of ribosome	8.00035	7.82218	7.8195	0.180847	0.00267523	0.129012	0.98091
D08:4602681-4602703	Novel_124	GUGAGUUCGAGGACAAGGUUGAAAAGC&GCU--UCAAC---ACACUCGAACUCAC	gcttcaacacactcgaactcac	5.24032	0	0	0	0.014917	0	0.015435	2	0.0101413	Gh_A11G0100	AT5G23940	HXXXD-type acyl-transferase family protein	23_Unclassified	Q9FF86	DCR_ARATH BAHD acyltransferase DCR OS=Arabidopsis thaliana GN=DCR PE=2 SV=1	Q8VWP8	Q8VWP8_GOSHI Acyltransferase-like protein (Fragment) OS=Gossypium hirsutum GN=ACY PE=2 SV=1			PF02458.10|Transferase	IPR003480|Transferase	GO:0016747|transferase activity, transferring acyl groups other than amino-acyl groups	8.75605	9.79494	10.4558	-1.69979	-0.660902	0.000148982	0.00275571
D10:3718192-3718214	Novel_125	GAGGAGGACGACGAUGAUGACG&CUCUAUUAUCGUCAUUCUUCUC	ctctattatcgtcattcttctc	5.24032	0	0	0	0.014917	0	0.015435	3	0.0337004	Gh_A05G0231	AT5G56950	nucleosome assembly protein 1;3	03_Cell growth/division	Q5R4D4	NP1L1_PONAB Nucleosome assembly protein 1-like 1 OS=Pongo abelii GN=NAP1L1 PE=2 SV=1	D7TB63	D7TB63_VITVI Putative uncharacterized protein OS=Vitis vinifera GN=VIT_11s0016g02050 PE=3 SV=1	vvi:100267878	hypothetical protein LOC100267878 ; K11279 nucleosome assembly protein 1-like 1	PF00956.13|NAP	IPR002164|Nucleosome assembly protein (NAP)	GO:0005634|nucleus ; GO:0006334|nucleosome assembly	8.46842	8.28887	8.86851	-0.400084	-0.579638	0.000344576	5.91669e-05
D10:44929775-44929797	Novel_126	CGGUGGCGGAGGAUU-UGGAGG&UCUCCAUUGUCCUCGGCUAUCA	tctccattgtcctcggctatca	5.24032	0	0	0	0.014917	0	0.015435	3	0.020993	Gh_D13G2550	AT2G21660	cold, circadian rhythm, and rna binding 2	11_Disease/defence	P49310	GRP1_SINAL Glycine-rich RNA-binding protein GRP1A OS=Sinapis alba PE=2 SV=1	D2D310	D2D310_GOSHI Glycine-rich RNA-binding protein OS=Gossypium hirsutum PE=2 SV=1	ath:AT5G47320	RPS19; RPS19 (40S ribosomal protein S19); RNA binding ; K02965 small subunit ribosomal protein S19	PF00076.17|RRM_1; PB002199|Pfam-B_2199	IPR000504|RNA recognition motif domain	GO:0003676|nucleic acid binding	10.4362	9.63563	10.406	0.0301423	-0.77041	0.881753	0.0202735
A01:317394-317416;A05:33694060-33694082;A07:13982176-13982198;A09:4330434-4330456;A12:82730724-82730746;D03:3790055-3790077;D10:10683445-10683467	Novel_127	UGGCGUUGGUGGAGGUGGUGGGC&UCUCAUCAUC-CCACAUUUGCCA	tctcatcatcccacatttgcca	0	3.3523	0	.	0.063462	.	.	0	0.00986406	Gh_D01G0651			23_Unclassified										8.15813	8.15823	6.38351	1.77463	1.77472	0.00058361	0.00058342
A03:1160436-1160456	Novel_128	GCAGCUCCAACAAACCCAUUUG&GAACUGGGUUUGUUG--GCUGC	gaactgggtttgttggctgc	0	3.3523	0	.	0.063462	.	.	1	0.0479633	Gh_A09G1803	AT4G13710	Pectin lyase-like superfamily protein	09_Cell structure	Q944R1	PLY15_ARATH Probable pectate lyase 15 OS=Arabidopsis thaliana GN=At4g13710 PE=2 SV=1	A9PIK2	A9PIK2_POPTR Predicted protein OS=Populus trichocarpa GN=POPTRDRAFT_547984 PE=2 SV=1	ath:AT4G13710	pectate lyase family protein ; K01728 pectate lyase [EC:4.2.2.2]	PB000238|Pfam-B_238; PF00544.14|Pec_lyase_C	IPR002022|Pectate lyase/Amb allergen; IPR018082|AmbAllergen		7.98979	9.17413	9.27756	-1.28778	-0.103438	0.00385089	0.607093
A03:38786744-38786764;A10:56697557-56697577	Novel_129	AGGCGCAGUGAUGGAGUACAA&UUGUACUCUAUCUC-GCGUUC	ttgtactctatctcgcgttc	0	3.3523	0	.	0.063462	.	.	2	0.0138408	Gh_D02G0898	AT3G16150	N-terminal nucleophile aminohydrolases (Ntn hydrolases) superfamily protein	01_Metabolism	Q8GXG1	ASPGB_ARATH Probable isoaspartyl peptidase/L-asparaginase 2 OS=Arabidopsis thaliana GN=At3g16150 PE=2 SV=2	B9R767	B9R767_RICCO L-asparaginase, putative OS=Ricinus communis GN=RCOM_1589270 PE=4 SV=1	sbi:SORBI_06g030910	SORBIDRAFT_06g030910; hypothetical protein ; K01424 L-asparaginase [EC:3.5.1.1]	PF01112.13|Asparaginase_2	IPR000246|Peptidase T2, asparaginase 2	GO:0016787|hydrolase activity	8.24696	8.7922	9.85722	-1.61026	-1.06502	0.00188835	0.00497204
A04:1636615-1636636;A06:102020698-102020719	Novel_130	UGGAGAAGGGAUGG-AUGAGA&UUUCAUACAAUCCUUUCUCAU	tttcatacaatcctttctcat	0	3.3523	0	.	0.063462	.	.	3	0.0373083	Gh_D08G1948	AT5G23860	tubulin beta 8	09_Cell structure	Q6VAF4	TBB9_GOSHI Tubulin beta-9 chain OS=Gossypium hirsutum PE=2 SV=1	Q8RU83	Q8RU83_GOSHI Beta-tubulin OS=Gossypium hirsutum GN=Tub1 PE=1 SV=1	vvi:100261736	GSVIVT00009147001; hypothetical protein LOC100261736 ; K07375 tubulin beta	PF00091.20|Tubulin; PB000081|Pfam-B_81; PF03953.12|Tubulin_C	IPR000217|Tubulin; IPR002453|Beta tubulin; IPR003008|Tubulin/FtsZ, GTPase domain; IPR013838|Beta tubulin, autoregulation binding site; IPR017975|Tubulin, conserved site; IPR018316|Tubulin/FtsZ, 2-layer sandwich domain	GO:0051258|protein polymerization ; GO:0005874|microtubule ; GO:0043234|protein complex ; GO:0006184|GTP catabolic process ; GO:0007017|microtubule-based process ; GO:0005525|GTP binding ; GO:0005200|structural constituent of cytoskeleton; GO:0003924|GTPase activity	10.1103	10.4381	11.0676	-0.957297	-0.629485	1.70106e-05	9.84722e-05
A04:59665510-59665532	Novel_131	CUGUCUGCAGGGUUUCUGUCUU&GGGACAGAGAUUCAACAGAUAG	gggacagagattcaacagatag	0	3.3523	0	.	0.063462	.	.	4	0.0508286	Gh_D05G1638			23_Unclassified										2.90879	5.16669	8.71078	-5.80199	-3.5441	0.0315757	0.00200779
A05:7458124-7458145;A11:785786-785807	Novel_132	AUAUGUUCUUGAAUUCAUUCG&CGAAUGAAUUCAAGAACAUAU	cgaatgaattcaagaacatat	0	3.3523	0	.	0.063462	.	.	4	0.00260489	Gh_A03G0725	ATCG00150	ATPase, F0 complex, subunit A protein	07_Transporters	Q2L8Z7	ATPI_GOSHI ATP synthase subunit a, chloroplastic OS=Gossypium hirsutum GN=atpI PE=3 SV=1	I6M0V9	I6M0V9_9ROSI ATP synthase subunit a, chloroplastic OS=Gossypium robinsonii GN=atpI PE=3 SV=1	vvi:100246719	GSVIVT00013243001; ATP synthase subunit a, chloroplastic ; K02108 F-type H+-transporting ATPase subunit a [EC:3.6.3.14]	PF00119.15|ATP-synt_A	IPR000568|ATPase, F0 complex, subunit A	GO:0015986|ATP synthesis coupled proton transport ; GO:0045263|proton-transporting ATP synthase complex, coupling factor F(o) ; GO:0015078|hydrogen ion transmembrane transporter activity	-1.09442	0.287686	1.54045	-2.63486	-1.25276	0.0084694	0.0157154
A05:82203932-82203953	Novel_133	GCUGGAGGAGGGCUUGGCGGGGG&CUGACGCCAAGUCCU--UCCAGG	ctgacgccaagtccttccagg	0	3.3523	0	.	0.063462	.	.	2	0.00911118	Gh_D09G2263			23_Unclassified										6.51767	7.52618	7.20786	-0.690189	0.318319	0.00680387	0.0495875
A05:82203932-82203953	Novel_133	CUUGGAGGAGGGCUUGGUGGUGG&CUGACGCCAAGUCCU--UCCAGG	ctgacgccaagtccttccagg	0	3.3523	0	.	0.063462	.	.	2	0.0355485	Gh_D09G2263			23_Unclassified										6.51767	7.52618	7.20786	-0.690189	0.318319	0.00680387	0.0495875
A06:2018591-2018613	Novel_134	AGGAAAGGCAGAUGGUGGAAAAGGU&ACCUUUUCC---GUUUGCCUUUCCU	accttttccgtttgcctttcct	0	3.3523	0	.	0.063462	.	.	4	0.0180924	Gh_D03G0737	AT1G64385		23_Unclassified			B9GXH7	B9GXH7_POPTR Predicted protein OS=Populus trichocarpa GN=POPTRDRAFT_646745 PE=4 SV=1						7.05847	7.06931	7.54416	-0.485687	-0.474851	8.38386e-05	9.34664e-05
A06:7939295-7939317	Novel_135	UCCUCUUCUUCUUCUUCC-CCU&AGGAGGAAGAAGAAGAAGGGUU	aggaggaagaagaagaagggtt	0	3.3523	0	.	0.063462	.	.	1	0.00996242	Gh_A08G1139	AT3G61550	RING/U-box superfamily protein	06_Protein degradation	Q9M313	ATL68_ARATH RING-H2 finger protein ATL68 OS=Arabidopsis thaliana GN=ATL68 PE=2 SV=1	B9I8Q7	B9I8Q7_POPTR Predicted protein OS=Populus trichocarpa GN=POPTRDRAFT_896770 PE=4 SV=1	mdo:100011037	hypothetical protein LOC100011037 ; K10634 E3 ubiquitin-protein ligase Praja2 [EC:6.3.2.19]	PF13639.1|zf-RING_2	IPR001841|Zinc finger, RING-type	GO:0005515|protein binding ; GO:0008270|zinc ion binding	6.66271	7.19369	7.94366	-1.28096	-0.749979	1.4178e-05	0.000100117
A06:7939295-7939317	Novel_135	CUCCCUUCCCUCACCCUUCUUCCUCCC&AGGAGGAAGAAG-----AAGAAGGGUU	aggaggaagaagaagaagggtt	0	3.3523	0	.	0.063462	.	.	3	0.0467752	Gh_D09G1279	AT3G52500	Eukaryotic aspartyl protease family protein	06_Protein degradation	Q766C2	NEP2_NEPGR Aspartic proteinase nepenthesin-2 OS=Nepenthes gracilis GN=nep2 PE=1 SV=1	B9HBQ5	B9HBQ5_POPTR Predicted protein OS=Populus trichocarpa GN=POPTRDRAFT_1081174 PE=2 SV=1	ath:AT5G22850	aspartyl protease family protein ; K00924	PF14543.1|TAXi_N; PF14541.1|TAXi_C	IPR001461|Peptidase A1	GO:0006508|proteolysis ; GO:0004190|aspartic-type endopeptidase activity	8.87822	9.53928	10.4849	-1.60671	-0.945646	0.000145216	0.000645155
A07:68088678-68088698	Novel_136	CUGAACUAGCAACCAACCCGUUG&AAAUGGG---CUUGUUAGUUUAG	aaatgggcttgttagtttag	0	3.3523	0	.	0.063462	.	.	1	0.0217419	Gh_D09G0449	AT5G51550	EXORDIUM like 3	23_Unclassified			M5X0J0	M5X0J0_PRUPE Uncharacterized protein OS=Prunus persica GN=PRUPE_ppa008023mg PE=4 SV=1			PF04674.7|Phi_1	IPR006766|Phosphate-induced protein 1		7.99755	8.29646	8.38313	-0.385577	-0.0866649	0.0073456	0.36921
A08:24815705-24815727;A09:24087627-24087649;A09:35227517-35227539;A11:79881247-79881269;A12:14396140-14396162;A13:50717631-50717653;D02:23556552-23556574;D02:41630983-41631005;D03:25789069-25789091;D03:38263175-38263197;D08:44931283-44931305	Novel_137	CUGAGUUC-GAAUCCCCUGAAA&GAACAGGGGAUUCCGAACUCAU	gaacaggggattccgaactcat	0	3.3523	0	.	0.063462	.	.	4	0.0308147	Gh_D07G2050	AT2G20180	phytochrome interacting factor 3-like 5	04_Transcription	Q8GZM7	PIF1_ARATH Transcription factor PIF1 OS=Arabidopsis thaliana GN=PIF1 PE=1 SV=1	B9S581	B9S581_RICCO Phytochrome-interacting factor, putative OS=Ricinus communis GN=RCOM_1722420 PE=4 SV=1	ath:AT1G09530	PAP3/PIF3/POC1 (PHYTOCHROME INTERACTING FACTOR 3); DNA binding / protein binding / transcription factor/ transcription regulator ; K12126 phytochrome-interacting factor 3	PF00010.21|HLH	IPR011598|Myc-type, basic helix-loop-helix (bHLH) domain; IPR024097|Basic helix-loop-helix leucine zipper transcription factor; IPR024102|Basic helix-loop-helix leucine zipper transcription factor, plant	GO:0006355|regulation of transcription, DNA-dependent ; GO:0046983|protein dimerization activity	5.80614	5.90445	5.67561	0.130527	0.228841	0.501712	0.247424
A10:100024533-100024554	Novel_138	GGGAGGAACACUGAUAGGCUU&CAGCUUAUCAGUGUUUCACCU	cagcttatcagtgtttcacct	0	3.3523	0	.	0.063462	.	.	4	0.0103789	Gh_A03G0212	AT5G58430	exocyst subunit exo70 family protein B1	04_Transcription	O54922	EXOC7_RAT Exocyst complex component 7 OS=Rattus norvegicus GN=Exoc7 PE=2 SV=1	M5W670	M5W670_PRUPE Uncharacterized protein OS=Prunus persica GN=PRUPE_ppa002780mg PE=4 SV=1	ath:AT1G07000	ATEXO70B2 (exocyst subunit EXO70 family protein B2); protein binding ; K07195 exocyst complex component 7	PF03081.10|Exo70	IPR004140|Exocyst complex protein Exo70	GO:0000145|exocyst ; GO:0006887|exocytosis	6.68918	6.79906	6.71377	-0.0245813	0.0852899	0.79911	0.379538
A10:21371866-21371888	Novel_139	GGACCUUUUUGGUUCCUGACCU&UUGACAGGAACCAAAAGGGUAU	ttgacaggaaccaaaagggtat	0	3.3523	0	.	0.063462	.	.	4	0.0257457	Gh_A01G1137	AT3G12010		23_Unclassified	Q96DM3	MIC1_HUMAN Uncharacterized protein C18orf8 OS=Homo sapiens GN=C18orf8 PE=2 SV=2	M5W8A2	M5W8A2_PRUPE Uncharacterized protein OS=Prunus persica GN=PRUPE_ppa001568mg PE=4 SV=1			PB000570|Pfam-B_570; PF07035.7|Mic1; PB000791|Pfam-B_791	IPR009755|Colon cancer-associated Mic1-like		7.05301	7.24184	6.89771	0.155304	0.344138	0.387584	0.0749981
A10:90581509-90581531	Novel_140	GAGGCCUAGGUGGUGGUGGGGGAGGAG&UUUCUCUCUU----CUACUU-GGCCUC	tttctctcttctacttggcctc	0	3.3523	0	.	0.063462	.	.	2	0.0381531	Gh_A10G1097			23_Unclassified										5.87587	7.16524	7.71453	-1.83867	-0.549296	0.00798314	0.105726
A11:9118072-9118094	Novel_141	GACUAG-UGGCAGUAGGGCUCC&GAGGUCCUACUGUCAACUAGUG	gaggtcctactgtcaactagtg	0	3.3523	0	.	0.063462	.	.	4	0.0483496	Gh_D08G2198	AT4G11420	eukaryotic translation initiation factor 3A	05_Protein synthesis	Q9LD55	EIF3A_ARATH Eukaryotic translation initiation factor 3 subunit A OS=Arabidopsis thaliana GN=TIF3A1 PE=1 SV=1	B9RFF6	B9RFF6_RICCO Eukaryotic translation initiation factor 3 subunit A OS=Ricinus communis GN=RCOM_1434190 PE=3 SV=1	vvi:100244162	GSVIVT00022664001; hypothetical protein LOC100244162 ; K03254 translation initiation factor eIF-3 subunit 10	PB001110|Pfam-B_1110; PF01399.22|PCI; PB003950|Pfam-B_3950; PB001313|Pfam-B_1313	IPR000717|Proteasome component (PCI) domain; IPR027512|Eukaryotic translation initiation factor 3 subunit A	GO:0005515|protein binding ; GO:0005852|eukaryotic translation initiation factor 3 complex	7.67555	7.75577	7.8144	-0.138854	-0.0586325	0.0609789	0.359285
A12:1966460-1966482	Novel_142	GAGCCAUCGAGAAUGACGCUUU&GUGGCGUCAUUCUACAUGGCUC	gtggcgtcattctacatggctc	0	3.3523	0	.	0.063462	.	.	4	0.0408739	Gh_A10G1051	AT1G04220	3-ketoacyl-CoA synthase 2	01_Metabolism	Q5XEP9	KCS17_ARATH 3-ketoacyl-CoA synthase 17 OS=Arabidopsis thaliana GN=KCS17 PE=2 SV=2	M9Z380	M9Z380_GOSRA 3-ketoacyl-CoA synthase 2 OS=Gossypium raimondii GN=KCS2 PE=4 SV=1	tps:THAPSDRAFT_270141	KAS3; 3-oxoacyl-synthase (EC:2.3.1.41); K00648 3-oxoacyl-[acyl-carrier-protein] synthase III [EC:2.3.1.180]	PF08392.7|FAE1_CUT1_RppA; PF08541.5|ACP_syn_III_C	IPR013601|FAE1/Type III polyketide synthase-like protein; IPR013747|3-Oxoacyl-[acyl-carrier-protein (ACP)] synthase III C-terminal	GO:0016020|membrane ; GO:0016747|transferase activity, transferring acyl groups other than amino-acyl groups ; GO:0006633|fatty acid biosynthetic process ; GO:0008610|lipid biosynthetic process	6.36762	8.03041	8.85884	-2.49123	-0.828433	1.78647e-05	0.000185561
A12:1966460-1966482	Novel_142	CGGCCAUGGCUAUGGUUAUGGCGCCGC&GUGGCGUCAU-UCUA----CAUGGCUC	gtggcgtcattctacatggctc	0	3.3523	0	.	0.063462	.	.	3	0.00944666	Gh_D13G1729			23_Unclassified			I1MKY3	I1MKY3_SOYBN Uncharacterized protein OS=Glycine max PE=4 SV=1			PB016630|Pfam-B_16630			10.2617	9.25324	9.79197	0.469742	-0.538727	0.17463	0.220858
D01:30193897-30193919;D08:20188827-20188849;D13:11763950-11763972	Novel_143	GAUGUGACUGAGUUCCAGACUAACC&UGUUAGUC---CAGUCAGUCACAUC	tgttagtccagtcagtcacatc	0	3.3523	0	.	0.063462	.	.	3	0.00301043	Gh_A05G3784	AT1G50010	tubulin alpha-2 chain	09_Cell structure	Q6VAF9	TBA4_GOSHI Tubulin alpha-4 chain OS=Gossypium hirsutum PE=2 SV=1	A9PL19	A9PL19_GOSHI Alpha-tubulin OS=Gossypium hirsutum GN=TUA10 PE=1 SV=1	vvi:100255913	GSVIVT00010650001; hypothetical protein LOC100255913 ; K07374 tubulin alpha	PF00091.20|Tubulin; PF03953.12|Tubulin_C	IPR000217|Tubulin; IPR002452|Alpha tubulin; IPR003008|Tubulin/FtsZ, GTPase domain; IPR017975|Tubulin, conserved site; IPR018316|Tubulin/FtsZ, 2-layer sandwich domain	GO:0051258|protein polymerization ; GO:0005874|microtubule ; GO:0043234|protein complex ; GO:0006184|GTP catabolic process ; GO:0007017|microtubule-based process ; GO:0005525|GTP binding ; GO:0005200|structural constituent of cytoskeleton; GO:0003924|GTPase activity	10.7031	11.0763	11.6178	-0.914728	-0.541497	0.000517515	0.00398327
D03:29553995-29554017	Novel_144	AGUGGAGGCGGUGGCGGAGGAU&GUCCUCCUACAUUGUCAACACU	gtcctcctacattgtcaacact	0	3.3523	0	.	0.063462	.	.	3	0.0041787	Gh_A13G0294	AT2G21660	cold, circadian rhythm, and rna binding 2	11_Disease/defence	P49310	GRP1_SINAL Glycine-rich RNA-binding protein GRP1A OS=Sinapis alba PE=2 SV=1	D2D310	D2D310_GOSHI Glycine-rich RNA-binding protein OS=Gossypium hirsutum PE=2 SV=1	ath:AT5G47320	RPS19; RPS19 (40S ribosomal protein S19); RNA binding ; K02965 small subunit ribosomal protein S19	PF00076.17|RRM_1; PB002199|Pfam-B_2199	IPR000504|RNA recognition motif domain	GO:0003676|nucleic acid binding	10.1002	9.28891	10.2133	-0.113082	-0.924382	0.587551	0.0109163
D04:21976055-21976077	Novel_145	UAUGGGUAGCAUGGGCAUGGGC&GUUCAUGCCCAUGUAACUCUCU	gttcatgcccatgtaactctct	0	3.3523	0	.	0.063462	.	.	4	0.0533011	Gh_D02G0170	AT2G43160	ENTH/VHS family protein	23_Unclassified	Q67YI9	EPN2_ARATH Clathrin interactor EPSIN 2 OS=Arabidopsis thaliana GN=EPSIN2 PE=1 SV=1	B9T362	B9T362_RICCO Epsin-2, putative OS=Ricinus communis GN=RCOM_0050890 PE=4 SV=1	mcc:702956	EPN1; epsin 1 ; K12471 epsin	PF01417.15|ENTH	IPR001026|Epsin domain, N-terminal; IPR013809|Epsin-like, N-terminal		7.80289	8.04249	7.92492	-0.122026	0.117568	0.531209	0.522133
D06:17741325-17741347;D06:54056923-54056945	Novel_146	UGGAGUGCAGAAGAUGACAGAUGA&UC-UCU-UCAUCUUUUGUACUCUC	tctcttcatcttttgtactctc	0	3.3523	0	.	0.063462	.	.	3	0.00911478	Gh_D05G0508	AT5G25610	BURP domain-containing protein	11_Disease/defence	Q08298	RD22_ARATH Dehydration-responsive protein RD22 OS=Arabidopsis thaliana GN=RD22 PE=2 SV=1	Q8VWQ1	Q8VWQ1_GOSHI Dehydration-induced protein RD22-like protein OS=Gossypium hirsutum GN=RDL PE=2 SV=1			PF03181.10|BURP; PB006829|Pfam-B_6829	IPR004873|BURP domain		11.7788	11.8046	12.0096	-0.230718	-0.205	0.017816	0.0275402
D06:41199193-41199214	Novel_147	GGUGGACGCCGUGAAGGAGGAU&GUCAUUCUACAUGGC-UCCACC	gtcattctacatggctccacc	0	3.3523	0	.	0.063462	.	.	2	0.0522547	Gh_A13G0294	AT2G21660	cold, circadian rhythm, and rna binding 2	11_Disease/defence	P49310	GRP1_SINAL Glycine-rich RNA-binding protein GRP1A OS=Sinapis alba PE=2 SV=1	D2D310	D2D310_GOSHI Glycine-rich RNA-binding protein OS=Gossypium hirsutum PE=2 SV=1	ath:AT5G47320	RPS19; RPS19 (40S ribosomal protein S19); RNA binding ; K02965 small subunit ribosomal protein S19	PF00076.17|RRM_1; PB002199|Pfam-B_2199	IPR000504|RNA recognition motif domain	GO:0003676|nucleic acid binding	10.1002	9.28891	10.2133	-0.113082	-0.924382	0.587551	0.0109163
