# Supplementary material for: Small RNA sequencing and degradome analysis of developing fibers of short fiber mutants Ligon-lintles-1 (Li1) and −2 (Li2) revealed a role for miRNAs and their targets in cotton fiber elongation
Source: BMC Genomics. 2016 May 17;17:360. doi: 10.1186/s12864-016-2715-1 (PMC4869191; doi:10.1186/s12864-016-2715-1)
Supplement: Additional file 7: — Primer’s sequences of miRNAs, their target genes and 5’ RACE gene specific primers. (XLSX 12 kb) [file 12864_2016_2715_MOESM7_ESM.xlsx]

## Sheet: miRNA primers
miRNAs	Forward, 5'-3'	Reverse, 5'-3'
5.8S rRNA	CGTCTGCCTGGGTGT	TCCAGTTTTTTTTTTTTTTTGTGACA
miR156	GCAGTGACAGAAGAGAGTGAG	TCCAGTTTTTTTTTTTTTTTGTGCT
miR159	GCAGTTTGGATTGAAGGGA	AGGTCCAGTTTTTTTTTTTTTTTAGAG
miR160	GCCTGGCTCCCTGTAT	CCAGTTTTTTTTTTTTTTTGGCATAC
miR164	TGGAGAAGCAGGGCACG	GGTCCAGTTTTTTTTTTTTTTTTGCA
miR166	GTCGGACCAGGCTTCA	GTCCAGTTTTTTTTTTTTTTTGGAATG
miR167	GTGAAGCTGCCAGCA	AGGTCCAGTTTTTTTTTTTTTTTGAT
miR168	CAGTCGCTTGGTGCAG	GTTTTTTTTTTTTTTTCCCGACCT
miR172	CGCAGAGAATCCTGATGATG	GTTTTTTTTTTTTTTTCTGCAGCA
miR2947	GTATACCGTGCCCATGACT	GTCCAGTTTTTTTTTTTTTTTCTACAGT
miR390	CAGAAGCTCAGGAGGGATAG	AGTTTTTTTTTTTTTTTGGCGCTA
miR395	GCTGAAGTGTTTGGGGGAA	GTCCAGTTTTTTTTTTTTTTTGAGTTC
miR396	CAGTTCCACAGCTTTCTTGA	TCCAGTTTTTTTTTTTTTTTCAGTTCA
miR482	GTCTTTCCTACTCCTCCCA	GTCCAGTTTTTTTTTTTTTTTGGTATG
Novel_1	GCAGGAAGAAACGGTGTAAG	GGTCCAGTTTTTTTTTTTTTTTGTTG
Novel_2	CGCAGAAGGAGAGAGTGA	GGTCCAGTTTTTTTTTTTTTTTACTCA
Novel_3	CAGCTACCATCTGAGCTACA	AGTTTTTTTTTTTTTTTGGGGATGT
Novel_4	GAGACGTCGTCGCCT	GGTCCAGTTTTTTTTTTTTTTTCGAT
Novel_5	CAGTAGTTAGCAGGCTGAG	TCCAGTTTTTTTTTTTTTTTAGACCTC
Novel_7	CAGCACGCAAAGGCT	GTCCAGTTTTTTTTTTTTTTTAAAACAAG
Novel_8	GACTGAAGTGCCGGAG	GGTCCAGTTTTTTTTTTTTTTTGTTC
Targets
PIP2;8 Gh_A01G0019	GCCGGTATCTCAGGTGGTC	TGTAAGCCACCGCCCTTATTAAC
GRBP Gh_D13G2550	AGGAAACGGTGGTTACAGCC	CGTACCCACCACCACCATAC
KCS Gh_D01G1810	CCATGGTTGGAGTTGGAGGA	GCTGAACTTGAGCAACAACCC
ARF6 Gh_A12G0813	TTTGGTCTGGAAGGCCAACT	CGAATTCCTGCCAAGGGTCA
5' RACE gene specific primers
Gh_A01G0019_GSP		CTCCGGAAAGATCCCAAAGC
Gh_A01G0019_GSPnest		TCCCAAGCCTTGTCGTTGTT
Gh_D13G2550_GSP		TAAGACCTCCAGCTGCCTTC
Gh_D13G2550_GSPnest		TTGAGTAACGAGATCCGCCG
Gh_D01G1810_GSP		ACCATATCGGGTACCCCTGAA
Gh_D01G1810_GSPnest		GCTATTTGCCAAACCCTGTCC
Gh_A12G0813_GSP		CTATTGGTGGTGCGTTTGGC
Gh_A12G0813_GSPnest		GATTCAGGCCTTCTTTCCCCA
